# Supplementary material for: Endothelial RNF20 suppresses endothelial-to-mesenchymal transition and safeguards physiological angiocrine signaling to prevent congenital heart disease
Source: Nat Commun. 2025 Oct 27;16:9480. doi: 10.1038/s41467-025-65291-0 (PMC12559710; doi:10.1038/s41467-025-65291-0)
Supplement: Supplementary file 5 — Supplementary Data 2 [file 41467_2025_65291_MOESM5_ESM.xlsx]

## Sheet: CM1
Supplementary Data 2. DEG in single cell datasets of Isl1cre/+Rnf20fl/fl versus control embryos.
gene	p_val	avg_log2FC	pct.1	pct.2	p_val_adj	Test_used	fc.threshold (log2)	min.pct (%)
Gm10076	1.36619e-154	-1.97676	0.395	0.864	3.17927e-150	Two-sided Wilcoxon test	0.25	5
Rpl41	3.1918e-107	0.675772	1	1	7.42763e-103	Two-sided Wilcoxon test	0.25	5
Rpl35	2.49664e-99	-1.00811	0.834	0.957	5.80994e-95	Two-sided Wilcoxon test	0.25	5
Hbb-y	5.29303e-97	-0.588233	1	1	1.23174e-92	Two-sided Wilcoxon test	0.25	5
Fth1	3.98448e-89	-0.58244	1	1	9.27227e-85	Two-sided Wilcoxon test	0.25	5
Prdx2	5.48424e-88	-0.750596	0.984	0.997	1.27624e-83	Two-sided Wilcoxon test	0.25	5
Actb	2.51932e-87	-0.696882	0.996	0.999	5.86272e-83	Two-sided Wilcoxon test	0.25	5
Rpl10	1.39404e-83	-0.812868	0.903	0.978	3.24406e-79	Two-sided Wilcoxon test	0.25	5
Rps26	7.67522e-83	0.685317	1	0.996	1.7861e-78	Two-sided Wilcoxon test	0.25	5
Hist1h2ae	1.55994e-68	-1.20925	0.447	0.759	3.63013e-64	Two-sided Wilcoxon test	0.25	5
Cited1	1.37909e-66	1.7866	0.48	0.154	3.20928e-62	Two-sided Wilcoxon test	0.25	5
Tpm1	1.85875e-66	1.11739	1	0.992	4.3255e-62	Two-sided Wilcoxon test	0.25	5
Rabgef1	6.91031e-65	0.717883	0.478	0.134	1.6081e-60	Two-sided Wilcoxon test	0.25	5
Ndufv3	2.24952e-62	0.953099	0.654	0.292	5.23486e-58	Two-sided Wilcoxon test	0.25	5
Rpl34	3.48576e-61	0.585537	1	0.981	8.11171e-57	Two-sided Wilcoxon test	0.25	5
Gm2000	1.89998e-58	0.673122	0.431	0.12	4.42144e-54	Two-sided Wilcoxon test	0.25	5
Atp5mpl	3.89499e-57	0.910022	0.824	0.542	9.06404e-53	Two-sided Wilcoxon test	0.25	5
Hist1h2ap	3.12139e-56	-1.32184	0.111	0.484	7.2638e-52	Two-sided Wilcoxon test	0.25	5
Rpl36	8.31187e-56	0.668824	0.968	0.904	1.93425e-51	Two-sided Wilcoxon test	0.25	5
Dstn	3.6276e-55	1.16088	0.852	0.63	8.4418e-51	Two-sided Wilcoxon test	0.25	5
Ubb	3.10374e-54	-0.637697	0.939	0.983	7.22272e-50	Two-sided Wilcoxon test	0.25	5
Rpl37a	1.56922e-53	0.550172	0.994	0.987	3.65172e-49	Two-sided Wilcoxon test	0.25	5
Rplp0	8.91986e-51	-0.401006	0.998	1	2.07574e-46	Two-sided Wilcoxon test	0.25	5
Hbb-bh1	3.55439e-50	-0.437813	1	1	8.27142e-46	Two-sided Wilcoxon test	0.25	5
Pgam1	4.43109e-50	0.961976	0.899	0.724	1.03116e-45	Two-sided Wilcoxon test	0.25	5
Krt19	1.56356e-49	0.542551	0.275	0.058	3.63856e-45	Two-sided Wilcoxon test	0.25	5
Erh	2.46628e-49	-1.14958	0.34	0.61	5.73927e-45	Two-sided Wilcoxon test	0.25	5
Eif1	5.09904e-48	-0.557252	0.927	0.979	1.1866e-43	Two-sided Wilcoxon test	0.25	5
Rpl35a	5.17535e-48	0.526602	0.998	0.975	1.20435e-43	Two-sided Wilcoxon test	0.25	5
Cdk2ap1	9.11816e-48	0.532734	0.374	0.105	2.12189e-43	Two-sided Wilcoxon test	0.25	5
Hba-x	3.96515e-47	-0.368735	1	1	9.22731e-43	Two-sided Wilcoxon test	0.25	5
Rps4x	4.06156e-47	-0.436425	0.992	0.999	9.45166e-43	Two-sided Wilcoxon test	0.25	5
Cox8a	6.84601e-47	0.775756	0.947	0.811	1.59314e-42	Two-sided Wilcoxon test	0.25	5
Hopx	8.11468e-47	0.663243	0.332	0.09	1.88837e-42	Two-sided Wilcoxon test	0.25	5
Gm42418	2.78649e-46	-0.509413	1	1	6.48444e-42	Two-sided Wilcoxon test	0.25	5
Snrpg	7.92581e-46	0.694947	0.907	0.74	1.84442e-41	Two-sided Wilcoxon test	0.25	5
Rps21	1.56053e-44	0.507998	0.992	0.965	3.63151e-40	Two-sided Wilcoxon test	0.25	5
Atp5md	3.94592e-43	0.8133	0.769	0.508	9.18255e-39	Two-sided Wilcoxon test	0.25	5
Pkm	1.01099e-42	0.778571	0.911	0.77	2.35267e-38	Two-sided Wilcoxon test	0.25	5
Cryab	5.5058e-42	1.05545	0.688	0.417	1.28125e-37	Two-sided Wilcoxon test	0.25	5
Rpl36a-ps1	8.0682e-41	0.286449	0.204	0.037	1.87755e-36	Two-sided Wilcoxon test	0.25	5
Myl4	1.24673e-40	0.887816	0.988	0.961	2.90127e-36	Two-sided Wilcoxon test	0.25	5
Gm11361	1.2609e-40	0.30346	0.18	0.028	2.93424e-36	Two-sided Wilcoxon test	0.25	5
Phpt1	8.91245e-40	0.50682	0.462	0.168	2.07402e-35	Two-sided Wilcoxon test	0.25	5
Gapdh	3.1887e-39	0.713451	0.994	0.989	7.42042e-35	Two-sided Wilcoxon test	0.25	5
Tuba1b	1.63922e-38	0.718372	0.836	0.613	3.81464e-34	Two-sided Wilcoxon test	0.25	5
Mif	2.59885e-37	0.641952	0.968	0.873	6.04777e-33	Two-sided Wilcoxon test	0.25	5
Nutf2-ps1	9.34547e-37	0.250189	0.196	0.038	2.17478e-32	Two-sided Wilcoxon test	0.25	5
Tmem14c	1.40953e-36	-0.674719	0.694	0.835	3.28012e-32	Two-sided Wilcoxon test	0.25	5
Ldha	8.29714e-36	0.73813	0.935	0.867	1.93083e-31	Two-sided Wilcoxon test	0.25	5
Car2	9.11149e-36	-0.699038	0.68	0.846	2.12033e-31	Two-sided Wilcoxon test	0.25	5
Gna11	4.01987e-35	0.435865	0.348	0.116	9.35464e-31	Two-sided Wilcoxon test	0.25	5
Rpsa	4.4443e-35	-0.305151	1	1	1.03423e-30	Two-sided Wilcoxon test	0.25	5
Malat1	9.20808e-35	-0.598853	0.998	0.999	2.14281e-30	Two-sided Wilcoxon test	0.25	5
Gng5	1.20651e-34	0.643613	0.915	0.802	2.80767e-30	Two-sided Wilcoxon test	0.25	5
Slc8a1	2.07136e-34	-0.277063	0.609	0.897	4.82026e-30	Two-sided Wilcoxon test	0.25	5
Elob	2.44491e-34	0.640882	0.874	0.725	5.68955e-30	Two-sided Wilcoxon test	0.25	5
Homer2	2.81134e-34	0.671858	0.547	0.261	6.54228e-30	Two-sided Wilcoxon test	0.25	5
Rpl9	5.0016e-34	-0.406931	0.976	0.993	1.16392e-29	Two-sided Wilcoxon test	0.25	5
Hypk	1.51887e-33	0.566244	0.575	0.272	3.53457e-29	Two-sided Wilcoxon test	0.25	5
Rpl31	1.73586e-33	0.522741	0.96	0.861	4.03952e-29	Two-sided Wilcoxon test	0.25	5
Tagln	1.83396e-33	0.974178	0.806	0.577	4.2678e-29	Two-sided Wilcoxon test	0.25	5
Eno1	1.90305e-33	-0.907023	0.597	0.734	4.42858e-29	Two-sided Wilcoxon test	0.25	5
Acta2	2.00489e-33	0.883215	0.982	0.918	4.66558e-29	Two-sided Wilcoxon test	0.25	5
Idh2	2.40443e-33	0.764282	0.737	0.494	5.59536e-29	Two-sided Wilcoxon test	0.25	5
Gpx1	2.45444e-33	-0.522477	0.907	0.955	5.71173e-29	Two-sided Wilcoxon test	0.25	5
Nmt1	2.82943e-33	0.498752	0.447	0.182	6.58436e-29	Two-sided Wilcoxon test	0.25	5
Rplp2	1.13352e-32	0.427505	0.99	0.952	2.63781e-28	Two-sided Wilcoxon test	0.25	5
Hand1	1.28643e-32	0.409697	0.233	0.061	2.99365e-28	Two-sided Wilcoxon test	0.25	5
Uqcr11	1.42662e-32	0.684869	0.735	0.503	3.31988e-28	Two-sided Wilcoxon test	0.25	5
Cmss1	4.31271e-32	-0.514524	0.947	0.971	1.00361e-27	Two-sided Wilcoxon test	0.25	5
Dab2ip	6.85947e-32	0.421249	0.328	0.11	1.59627e-27	Two-sided Wilcoxon test	0.25	5
Rpl37	8.43843e-32	0.397042	0.996	0.984	1.96371e-27	Two-sided Wilcoxon test	0.25	5
Smpx	9.39979e-32	0.874733	0.498	0.251	2.18742e-27	Two-sided Wilcoxon test	0.25	5
Atp5j2	6.81525e-31	0.638693	0.844	0.704	1.58598e-26	Two-sided Wilcoxon test	0.25	5
Wdr93	1.27665e-30	0.225404	0.095	0.009	2.97089e-26	Two-sided Wilcoxon test	0.25	5
Vdac1	1.69183e-30	0.736908	0.765	0.567	3.93706e-26	Two-sided Wilcoxon test	0.25	5
Hexb	4.99017e-30	0.495195	0.289	0.096	1.16126e-25	Two-sided Wilcoxon test	0.25	5
Akt1	6.31957e-30	0.428429	0.377	0.144	1.47063e-25	Two-sided Wilcoxon test	0.25	5
Actc1	1.32054e-29	0.896788	1	0.998	3.07303e-25	Two-sided Wilcoxon test	0.25	5
Des	1.52424e-29	0.704247	0.654	0.39	3.54707e-25	Two-sided Wilcoxon test	0.25	5
Slc25a4	1.94317e-29	0.729306	0.951	0.881	4.52194e-25	Two-sided Wilcoxon test	0.25	5
Fermt2	3.59033e-29	0.599388	0.65	0.383	8.35507e-25	Two-sided Wilcoxon test	0.25	5
Rpl9-ps6	4.06655e-29	0.221709	0.194	0.047	9.46327e-25	Two-sided Wilcoxon test	0.25	5
Ppp1r14c	5.02504e-29	0.797971	0.54	0.292	1.16938e-24	Two-sided Wilcoxon test	0.25	5
Cdkn1a	5.54771e-29	0.402446	0.168	0.037	1.29101e-24	Two-sided Wilcoxon test	0.25	5
Tcea3	6.44403e-29	0.452101	0.289	0.098	1.49959e-24	Two-sided Wilcoxon test	0.25	5
Ndufc1	7.69116e-29	0.719826	0.719	0.492	1.78981e-24	Two-sided Wilcoxon test	0.25	5
Cox7a1	8.63505e-29	0.321135	0.233	0.066	2.00946e-24	Two-sided Wilcoxon test	0.25	5
Ckb	8.99062e-29	0.677677	0.601	0.344	2.09221e-24	Two-sided Wilcoxon test	0.25	5
Fabp3	1.17685e-28	0.717622	0.557	0.301	2.73866e-24	Two-sided Wilcoxon test	0.25	5
Hnrnpa0	1.21126e-28	0.59391	0.601	0.325	2.81871e-24	Two-sided Wilcoxon test	0.25	5
Nppa	2.09825e-28	1.31626	0.735	0.466	4.88283e-24	Two-sided Wilcoxon test	0.25	5
Rps15a	5.90602e-28	0.39275	1	0.999	1.37439e-23	Two-sided Wilcoxon test	0.25	5
Dlat	7.56277e-28	0.392259	0.362	0.141	1.75993e-23	Two-sided Wilcoxon test	0.25	5
Tbca	7.81671e-28	0.607704	0.775	0.567	1.81903e-23	Two-sided Wilcoxon test	0.25	5
Apobec2	4.03355e-27	0.581988	0.439	0.207	9.38647e-23	Two-sided Wilcoxon test	0.25	5
Tuba1c	5.98704e-27	0.454132	0.425	0.187	1.39324e-22	Two-sided Wilcoxon test	0.25	5
Gpi1	1.09406e-26	0.585831	0.761	0.536	2.54599e-22	Two-sided Wilcoxon test	0.25	5
Sem1	1.29082e-26	0.575538	0.775	0.556	3.00386e-22	Two-sided Wilcoxon test	0.25	5
Rbpms2	1.42288e-26	0.475495	0.451	0.209	3.31118e-22	Two-sided Wilcoxon test	0.25	5
Rpl17	1.97812e-26	-0.290184	0.998	1	4.60328e-22	Two-sided Wilcoxon test	0.25	5
Mapkapk2	3.01738e-26	0.360216	0.348	0.136	7.02175e-22	Two-sided Wilcoxon test	0.25	5
Hba-a2	3.13736e-26	0.429457	1	1	7.30095e-22	Two-sided Wilcoxon test	0.25	5
Gm16867	3.6101e-26	0.341773	0.2	0.056	8.40106e-22	Two-sided Wilcoxon test	0.25	5
Ndrg4	4.3561e-26	0.2703	0.156	0.035	1.01371e-21	Two-sided Wilcoxon test	0.25	5
Sms	4.97806e-26	0.604855	0.526	0.275	1.15844e-21	Two-sided Wilcoxon test	0.25	5
Uqcr10	6.79843e-26	0.625385	0.775	0.58	1.58206e-21	Two-sided Wilcoxon test	0.25	5
Myl1	9.77567e-26	0.805701	0.567	0.341	2.2749e-21	Two-sided Wilcoxon test	0.25	5
Erbb4	1.11104e-25	-0.144868	0.36	0.645	2.5855e-21	Two-sided Wilcoxon test	0.25	5
Tnnc1	1.13964e-25	0.693071	0.891	0.797	2.65206e-21	Two-sided Wilcoxon test	0.25	5
Blvrb	1.285e-25	-0.557119	0.729	0.865	2.99031e-21	Two-sided Wilcoxon test	0.25	5
Rps27rt	2.19011e-25	0.139145	0.134	0.026	5.09662e-21	Two-sided Wilcoxon test	0.25	5
Zfp106	2.60377e-25	0.582553	0.504	0.251	6.05922e-21	Two-sided Wilcoxon test	0.25	5
B230219D22Rik	2.81081e-25	0.549139	0.478	0.234	6.54104e-21	Two-sided Wilcoxon test	0.25	5
Triobp	3.32112e-25	0.244799	0.217	0.064	7.72858e-21	Two-sided Wilcoxon test	0.25	5
Atp5e	4.63059e-25	0.519926	0.866	0.721	1.07758e-20	Two-sided Wilcoxon test	0.25	5
mt-Co1	5.11058e-25	-0.0547745	0.968	0.995	1.18928e-20	Two-sided Wilcoxon test	0.25	5
Ncbp2	5.68745e-25	0.352018	0.397	0.168	1.32353e-20	Two-sided Wilcoxon test	0.25	5
Rps17	7.71036e-25	0.377723	0.982	0.97	1.79428e-20	Two-sided Wilcoxon test	0.25	5
Anapc13	8.22494e-25	0.404312	0.435	0.196	1.91403e-20	Two-sided Wilcoxon test	0.25	5
Fau	2.76962e-24	0.340247	1	0.997	6.44518e-20	Two-sided Wilcoxon test	0.25	5
Mrps27	3.31629e-24	0.307429	0.255	0.088	7.71734e-20	Two-sided Wilcoxon test	0.25	5
Atp5l	3.5726e-24	0.546132	0.862	0.749	8.31379e-20	Two-sided Wilcoxon test	0.25	5
Ubl5	4.22562e-24	0.519471	0.619	0.365	9.83345e-20	Two-sided Wilcoxon test	0.25	5
Mb	7.13758e-24	0.155957	0.095	0.013	1.66099e-19	Two-sided Wilcoxon test	0.25	5
Usp19	8.45103e-24	0.214106	0.178	0.048	1.96664e-19	Two-sided Wilcoxon test	0.25	5
Slirp	9.41691e-24	0.441663	0.46	0.222	2.19141e-19	Two-sided Wilcoxon test	0.25	5
Rpl21	1.01332e-23	0.334141	0.996	0.987	2.35809e-19	Two-sided Wilcoxon test	0.25	5
Cox6b1	1.16404e-23	0.516931	0.883	0.78	2.70883e-19	Two-sided Wilcoxon test	0.25	5
Lrrc10	1.21192e-23	0.359545	0.255	0.089	2.82027e-19	Two-sided Wilcoxon test	0.25	5
Acadm	1.38326e-23	0.388599	0.374	0.162	3.21898e-19	Two-sided Wilcoxon test	0.25	5
Trim71	1.51493e-23	0.24619	0.154	0.037	3.52539e-19	Two-sided Wilcoxon test	0.25	5
Ndufa4	1.51861e-23	0.456755	0.935	0.857	3.53397e-19	Two-sided Wilcoxon test	0.25	5
Gm14164	2.04136e-23	0.147591	0.101	0.016	4.75045e-19	Two-sided Wilcoxon test	0.25	5
Pygm	2.86313e-23	0.213466	0.17	0.045	6.66279e-19	Two-sided Wilcoxon test	0.25	5
Rps25	4.05008e-23	0.366453	0.99	0.964	9.42495e-19	Two-sided Wilcoxon test	0.25	5
Aip	4.27059e-23	0.249264	0.285	0.105	9.93809e-19	Two-sided Wilcoxon test	0.25	5
Pdap1	5.07851e-23	0.604392	0.789	0.613	1.18182e-18	Two-sided Wilcoxon test	0.25	5
Rras	5.32385e-23	0.292961	0.223	0.072	1.23891e-18	Two-sided Wilcoxon test	0.25	5
Nppb	6.566e-23	0.283971	0.111	0.02	1.52797e-18	Two-sided Wilcoxon test	0.25	5
Grb14	7.25564e-23	0.282134	0.247	0.084	1.68846e-18	Two-sided Wilcoxon test	0.25	5
Cox7c	9.01029e-23	0.456296	0.895	0.787	2.09678e-18	Two-sided Wilcoxon test	0.25	5
Slc25a37	1.1059e-22	-0.700427	0.472	0.639	2.57355e-18	Two-sided Wilcoxon test	0.25	5
Fitm1	1.13607e-22	0.392128	0.263	0.098	2.64374e-18	Two-sided Wilcoxon test	0.25	5
Snx4	1.13983e-22	0.282485	0.328	0.132	2.65249e-18	Two-sided Wilcoxon test	0.25	5
Lbh	1.74111e-22	0.484543	0.336	0.145	4.05174e-18	Two-sided Wilcoxon test	0.25	5
Serf2	2.00606e-22	0.460498	0.935	0.846	4.66829e-18	Two-sided Wilcoxon test	0.25	5
Ankrd1	2.34336e-22	0.927907	0.674	0.468	5.45323e-18	Two-sided Wilcoxon test	0.25	5
Tomm7	2.39165e-22	0.490183	0.7	0.439	5.5656e-18	Two-sided Wilcoxon test	0.25	5
Gypa	3.10751e-22	-0.648894	0.437	0.63	7.23148e-18	Two-sided Wilcoxon test	0.25	5
Snrpn	3.33741e-22	0.257157	0.277	0.103	7.76649e-18	Two-sided Wilcoxon test	0.25	5
Rps15	3.66781e-22	0.340628	0.996	0.981	8.53535e-18	Two-sided Wilcoxon test	0.25	5
Cox6c	3.7248e-22	0.506042	0.864	0.745	8.66798e-18	Two-sided Wilcoxon test	0.25	5
Morf4l1	3.93689e-22	0.483982	0.84	0.72	9.16153e-18	Two-sided Wilcoxon test	0.25	5
Ldhb	4.55226e-22	0.48731	0.536	0.299	1.05936e-17	Two-sided Wilcoxon test	0.25	5
Atp5g1	6.04663e-22	0.572986	0.879	0.777	1.40711e-17	Two-sided Wilcoxon test	0.25	5
Acta1	7.07615e-22	0.823192	0.593	0.382	1.64669e-17	Two-sided Wilcoxon test	0.25	5
B230312C02Rik	7.13256e-22	0.126039	0.069	0.007	1.65982e-17	Two-sided Wilcoxon test	0.25	5
Smyd2	7.26435e-22	0.323901	0.332	0.139	1.69049e-17	Two-sided Wilcoxon test	0.25	5
Ndufa5	8.69307e-22	0.586468	0.654	0.454	2.02296e-17	Two-sided Wilcoxon test	0.25	5
Mgst3	9.80028e-22	-0.574631	0.634	0.763	2.28062e-17	Two-sided Wilcoxon test	0.25	5
Diablo	1.07638e-21	0.214641	0.253	0.09	2.50485e-17	Two-sided Wilcoxon test	0.25	5
Eif4ebp2	1.38517e-21	0.27982	0.285	0.111	3.22342e-17	Two-sided Wilcoxon test	0.25	5
Mrps21	1.41024e-21	0.477609	0.597	0.355	3.28176e-17	Two-sided Wilcoxon test	0.25	5
Hba-a1	1.46047e-21	0.3394	1	1	3.39867e-17	Two-sided Wilcoxon test	0.25	5
Atp5j	1.60075e-21	0.520899	0.828	0.706	3.7251e-17	Two-sided Wilcoxon test	0.25	5
Stambp	1.99217e-21	0.12648	0.158	0.041	4.63599e-17	Two-sided Wilcoxon test	0.25	5
Ube2d1	2.47736e-21	0.263336	0.269	0.102	5.76506e-17	Two-sided Wilcoxon test	0.25	5
Romo1	2.91563e-21	0.514298	0.638	0.408	6.78496e-17	Two-sided Wilcoxon test	0.25	5
Ftl1	3.62687e-21	-0.262597	0.998	1	8.44009e-17	Two-sided Wilcoxon test	0.25	5
Rps12	4.84408e-21	0.35101	1	1	1.12727e-16	Two-sided Wilcoxon test	0.25	5
Arpc4	5.27226e-21	0.340585	0.423	0.2	1.22691e-16	Two-sided Wilcoxon test	0.25	5
Pdpk1	5.57474e-21	0.24159	0.281	0.109	1.2973e-16	Two-sided Wilcoxon test	0.25	5
Rps7	5.64933e-21	-0.272552	0.998	0.998	1.31466e-16	Two-sided Wilcoxon test	0.25	5
Efhd2	5.6668e-21	0.309258	0.334	0.143	1.31872e-16	Two-sided Wilcoxon test	0.25	5
Oaz2	5.74211e-21	0.19366	0.223	0.076	1.33625e-16	Two-sided Wilcoxon test	0.25	5
Smad4	8.40421e-21	0.303018	0.294	0.118	1.95574e-16	Two-sided Wilcoxon test	0.25	5
Son	9.37924e-21	0.558737	0.652	0.423	2.18264e-16	Two-sided Wilcoxon test	0.25	5
Wdr45b	1.11889e-20	0.320486	0.332	0.144	2.60378e-16	Two-sided Wilcoxon test	0.25	5
mt-Atp6	1.27429e-20	0.0646181	0.966	0.99	2.96539e-16	Two-sided Wilcoxon test	0.25	5
Rab12	1.42543e-20	0.364369	0.354	0.158	3.31712e-16	Two-sided Wilcoxon test	0.25	5
Hspb7	1.58106e-20	0.461555	0.385	0.187	3.67928e-16	Two-sided Wilcoxon test	0.25	5
Glrx5	1.62998e-20	-0.489776	0.741	0.836	3.79313e-16	Two-sided Wilcoxon test	0.25	5
Rbis	1.71393e-20	0.437023	0.51	0.278	3.9885e-16	Two-sided Wilcoxon test	0.25	5
Rpl30	1.7822e-20	0.306177	0.996	0.985	4.14737e-16	Two-sided Wilcoxon test	0.25	5
Fbxl22	1.87186e-20	0.438734	0.306	0.132	4.356e-16	Two-sided Wilcoxon test	0.25	5
Cnn1	1.91836e-20	0.552948	0.399	0.202	4.46422e-16	Two-sided Wilcoxon test	0.25	5
Ndufb7	1.92952e-20	0.496014	0.731	0.54	4.49019e-16	Two-sided Wilcoxon test	0.25	5
Vps4a	1.93818e-20	0.219871	0.211	0.071	4.51034e-16	Two-sided Wilcoxon test	0.25	5
Ndufa3	2.019e-20	0.423803	0.51	0.273	4.6984e-16	Two-sided Wilcoxon test	0.25	5
1700025G04Rik	2.06009e-20	0.32235	0.302	0.125	4.79403e-16	Two-sided Wilcoxon test	0.25	5
Tcap	2.09854e-20	0.294667	0.243	0.089	4.88351e-16	Two-sided Wilcoxon test	0.25	5
Cops9	2.76576e-20	0.434801	0.559	0.316	6.4362e-16	Two-sided Wilcoxon test	0.25	5
Snhg9	2.8106e-20	0.136153	0.111	0.023	6.54054e-16	Two-sided Wilcoxon test	0.25	5
Fxr1	2.8263e-20	0.567028	0.696	0.486	6.57707e-16	Two-sided Wilcoxon test	0.25	5
Nkx2-5	2.94146e-20	0.576389	0.49	0.28	6.84507e-16	Two-sided Wilcoxon test	0.25	5
Timm8b	3.00701e-20	0.466998	0.563	0.322	6.99762e-16	Two-sided Wilcoxon test	0.25	5
Dicer1	3.08173e-20	0.352095	0.344	0.154	7.17149e-16	Two-sided Wilcoxon test	0.25	5
Myl7	3.17139e-20	0.708686	0.986	0.954	7.38013e-16	Two-sided Wilcoxon test	0.25	5
Acaa1a	4.16476e-20	0.198194	0.202	0.067	9.69182e-16	Two-sided Wilcoxon test	0.25	5
Epn1	4.17867e-20	0.24255	0.285	0.114	9.72419e-16	Two-sided Wilcoxon test	0.25	5
Pdk1	4.77548e-20	0.293783	0.285	0.116	1.1113e-15	Two-sided Wilcoxon test	0.25	5
Ehd4	4.97629e-20	0.462956	0.393	0.192	1.15803e-15	Two-sided Wilcoxon test	0.25	5
Nudt4	5.23433e-20	-0.589727	0.559	0.685	1.21808e-15	Two-sided Wilcoxon test	0.25	5
Cited4	5.3938e-20	-0.719533	0.322	0.494	1.25519e-15	Two-sided Wilcoxon test	0.25	5
Metap2	6.27226e-20	0.517233	0.719	0.529	1.45962e-15	Two-sided Wilcoxon test	0.25	5
Hmbs	7.42918e-20	-0.601817	0.538	0.652	1.72884e-15	Two-sided Wilcoxon test	0.25	5
Rnaset2a	9.12512e-20	0.107704	0.079	0.011	2.12351e-15	Two-sided Wilcoxon test	0.25	5
Jup	1.30825e-19	0.211808	0.19	0.061	3.04442e-15	Two-sided Wilcoxon test	0.25	5
Kcnk3	1.31305e-19	0.166227	0.115	0.025	3.0556e-15	Two-sided Wilcoxon test	0.25	5
Cycs	1.69621e-19	0.646619	0.779	0.633	3.94724e-15	Two-sided Wilcoxon test	0.25	5
Chmp4b	2.29798e-19	0.252793	0.407	0.191	5.34763e-15	Two-sided Wilcoxon test	0.25	5
Pnkd	2.3009e-19	0.317049	0.415	0.203	5.35442e-15	Two-sided Wilcoxon test	0.25	5
Rpl38	2.84446e-19	0.337209	0.97	0.952	6.61934e-15	Two-sided Wilcoxon test	0.25	5
Ppif	3.07774e-19	0.279811	0.243	0.093	7.1622e-15	Two-sided Wilcoxon test	0.25	5
Hspb3	3.21495e-19	0.253104	0.235	0.087	7.48152e-15	Two-sided Wilcoxon test	0.25	5
Brd3	3.30595e-19	0.32956	0.324	0.143	7.69328e-15	Two-sided Wilcoxon test	0.25	5
Lsm7	3.39356e-19	0.432924	0.492	0.267	7.89715e-15	Two-sided Wilcoxon test	0.25	5
Cnot3	4.3889e-19	0.298357	0.273	0.111	1.02134e-14	Two-sided Wilcoxon test	0.25	5
Kcng2	4.73208e-19	0.271925	0.285	0.117	1.1012e-14	Two-sided Wilcoxon test	0.25	5
Ndufa13	5.39471e-19	0.45674	0.719	0.527	1.2554e-14	Two-sided Wilcoxon test	0.25	5
Rps3	5.66029e-19	-0.286005	0.986	0.996	1.31721e-14	Two-sided Wilcoxon test	0.25	5
Got1	6.70748e-19	0.398102	0.431	0.223	1.5609e-14	Two-sided Wilcoxon test	0.25	5
Ube2q1	1.00809e-18	0.269224	0.275	0.114	2.34593e-14	Two-sided Wilcoxon test	0.25	5
Mcrs1	1.09331e-18	0.228558	0.383	0.175	2.54425e-14	Two-sided Wilcoxon test	0.25	5
Fbxo21	1.09863e-18	0.208441	0.174	0.055	2.55662e-14	Two-sided Wilcoxon test	0.25	5
Tsc22d3	1.14953e-18	0.223359	0.267	0.107	2.67506e-14	Two-sided Wilcoxon test	0.25	5
Pycard	1.18794e-18	0.270984	0.209	0.074	2.76447e-14	Two-sided Wilcoxon test	0.25	5
Ccng1	1.36929e-18	0.284141	0.194	0.067	3.18647e-14	Two-sided Wilcoxon test	0.25	5
Map3k4	1.4195e-18	0.199672	0.221	0.081	3.30332e-14	Two-sided Wilcoxon test	0.25	5
Prkar1a	1.4869e-18	0.410176	0.557	0.32	3.46017e-14	Two-sided Wilcoxon test	0.25	5
Chmp1a	1.66325e-18	0.159868	0.15	0.043	3.87055e-14	Two-sided Wilcoxon test	0.25	5
Hspb1	2.20397e-18	0.653537	0.82	0.719	5.12887e-14	Two-sided Wilcoxon test	0.25	5
Polr2k	2.20473e-18	0.32642	0.389	0.189	5.13062e-14	Two-sided Wilcoxon test	0.25	5
Mtus2	2.4315e-18	0.208963	0.231	0.086	5.65834e-14	Two-sided Wilcoxon test	0.25	5
Parva	2.63716e-18	0.208111	0.314	0.135	6.13693e-14	Two-sided Wilcoxon test	0.25	5
Wtip	2.74014e-18	0.133535	0.166	0.051	6.37658e-14	Two-sided Wilcoxon test	0.25	5
Tcf25	2.82301e-18	0.358006	0.51	0.281	6.56942e-14	Two-sided Wilcoxon test	0.25	5
Chchd2	3.02907e-18	0.402553	0.949	0.9	7.04894e-14	Two-sided Wilcoxon test	0.25	5
Hist1h2ab	3.08954e-18	0.28375	0.206	0.075	7.18968e-14	Two-sided Wilcoxon test	0.25	5
Rassf5	3.92218e-18	0.189306	0.148	0.043	9.12731e-14	Two-sided Wilcoxon test	0.25	5
Cox7b	3.92253e-18	0.459443	0.877	0.777	9.12811e-14	Two-sided Wilcoxon test	0.25	5
Aldoa	4.3312e-18	0.559137	0.909	0.833	1.00791e-13	Two-sided Wilcoxon test	0.25	5
Tsc22d4	4.47876e-18	0.265982	0.281	0.119	1.04225e-13	Two-sided Wilcoxon test	0.25	5
Tet3	4.66357e-18	0.298863	0.235	0.091	1.08526e-13	Two-sided Wilcoxon test	0.25	5
Abhd17c	4.88966e-18	0.14025	0.174	0.056	1.13787e-13	Two-sided Wilcoxon test	0.25	5
Prmt2	5.14603e-18	0.14375	0.144	0.041	1.19753e-13	Two-sided Wilcoxon test	0.25	5
Akirin1	5.93058e-18	0.236919	0.37	0.171	1.38011e-13	Two-sided Wilcoxon test	0.25	5
Rab3ip	6.37063e-18	0.186785	0.312	0.134	1.48251e-13	Two-sided Wilcoxon test	0.25	5
Ctnna3	6.51667e-18	-0.433186	0.291	0.501	1.51649e-13	Two-sided Wilcoxon test	0.25	5
Mylk3	6.60765e-18	0.304922	0.346	0.162	1.53767e-13	Two-sided Wilcoxon test	0.25	5
Fyttd1	6.62699e-18	0.451979	0.498	0.28	1.54217e-13	Two-sided Wilcoxon test	0.25	5
Rheb	7.32424e-18	0.389051	0.553	0.325	1.70442e-13	Two-sided Wilcoxon test	0.25	5
Rab21	7.72624e-18	0.214944	0.243	0.095	1.79797e-13	Two-sided Wilcoxon test	0.25	5
Rpl7a	9.32862e-18	-0.326537	0.947	0.972	2.17086e-13	Two-sided Wilcoxon test	0.25	5
Bloc1s1	9.44263e-18	0.137679	0.126	0.033	2.19739e-13	Two-sided Wilcoxon test	0.25	5
Ttyh3	9.49284e-18	0.130487	0.14	0.039	2.20908e-13	Two-sided Wilcoxon test	0.25	5
Rnps1	9.90208e-18	0.492477	0.597	0.377	2.30431e-13	Two-sided Wilcoxon test	0.25	5
Tesc	9.93243e-18	0.109775	0.101	0.022	2.31137e-13	Two-sided Wilcoxon test	0.25	5
Ndufb1-ps	1.00135e-17	0.355177	0.457	0.244	2.33025e-13	Two-sided Wilcoxon test	0.25	5
Slc25a24	1.04313e-17	0.161483	0.17	0.055	2.42746e-13	Two-sided Wilcoxon test	0.25	5
Smtnl2	1.05666e-17	0.153265	0.182	0.061	2.45896e-13	Two-sided Wilcoxon test	0.25	5
Spr	1.22998e-17	0.173326	0.3	0.128	2.86229e-13	Two-sided Wilcoxon test	0.25	5
Chpt1	1.30371e-17	0.140815	0.146	0.042	3.03387e-13	Two-sided Wilcoxon test	0.25	5
Dnm1l	1.48324e-17	0.192665	0.314	0.137	3.45164e-13	Two-sided Wilcoxon test	0.25	5
Cox7a2	1.52394e-17	0.42428	0.883	0.766	3.54637e-13	Two-sided Wilcoxon test	0.25	5
Nudcd3	1.60164e-17	0.223781	0.267	0.111	3.72718e-13	Two-sided Wilcoxon test	0.25	5
Smim8	1.84374e-17	0.116446	0.182	0.061	4.29056e-13	Two-sided Wilcoxon test	0.25	5
Ndufa2	1.90481e-17	0.449809	0.694	0.499	4.43269e-13	Two-sided Wilcoxon test	0.25	5
Msantd4	2.33909e-17	0.190981	0.204	0.074	5.4433e-13	Two-sided Wilcoxon test	0.25	5
Gm14296	2.49514e-17	0.096407	0.063	0.008	5.80644e-13	Two-sided Wilcoxon test	0.25	5
Capn6	2.68561e-17	0.23051	0.209	0.077	6.24968e-13	Two-sided Wilcoxon test	0.25	5
Anp32b	2.94144e-17	-0.412437	0.913	0.946	6.84504e-13	Two-sided Wilcoxon test	0.25	5
Tcof1	3.1143e-17	0.183115	0.237	0.093	7.24728e-13	Two-sided Wilcoxon test	0.25	5
Got2	3.55654e-17	0.297713	0.437	0.227	8.27641e-13	Two-sided Wilcoxon test	0.25	5
Prelid3b	3.60137e-17	0.29519	0.407	0.205	8.38074e-13	Two-sided Wilcoxon test	0.25	5
Mylpf	3.79502e-17	0.285578	0.233	0.094	8.83139e-13	Two-sided Wilcoxon test	0.25	5
Trappc2l	3.82158e-17	0.218406	0.281	0.121	8.89319e-13	Two-sided Wilcoxon test	0.25	5
Arf1	3.93348e-17	0.505583	0.7	0.512	9.15361e-13	Two-sided Wilcoxon test	0.25	5
Dmwd	4.03835e-17	0.152903	0.156	0.049	9.39765e-13	Two-sided Wilcoxon test	0.25	5
Mlf2	4.75752e-17	0.354381	0.482	0.263	1.10712e-12	Two-sided Wilcoxon test	0.25	5
Fkbp8	5.22794e-17	0.347622	0.547	0.314	1.21659e-12	Two-sided Wilcoxon test	0.25	5
Gnb5	5.33171e-17	0.152373	0.204	0.075	1.24074e-12	Two-sided Wilcoxon test	0.25	5
Cystm1	5.9738e-17	0.176921	0.178	0.061	1.39016e-12	Two-sided Wilcoxon test	0.25	5
Tle5	5.97843e-17	0.449459	0.524	0.317	1.39124e-12	Two-sided Wilcoxon test	0.25	5
Rpl22	6.31446e-17	0.319443	0.984	0.939	1.46944e-12	Two-sided Wilcoxon test	0.25	5
Ankra2	6.41915e-17	0.157962	0.16	0.051	1.4938e-12	Two-sided Wilcoxon test	0.25	5
Ndrg2	6.42518e-17	0.204944	0.184	0.065	1.4952e-12	Two-sided Wilcoxon test	0.25	5
S100a13	6.47494e-17	0.198524	0.245	0.099	1.50678e-12	Two-sided Wilcoxon test	0.25	5
Bnip3	6.49115e-17	0.37315	0.374	0.19	1.51056e-12	Two-sided Wilcoxon test	0.25	5
Gatd3a	6.72368e-17	0.213659	0.233	0.092	1.56467e-12	Two-sided Wilcoxon test	0.25	5
Hmgn3	1.02941e-16	0.247497	0.294	0.13	2.39554e-12	Two-sided Wilcoxon test	0.25	5
Rpl39	1.05949e-16	0.301772	0.982	0.974	2.46553e-12	Two-sided Wilcoxon test	0.25	5
Sucla2	1.10517e-16	0.236457	0.37	0.18	2.57183e-12	Two-sided Wilcoxon test	0.25	5
Pin4	1.21495e-16	0.184038	0.334	0.153	2.8273e-12	Two-sided Wilcoxon test	0.25	5
Cpox	1.27829e-16	-0.570224	0.498	0.63	2.9747e-12	Two-sided Wilcoxon test	0.25	5
Serp2	1.51146e-16	0.161218	0.164	0.054	3.51731e-12	Two-sided Wilcoxon test	0.25	5
Rplp1	1.63148e-16	0.225499	1	0.999	3.79663e-12	Two-sided Wilcoxon test	0.25	5
Smim11	1.67666e-16	0.300097	0.35	0.17	3.90175e-12	Two-sided Wilcoxon test	0.25	5
Strn4	1.69536e-16	0.216959	0.188	0.068	3.94528e-12	Two-sided Wilcoxon test	0.25	5
Rpl36al	1.72335e-16	0.356534	0.941	0.855	4.01042e-12	Two-sided Wilcoxon test	0.25	5
Cdkn1c	1.76107e-16	0.474345	0.943	0.892	4.09818e-12	Two-sided Wilcoxon test	0.25	5
Mrps9	1.84249e-16	0.276414	0.383	0.19	4.28766e-12	Two-sided Wilcoxon test	0.25	5
Ptges3l	1.88401e-16	0.20573	0.182	0.065	4.38429e-12	Two-sided Wilcoxon test	0.25	5
Ndufs5	1.99625e-16	0.457769	0.662	0.448	4.64547e-12	Two-sided Wilcoxon test	0.25	5
Ints3	2.16873e-16	0.154326	0.176	0.061	5.04685e-12	Two-sided Wilcoxon test	0.25	5
Ist1	2.17393e-16	0.194694	0.213	0.082	5.05895e-12	Two-sided Wilcoxon test	0.25	5
Csnk1e	2.38563e-16	0.238807	0.298	0.134	5.55159e-12	Two-sided Wilcoxon test	0.25	5
Spa17	2.52407e-16	0.0882711	0.075	0.013	5.87375e-12	Two-sided Wilcoxon test	0.25	5
Purb	2.54971e-16	0.258893	0.346	0.167	5.93343e-12	Two-sided Wilcoxon test	0.25	5
Cfl2	2.60513e-16	0.483503	0.597	0.395	6.0624e-12	Two-sided Wilcoxon test	0.25	5
Vapa	2.74102e-16	0.479151	0.626	0.427	6.37863e-12	Two-sided Wilcoxon test	0.25	5
Pmvk	2.85853e-16	0.204797	0.273	0.119	6.65208e-12	Two-sided Wilcoxon test	0.25	5
Rpl36a	2.88836e-16	0.324013	0.951	0.908	6.72151e-12	Two-sided Wilcoxon test	0.25	5
Fkbp1a	2.95266e-16	0.54664	0.755	0.611	6.87113e-12	Two-sided Wilcoxon test	0.25	5
Tgfb1i1	3.012e-16	0.264927	0.354	0.172	7.00921e-12	Two-sided Wilcoxon test	0.25	5
Arpc1a	3.02035e-16	0.376062	0.534	0.312	7.02866e-12	Two-sided Wilcoxon test	0.25	5
Eef1b2	3.1302e-16	-0.292796	0.972	0.984	7.28429e-12	Two-sided Wilcoxon test	0.25	5
Plac8	3.48172e-16	0.243732	0.105	0.026	8.10232e-12	Two-sided Wilcoxon test	0.25	5
Ctla4	3.54121e-16	0.0859059	0.055	0.006	8.24075e-12	Two-sided Wilcoxon test	0.25	5
Slc25a21	3.55995e-16	-0.634812	0.18	0.351	8.28437e-12	Two-sided Wilcoxon test	0.25	5
Btbd2	3.89621e-16	0.184766	0.204	0.077	9.06687e-12	Two-sided Wilcoxon test	0.25	5
Crip2	3.95834e-16	0.514883	0.798	0.651	9.21146e-12	Two-sided Wilcoxon test	0.25	5
Uqcrq	3.98198e-16	0.485273	0.759	0.6	9.26647e-12	Two-sided Wilcoxon test	0.25	5
Rpl18a	4.27522e-16	0.231645	0.996	0.999	9.94887e-12	Two-sided Wilcoxon test	0.25	5
Rbm38	4.44152e-16	0.199207	0.312	0.142	1.03359e-11	Two-sided Wilcoxon test	0.25	5
Csnk1g2	4.71462e-16	0.25885	0.285	0.129	1.09714e-11	Two-sided Wilcoxon test	0.25	5
Lcmt1	4.8383e-16	0.149065	0.261	0.11	1.12592e-11	Two-sided Wilcoxon test	0.25	5
Fhl1	4.90223e-16	0.189618	0.245	0.102	1.1408e-11	Two-sided Wilcoxon test	0.25	5
Tmem256	4.93835e-16	0.422946	0.577	0.359	1.1492e-11	Two-sided Wilcoxon test	0.25	5
Map7d1	4.93859e-16	0.161544	0.196	0.073	1.14926e-11	Two-sided Wilcoxon test	0.25	5
Pdxp	5.06335e-16	0.201285	0.182	0.066	1.17829e-11	Two-sided Wilcoxon test	0.25	5
Calm2	5.16202e-16	0.396329	0.83	0.664	1.20125e-11	Two-sided Wilcoxon test	0.25	5
mt-Co2	5.65547e-16	0.154855	0.96	0.987	1.31608e-11	Two-sided Wilcoxon test	0.25	5
Pdcl3	5.94988e-16	0.254847	0.348	0.17	1.3846e-11	Two-sided Wilcoxon test	0.25	5
Nup210l	6.3802e-16	0.147015	0.123	0.035	1.48474e-11	Two-sided Wilcoxon test	0.25	5
Idh3a	6.48851e-16	0.339329	0.445	0.245	1.50994e-11	Two-sided Wilcoxon test	0.25	5
Csrp2	6.53015e-16	0.59151	0.83	0.668	1.51963e-11	Two-sided Wilcoxon test	0.25	5
Rhoc	6.7502e-16	0.421014	0.492	0.287	1.57084e-11	Two-sided Wilcoxon test	0.25	5
Hspa8	6.98763e-16	-0.269401	0.982	0.988	1.62609e-11	Two-sided Wilcoxon test	0.25	5
Ndufs6	7.01049e-16	0.413555	0.636	0.435	1.63141e-11	Two-sided Wilcoxon test	0.25	5
Fdx1	7.23489e-16	0.148154	0.182	0.065	1.68363e-11	Two-sided Wilcoxon test	0.25	5
Tnni2	7.51587e-16	0.198	0.172	0.06	1.74902e-11	Two-sided Wilcoxon test	0.25	5
Psmg4	7.83232e-16	0.213588	0.304	0.139	1.82266e-11	Two-sided Wilcoxon test	0.25	5
Myoz1	7.88367e-16	0.116404	0.117	0.032	1.83461e-11	Two-sided Wilcoxon test	0.25	5
Ost4	7.9194e-16	0.2721	0.387	0.196	1.84292e-11	Two-sided Wilcoxon test	0.25	5
Irx4	7.96579e-16	0.22369	0.138	0.042	1.85372e-11	Two-sided Wilcoxon test	0.25	5
Hspb2	8.43872e-16	0.454783	0.403	0.227	1.96378e-11	Two-sided Wilcoxon test	0.25	5
Cul4a	8.88068e-16	0.176722	0.227	0.091	2.06662e-11	Two-sided Wilcoxon test	0.25	5
Ddah1	9.99309e-16	0.30352	0.358	0.18	2.32549e-11	Two-sided Wilcoxon test	0.25	5
Ptpn11	1.08948e-15	0.357335	0.368	0.19	2.53532e-11	Two-sided Wilcoxon test	0.25	5
Cand2	1.13065e-15	0.158805	0.14	0.043	2.63112e-11	Two-sided Wilcoxon test	0.25	5
Higd1a	1.15071e-15	0.448263	0.638	0.441	2.67782e-11	Two-sided Wilcoxon test	0.25	5
Nap1l1	1.1701e-15	0.438736	0.868	0.754	2.72293e-11	Two-sided Wilcoxon test	0.25	5
Sp3os	1.17095e-15	0.137696	0.14	0.043	2.72492e-11	Two-sided Wilcoxon test	0.25	5
Prkaa2	1.25165e-15	0.190155	0.198	0.076	2.91272e-11	Two-sided Wilcoxon test	0.25	5
Amz2	1.27698e-15	0.131825	0.15	0.048	2.97167e-11	Two-sided Wilcoxon test	0.25	5
Capzb	1.30314e-15	0.421246	0.573	0.366	3.03253e-11	Two-sided Wilcoxon test	0.25	5
Tmem65	1.31224e-15	0.173765	0.209	0.081	3.05371e-11	Two-sided Wilcoxon test	0.25	5
Ak1	1.38707e-15	0.192852	0.206	0.081	3.22785e-11	Two-sided Wilcoxon test	0.25	5
Acads	1.40867e-15	0.230593	0.32	0.151	3.27811e-11	Two-sided Wilcoxon test	0.25	5
Dcp1b	1.60638e-15	0.134488	0.152	0.05	3.73821e-11	Two-sided Wilcoxon test	0.25	5
Polr2d	1.68317e-15	0.258477	0.328	0.159	3.91691e-11	Two-sided Wilcoxon test	0.25	5
Atp5k	1.69114e-15	0.427037	0.743	0.557	3.93545e-11	Two-sided Wilcoxon test	0.25	5
Hsbp1	1.7544e-15	0.329852	0.478	0.271	4.08267e-11	Two-sided Wilcoxon test	0.25	5
Usp21	1.77944e-15	0.0871537	0.075	0.014	4.14094e-11	Two-sided Wilcoxon test	0.25	5
Ufsp2	1.81622e-15	0.188152	0.235	0.097	4.22653e-11	Two-sided Wilcoxon test	0.25	5
Lmod3	1.86519e-15	0.221438	0.144	0.046	4.34048e-11	Two-sided Wilcoxon test	0.25	5
Ppm1j	1.8847e-15	0.0714402	0.075	0.014	4.38588e-11	Two-sided Wilcoxon test	0.25	5
Rnd2	2.00376e-15	0.225623	0.192	0.073	4.66294e-11	Two-sided Wilcoxon test	0.25	5
Csnk2a1	2.11483e-15	0.401775	0.628	0.408	4.92142e-11	Two-sided Wilcoxon test	0.25	5
Arhgap5	2.21552e-15	0.322677	0.423	0.225	5.15573e-11	Two-sided Wilcoxon test	0.25	5
Brd9	2.24318e-15	0.200838	0.279	0.125	5.22011e-11	Two-sided Wilcoxon test	0.25	5
Dusp18	2.5208e-15	0.0813479	0.087	0.019	5.86615e-11	Two-sided Wilcoxon test	0.25	5
Micos10	2.57348e-15	0.453993	0.702	0.524	5.98875e-11	Two-sided Wilcoxon test	0.25	5
Pgm1	2.58612e-15	0.31612	0.413	0.219	6.01817e-11	Two-sided Wilcoxon test	0.25	5
Irx3	2.71581e-15	0.161469	0.093	0.022	6.31996e-11	Two-sided Wilcoxon test	0.25	5
Mtfr1l	2.84528e-15	0.308665	0.316	0.152	6.62124e-11	Two-sided Wilcoxon test	0.25	5
Ube2b	2.84571e-15	0.415329	0.611	0.397	6.62225e-11	Two-sided Wilcoxon test	0.25	5
Pgk1	3.05266e-15	0.463257	0.852	0.716	7.10384e-11	Two-sided Wilcoxon test	0.25	5
Ddx19a	3.1901e-15	0.113923	0.229	0.093	7.42369e-11	Two-sided Wilcoxon test	0.25	5
Rps19bp1	3.33646e-15	0.167289	0.328	0.154	7.76427e-11	Two-sided Wilcoxon test	0.25	5
Anapc11	3.34737e-15	0.305993	0.524	0.309	7.78967e-11	Two-sided Wilcoxon test	0.25	5
Mrps6	3.95265e-15	0.180454	0.32	0.151	9.19821e-11	Two-sided Wilcoxon test	0.25	5
mt-Co3	3.99306e-15	0.142783	0.99	0.997	9.29224e-11	Two-sided Wilcoxon test	0.25	5
2210016L21Rik	4.1045e-15	0.211573	0.241	0.104	9.55158e-11	Two-sided Wilcoxon test	0.25	5
Txn2	4.24886e-15	0.312297	0.52	0.301	9.88753e-11	Two-sided Wilcoxon test	0.25	5
Arl2bp	4.93642e-15	0.253429	0.328	0.161	1.14875e-10	Two-sided Wilcoxon test	0.25	5
Ciao3	5.47689e-15	0.148962	0.121	0.035	1.27453e-10	Two-sided Wilcoxon test	0.25	5
Smim20	5.67471e-15	0.172959	0.241	0.102	1.32056e-10	Two-sided Wilcoxon test	0.25	5
Snx10	5.70926e-15	0.189622	0.15	0.051	1.3286e-10	Two-sided Wilcoxon test	0.25	5
Cdkn2d	5.8423e-15	0.231605	0.261	0.117	1.35956e-10	Two-sided Wilcoxon test	0.25	5
Gm6133	5.98073e-15	0.0863182	0.061	0.009	1.39178e-10	Two-sided Wilcoxon test	0.25	5
Srp68	6.0225e-15	0.183239	0.253	0.11	1.40149e-10	Two-sided Wilcoxon test	0.25	5
Flii	6.34942e-15	0.167456	0.213	0.086	1.47757e-10	Two-sided Wilcoxon test	0.25	5
Rara	6.36473e-15	0.144102	0.134	0.042	1.48114e-10	Two-sided Wilcoxon test	0.25	5
Ss18	6.58394e-15	0.179069	0.277	0.125	1.53215e-10	Two-sided Wilcoxon test	0.25	5
Plekha1	7.2155e-15	0.20833	0.134	0.042	1.67912e-10	Two-sided Wilcoxon test	0.25	5
Rps8	7.28318e-15	0.230962	1	1	1.69487e-10	Two-sided Wilcoxon test	0.25	5
Rab20	7.28483e-15	0.136883	0.077	0.015	1.69525e-10	Two-sided Wilcoxon test	0.25	5
Zfp938	8.1736e-15	0.0740076	0.093	0.022	1.90208e-10	Two-sided Wilcoxon test	0.25	5
Bmp7	8.32619e-15	0.173197	0.211	0.085	1.93759e-10	Two-sided Wilcoxon test	0.25	5
Prelid1	8.78698e-15	0.37636	0.617	0.402	2.04482e-10	Two-sided Wilcoxon test	0.25	5
Rps3a1	9.66223e-15	-0.210487	0.998	1	2.2485e-10	Two-sided Wilcoxon test	0.25	5
Cetn2	9.78173e-15	0.242589	0.263	0.12	2.27631e-10	Two-sided Wilcoxon test	0.25	5
2010204K13Rik	1.00011e-14	0.129384	0.158	0.055	2.32736e-10	Two-sided Wilcoxon test	0.25	5
Zbtb8os	1.04552e-14	0.148125	0.291	0.134	2.43302e-10	Two-sided Wilcoxon test	0.25	5
Rps28	1.05269e-14	0.321543	0.951	0.914	2.44972e-10	Two-sided Wilcoxon test	0.25	5
Ube2r2	1.0636e-14	0.340625	0.557	0.342	2.47511e-10	Two-sided Wilcoxon test	0.25	5
Yaf2	1.06601e-14	0.325787	0.423	0.23	2.48072e-10	Two-sided Wilcoxon test	0.25	5
Rbck1	1.08394e-14	0.144322	0.237	0.101	2.52243e-10	Two-sided Wilcoxon test	0.25	5
Rab13	1.17276e-14	0.24606	0.217	0.089	2.72914e-10	Two-sided Wilcoxon test	0.25	5
Rhoq	1.187e-14	0.233032	0.202	0.082	2.76226e-10	Two-sided Wilcoxon test	0.25	5
Asb7	1.22956e-14	0.163398	0.105	0.028	2.8613e-10	Two-sided Wilcoxon test	0.25	5
Vegfb	1.29369e-14	0.317897	0.419	0.23	3.01056e-10	Two-sided Wilcoxon test	0.25	5
Pdhb	1.31987e-14	0.344838	0.457	0.266	3.07146e-10	Two-sided Wilcoxon test	0.25	5
Pdlim7	1.37841e-14	0.39555	0.5	0.311	3.20769e-10	Two-sided Wilcoxon test	0.25	5
Micu2	1.452e-14	0.159211	0.245	0.106	3.37896e-10	Two-sided Wilcoxon test	0.25	5
Fam210a	1.52862e-14	0.184787	0.221	0.091	3.55724e-10	Two-sided Wilcoxon test	0.25	5
Pdk3	1.77468e-14	0.22425	0.366	0.186	4.12986e-10	Two-sided Wilcoxon test	0.25	5
Ptpn1	1.84703e-14	0.172137	0.306	0.145	4.29821e-10	Two-sided Wilcoxon test	0.25	5
Pstk	1.85639e-14	0.167686	0.265	0.119	4.32e-10	Two-sided Wilcoxon test	0.25	5
Mfn2	1.86116e-14	0.154608	0.15	0.051	4.33112e-10	Two-sided Wilcoxon test	0.25	5
Slc25a11	1.96685e-14	0.227349	0.364	0.185	4.57705e-10	Two-sided Wilcoxon test	0.25	5
Snhg6	1.97991e-14	0.120118	0.148	0.05	4.60745e-10	Two-sided Wilcoxon test	0.25	5
Lrrc39	2.02089e-14	0.148903	0.196	0.078	4.70281e-10	Two-sided Wilcoxon test	0.25	5
Dynlrb1	2.06737e-14	0.387065	0.579	0.381	4.81097e-10	Two-sided Wilcoxon test	0.25	5
Klhl23	2.07682e-14	0.213534	0.215	0.09	4.83296e-10	Two-sided Wilcoxon test	0.25	5
Cyb5r4	2.11598e-14	0.184921	0.223	0.094	4.92411e-10	Two-sided Wilcoxon test	0.25	5
Gm14325	2.14765e-14	0.086778	0.154	0.053	4.9978e-10	Two-sided Wilcoxon test	0.25	5
Wdr89	2.1891e-14	0.0709911	0.156	0.054	5.09426e-10	Two-sided Wilcoxon test	0.25	5
Naa38	2.25064e-14	0.222367	0.401	0.209	5.23746e-10	Two-sided Wilcoxon test	0.25	5
Ryr2	2.34076e-14	-0.0837766	0.486	0.701	5.44718e-10	Two-sided Wilcoxon test	0.25	5
Ppp2r1a	2.34445e-14	0.218278	0.389	0.201	5.45576e-10	Two-sided Wilcoxon test	0.25	5
Dlst	2.37027e-14	0.193613	0.368	0.185	5.51587e-10	Two-sided Wilcoxon test	0.25	5
Ppp1r1a	2.42145e-14	0.242165	0.283	0.133	5.63496e-10	Two-sided Wilcoxon test	0.25	5
Nelfcd	2.69834e-14	0.181176	0.245	0.108	6.2793e-10	Two-sided Wilcoxon test	0.25	5
Popdc2	2.77481e-14	0.299839	0.399	0.214	6.45726e-10	Two-sided Wilcoxon test	0.25	5
Lypla2	2.78211e-14	0.0971842	0.186	0.071	6.47425e-10	Two-sided Wilcoxon test	0.25	5
Dlgap4	2.79683e-14	0.187639	0.235	0.102	6.50851e-10	Two-sided Wilcoxon test	0.25	5
2900026A02Rik	2.87401e-14	0.160805	0.115	0.034	6.68812e-10	Two-sided Wilcoxon test	0.25	5
Cep19	2.96811e-14	0.152017	0.115	0.034	6.90708e-10	Two-sided Wilcoxon test	0.25	5
Rasgrp2	3.12046e-14	0.151046	0.156	0.055	7.26162e-10	Two-sided Wilcoxon test	0.25	5
Rab8a	3.3886e-14	0.195273	0.304	0.145	7.88561e-10	Two-sided Wilcoxon test	0.25	5
Rtcb	3.41925e-14	0.203435	0.354	0.177	7.95693e-10	Two-sided Wilcoxon test	0.25	5
Cisd3	3.4529e-14	0.0656219	0.128	0.039	8.03524e-10	Two-sided Wilcoxon test	0.25	5
Emd	3.50872e-14	0.21025	0.362	0.186	8.16514e-10	Two-sided Wilcoxon test	0.25	5
Dcaf4	3.52382e-14	0.147767	0.109	0.031	8.20028e-10	Two-sided Wilcoxon test	0.25	5
Ywhaz	3.68974e-14	0.381389	0.587	0.388	8.5864e-10	Two-sided Wilcoxon test	0.25	5
Cenpw	3.72015e-14	0.301659	0.381	0.201	8.65717e-10	Two-sided Wilcoxon test	0.25	5
Daxx	4.04406e-14	0.117151	0.14	0.046	9.41093e-10	Two-sided Wilcoxon test	0.25	5
4833439L19Rik	4.34599e-14	0.207478	0.186	0.073	1.01135e-09	Two-sided Wilcoxon test	0.25	5
Akt1s1	4.53888e-14	0.183441	0.287	0.135	1.05624e-09	Two-sided Wilcoxon test	0.25	5
Cyhr1	4.73341e-14	0.144777	0.198	0.079	1.10151e-09	Two-sided Wilcoxon test	0.25	5
Nisch	4.98355e-14	0.242578	0.427	0.232	1.15972e-09	Two-sided Wilcoxon test	0.25	5
Acot13	5.58236e-14	0.180043	0.308	0.147	1.29907e-09	Two-sided Wilcoxon test	0.25	5
Phlda3	5.6181e-14	0.160154	0.16	0.058	1.30739e-09	Two-sided Wilcoxon test	0.25	5
Mt3	5.78609e-14	0.0746012	0.055	0.008	1.34648e-09	Two-sided Wilcoxon test	0.25	5
Thra	5.9066e-14	0.185125	0.332	0.165	1.37453e-09	Two-sided Wilcoxon test	0.25	5
S100a1	6.08828e-14	0.165998	0.17	0.064	1.4168e-09	Two-sided Wilcoxon test	0.25	5
Ncs1	6.09397e-14	0.107415	0.14	0.046	1.41813e-09	Two-sided Wilcoxon test	0.25	5
Mef2c	6.19915e-14	0.465849	0.516	0.324	1.4426e-09	Two-sided Wilcoxon test	0.25	5
Ccdc167	6.40362e-14	0.093463	0.152	0.053	1.49019e-09	Two-sided Wilcoxon test	0.25	5
Cby1	6.52999e-14	0.137668	0.182	0.07	1.51959e-09	Two-sided Wilcoxon test	0.25	5
Cxxc5	7.60489e-14	0.225895	0.2	0.084	1.76973e-09	Two-sided Wilcoxon test	0.25	5
Tnni1	7.83087e-14	0.512643	0.86	0.765	1.82232e-09	Two-sided Wilcoxon test	0.25	5
Arl5a	7.83594e-14	0.251987	0.348	0.178	1.8235e-09	Two-sided Wilcoxon test	0.25	5
4921524J17Rik	7.8393e-14	0.252054	0.393	0.211	1.82428e-09	Two-sided Wilcoxon test	0.25	5
Qdpr	8.04799e-14	0.162635	0.263	0.121	1.87285e-09	Two-sided Wilcoxon test	0.25	5
Rab14	8.15321e-14	0.312266	0.532	0.317	1.89733e-09	Two-sided Wilcoxon test	0.25	5
Srf	8.23024e-14	0.137751	0.105	0.03	1.91526e-09	Two-sided Wilcoxon test	0.25	5
Tma7	8.36776e-14	0.402555	0.68	0.505	1.94726e-09	Two-sided Wilcoxon test	0.25	5
Rpap3	8.44178e-14	0.151211	0.182	0.071	1.96449e-09	Two-sided Wilcoxon test	0.25	5
Lhpp	8.501e-14	0.125849	0.075	0.016	1.97827e-09	Two-sided Wilcoxon test	0.25	5
Commd9	9.21922e-14	0.114972	0.168	0.063	2.1454e-09	Two-sided Wilcoxon test	0.25	5
Bod1	9.42687e-14	0.149607	0.253	0.113	2.19373e-09	Two-sided Wilcoxon test	0.25	5
Atp6v1d	1.01126e-13	0.248122	0.379	0.198	2.3533e-09	Two-sided Wilcoxon test	0.25	5
Alyref	1.0251e-13	0.2613	0.405	0.22	2.38551e-09	Two-sided Wilcoxon test	0.25	5
Pcbd1	1.09866e-13	0.0984137	0.162	0.059	2.55668e-09	Two-sided Wilcoxon test	0.25	5
Actr1b	1.11508e-13	0.108745	0.204	0.084	2.5949e-09	Two-sided Wilcoxon test	0.25	5
Hspe1	1.17213e-13	0.39345	0.864	0.738	2.72766e-09	Two-sided Wilcoxon test	0.25	5
Igf2	1.17496e-13	-0.467601	0.729	0.777	2.73425e-09	Two-sided Wilcoxon test	0.25	5
Gm11627	1.17515e-13	0.117333	0.089	0.022	2.73469e-09	Two-sided Wilcoxon test	0.25	5
Phyh	1.24193e-13	0.161682	0.17	0.065	2.8901e-09	Two-sided Wilcoxon test	0.25	5
Srp14	1.24216e-13	0.345771	0.518	0.323	2.89063e-09	Two-sided Wilcoxon test	0.25	5
Vash2	1.26883e-13	0.146714	0.126	0.04	2.95269e-09	Two-sided Wilcoxon test	0.25	5
Ndufb2	1.27915e-13	0.355233	0.597	0.396	2.97671e-09	Two-sided Wilcoxon test	0.25	5
Cyc1	1.30108e-13	0.468651	0.696	0.541	3.02775e-09	Two-sided Wilcoxon test	0.25	5
Dact3	1.32462e-13	0.159516	0.18	0.071	3.08253e-09	Two-sided Wilcoxon test	0.25	5
Ap1s1	1.36586e-13	0.216405	0.326	0.164	3.17849e-09	Two-sided Wilcoxon test	0.25	5
Atp5d	1.3707e-13	0.406767	0.889	0.818	3.18975e-09	Two-sided Wilcoxon test	0.25	5
Mdh1	1.37442e-13	0.418785	0.63	0.449	3.19841e-09	Two-sided Wilcoxon test	0.25	5
Vdac2	1.377e-13	0.403767	0.777	0.639	3.20441e-09	Two-sided Wilcoxon test	0.25	5
Esrra	1.44409e-13	0.159549	0.144	0.05	3.36054e-09	Two-sided Wilcoxon test	0.25	5
Mtx2	1.44558e-13	0.312572	0.478	0.281	3.36401e-09	Two-sided Wilcoxon test	0.25	5
Rpl27	1.49553e-13	0.218167	0.998	0.992	3.48026e-09	Two-sided Wilcoxon test	0.25	5
Ap3s2	1.56996e-13	0.0898897	0.188	0.074	3.65344e-09	Two-sided Wilcoxon test	0.25	5
Ift43	1.57749e-13	0.229983	0.332	0.168	3.67099e-09	Two-sided Wilcoxon test	0.25	5
Ift52	1.62957e-13	0.115482	0.168	0.063	3.79218e-09	Two-sided Wilcoxon test	0.25	5
Cherp	1.67529e-13	0.105637	0.14	0.048	3.89858e-09	Two-sided Wilcoxon test	0.25	5
Rrp7a	1.73341e-13	0.141202	0.251	0.114	4.03383e-09	Two-sided Wilcoxon test	0.25	5
Alad	1.7414e-13	-0.55392	0.415	0.534	4.05241e-09	Two-sided Wilcoxon test	0.25	5
Oip5os1	1.77652e-13	0.228929	0.441	0.243	4.13415e-09	Two-sided Wilcoxon test	0.25	5
Lactb	1.78397e-13	0.147156	0.178	0.069	4.15148e-09	Two-sided Wilcoxon test	0.25	5
Rhbdd3	1.85355e-13	0.128569	0.087	0.022	4.3134e-09	Two-sided Wilcoxon test	0.25	5
Zfp516	1.86854e-13	0.186391	0.19	0.077	4.34827e-09	Two-sided Wilcoxon test	0.25	5
Hps4	1.91206e-13	0.0860926	0.099	0.027	4.44956e-09	Two-sided Wilcoxon test	0.25	5
Socs6	2.05695e-13	0.154064	0.182	0.072	4.78672e-09	Two-sided Wilcoxon test	0.25	5
Ak4	2.15099e-13	0.0877814	0.119	0.037	5.00558e-09	Two-sided Wilcoxon test	0.25	5
Usp13	2.18047e-13	0.206078	0.239	0.107	5.07417e-09	Two-sided Wilcoxon test	0.25	5
Sh3bgr	2.18235e-13	0.652553	0.715	0.574	5.07854e-09	Two-sided Wilcoxon test	0.25	5
Atxn7l3b	2.3641e-13	0.390983	0.591	0.396	5.5015e-09	Two-sided Wilcoxon test	0.25	5
Myh7	2.37204e-13	0.814163	0.601	0.444	5.51998e-09	Two-sided Wilcoxon test	0.25	5
Rpl7	2.38592e-13	-0.207463	1	0.998	5.55227e-09	Two-sided Wilcoxon test	0.25	5
Hebp2	2.46305e-13	0.0857249	0.077	0.017	5.73176e-09	Two-sided Wilcoxon test	0.25	5
Ndufaf6	2.46747e-13	0.166088	0.227	0.099	5.74205e-09	Two-sided Wilcoxon test	0.25	5
Snrpf	2.47457e-13	0.418903	0.644	0.463	5.75858e-09	Two-sided Wilcoxon test	0.25	5
Suclg1	2.56485e-13	0.366074	0.496	0.307	5.96866e-09	Two-sided Wilcoxon test	0.25	5
Mdh2	2.56487e-13	0.390403	0.824	0.711	5.96871e-09	Two-sided Wilcoxon test	0.25	5
Hsbp1l1	2.59172e-13	0.0703515	0.051	0.007	6.03119e-09	Two-sided Wilcoxon test	0.25	5
Bcl9	2.66152e-13	0.203185	0.229	0.101	6.19362e-09	Two-sided Wilcoxon test	0.25	5
Tomm70a	2.70329e-13	0.243661	0.389	0.21	6.29082e-09	Two-sided Wilcoxon test	0.25	5
Rala	2.72087e-13	0.333989	0.53	0.329	6.33174e-09	Two-sided Wilcoxon test	0.25	5
Smarcd1	2.73042e-13	0.19239	0.223	0.098	6.35397e-09	Two-sided Wilcoxon test	0.25	5
Tufm	2.73249e-13	0.224773	0.306	0.152	6.35877e-09	Two-sided Wilcoxon test	0.25	5
Klc1	2.73864e-13	0.18896	0.192	0.079	6.37308e-09	Two-sided Wilcoxon test	0.25	5
Sgta	2.78529e-13	0.195443	0.332	0.168	6.48165e-09	Two-sided Wilcoxon test	0.25	5
Gtf2i	2.87182e-13	0.233183	0.318	0.161	6.68301e-09	Two-sided Wilcoxon test	0.25	5
Cggbp1	3.01495e-13	0.249314	0.411	0.223	7.01609e-09	Two-sided Wilcoxon test	0.25	5
Lamtor2	3.01608e-13	0.250386	0.464	0.265	7.01871e-09	Two-sided Wilcoxon test	0.25	5
Stard3nl	3.01845e-13	0.157382	0.206	0.088	7.02423e-09	Two-sided Wilcoxon test	0.25	5
Zcchc8	3.1181e-13	0.148103	0.235	0.105	7.25612e-09	Two-sided Wilcoxon test	0.25	5
Dpp3	3.14756e-13	0.181151	0.328	0.166	7.32469e-09	Two-sided Wilcoxon test	0.25	5
Ccz1	3.21846e-13	0.192567	0.304	0.151	7.48969e-09	Two-sided Wilcoxon test	0.25	5
Ywhaq	3.22292e-13	0.394507	0.727	0.555	7.50005e-09	Two-sided Wilcoxon test	0.25	5
Hsp90ab1	3.22929e-13	0.257184	0.996	0.999	7.51488e-09	Two-sided Wilcoxon test	0.25	5
Wasf2	3.31592e-13	0.228091	0.326	0.165	7.71648e-09	Two-sided Wilcoxon test	0.25	5
Dapk3	3.33105e-13	0.141978	0.245	0.111	7.75168e-09	Two-sided Wilcoxon test	0.25	5
Il12rb2	3.43512e-13	0.162218	0.055	0.009	7.99388e-09	Two-sided Wilcoxon test	0.25	5
Rbm24	3.45655e-13	0.400676	0.453	0.272	8.04374e-09	Two-sided Wilcoxon test	0.25	5
Cox17	3.64241e-13	0.283059	0.474	0.276	8.47624e-09	Two-sided Wilcoxon test	0.25	5
Rab18	3.65509e-13	0.187565	0.328	0.166	8.50576e-09	Two-sided Wilcoxon test	0.25	5
Adprhl1	3.7105e-13	0.233574	0.152	0.056	8.6347e-09	Two-sided Wilcoxon test	0.25	5
Lamtor1	3.91219e-13	0.301659	0.506	0.302	9.10406e-09	Two-sided Wilcoxon test	0.25	5
Habp4	3.93619e-13	0.118802	0.156	0.058	9.1599e-09	Two-sided Wilcoxon test	0.25	5
Npm3	3.93747e-13	0.235609	0.356	0.188	9.16288e-09	Two-sided Wilcoxon test	0.25	5
Mcrip1	3.97603e-13	0.230691	0.437	0.245	9.25261e-09	Two-sided Wilcoxon test	0.25	5
Homer1	4.13345e-13	0.17609	0.249	0.114	9.61896e-09	Two-sided Wilcoxon test	0.25	5
Urod	4.21441e-13	-0.543898	0.441	0.546	9.80735e-09	Two-sided Wilcoxon test	0.25	5
Gnai2	4.22438e-13	0.378467	0.638	0.442	9.83055e-09	Two-sided Wilcoxon test	0.25	5
Cdk8	4.23222e-13	0.397664	0.577	0.37	9.84881e-09	Two-sided Wilcoxon test	0.25	5
Uqcc2	4.27542e-13	0.304469	0.599	0.39	9.94934e-09	Two-sided Wilcoxon test	0.25	5
Klhl31	4.33929e-13	0.157307	0.123	0.041	1.0098e-08	Two-sided Wilcoxon test	0.25	5
Mapre2	4.36529e-13	0.174419	0.241	0.11	1.01585e-08	Two-sided Wilcoxon test	0.25	5
Hmg20b	4.39551e-13	0.221887	0.364	0.192	1.02288e-08	Two-sided Wilcoxon test	0.25	5
Fxyd1	4.46984e-13	0.160059	0.225	0.099	1.04018e-08	Two-sided Wilcoxon test	0.25	5
Pef1	4.4858e-13	0.110285	0.156	0.058	1.04389e-08	Two-sided Wilcoxon test	0.25	5
Msantd3	4.51008e-13	0.108271	0.142	0.05	1.04954e-08	Two-sided Wilcoxon test	0.25	5
Acat1	4.57898e-13	0.203724	0.285	0.139	1.06557e-08	Two-sided Wilcoxon test	0.25	5
Ubfd1	4.63075e-13	0.117081	0.255	0.116	1.07762e-08	Two-sided Wilcoxon test	0.25	5
Svip	4.6559e-13	0.10662	0.158	0.059	1.08348e-08	Two-sided Wilcoxon test	0.25	5
Gltp	4.70409e-13	0.0747008	0.121	0.039	1.09469e-08	Two-sided Wilcoxon test	0.25	5
Ncbp1	5.14128e-13	0.183637	0.253	0.118	1.19643e-08	Two-sided Wilcoxon test	0.25	5
Igf2bp2	5.14491e-13	0.193997	0.379	0.2	1.19727e-08	Two-sided Wilcoxon test	0.25	5
Arhgap29	5.31491e-13	0.191957	0.294	0.144	1.23683e-08	Two-sided Wilcoxon test	0.25	5
Tspyl4	5.34685e-13	0.0647108	0.065	0.013	1.24427e-08	Two-sided Wilcoxon test	0.25	5
Prkab2	5.59061e-13	0.0798247	0.101	0.029	1.30099e-08	Two-sided Wilcoxon test	0.25	5
Dele1	5.66153e-13	0.123285	0.196	0.082	1.3175e-08	Two-sided Wilcoxon test	0.25	5
Tsen34	5.80748e-13	0.24781	0.437	0.246	1.35146e-08	Two-sided Wilcoxon test	0.25	5
Fam120a	5.9268e-13	0.174323	0.239	0.109	1.37923e-08	Two-sided Wilcoxon test	0.25	5
Smyd1	5.93159e-13	0.285465	0.389	0.218	1.38034e-08	Two-sided Wilcoxon test	0.25	5
Actr1a	6.06623e-13	0.157164	0.202	0.086	1.41167e-08	Two-sided Wilcoxon test	0.25	5
Rxrb	6.10984e-13	0.103743	0.136	0.047	1.42182e-08	Two-sided Wilcoxon test	0.25	5
Stx5a	6.49553e-13	0.0848999	0.194	0.08	1.51157e-08	Two-sided Wilcoxon test	0.25	5
Bptf	6.5186e-13	0.233262	0.33	0.171	1.51694e-08	Two-sided Wilcoxon test	0.25	5
Rrad	6.77697e-13	0.247713	0.296	0.151	1.57707e-08	Two-sided Wilcoxon test	0.25	5
Zfp706	6.77928e-13	0.350493	0.569	0.367	1.57761e-08	Two-sided Wilcoxon test	0.25	5
Ywhae	6.81684e-13	0.339903	0.856	0.764	1.58635e-08	Two-sided Wilcoxon test	0.25	5
Erich1	6.94474e-13	0.139184	0.162	0.062	1.61611e-08	Two-sided Wilcoxon test	0.25	5
Dync1i2	7.00578e-13	0.260021	0.453	0.26	1.63031e-08	Two-sided Wilcoxon test	0.25	5
Bloc1s5	7.09996e-13	0.10586	0.101	0.029	1.65223e-08	Two-sided Wilcoxon test	0.25	5
Lmcd1	7.15466e-13	0.112729	0.077	0.018	1.66496e-08	Two-sided Wilcoxon test	0.25	5
Hadh	7.21763e-13	0.273806	0.433	0.248	1.67961e-08	Two-sided Wilcoxon test	0.25	5
Snhg8	7.34654e-13	0.10263	0.229	0.101	1.70961e-08	Two-sided Wilcoxon test	0.25	5
Nadk	7.36243e-13	0.115621	0.186	0.076	1.71331e-08	Two-sided Wilcoxon test	0.25	5
Cox4i2	7.39394e-13	0.137777	0.109	0.033	1.72064e-08	Two-sided Wilcoxon test	0.25	5
Psmd2	7.46651e-13	0.325109	0.565	0.361	1.73753e-08	Two-sided Wilcoxon test	0.25	5
Lsm5	7.61558e-13	0.293145	0.557	0.35	1.77222e-08	Two-sided Wilcoxon test	0.25	5
Ears2	7.64075e-13	0.138135	0.121	0.04	1.77808e-08	Two-sided Wilcoxon test	0.25	5
Mov10l1	7.65184e-13	0.109273	0.103	0.03	1.78066e-08	Two-sided Wilcoxon test	0.25	5
Tomm34	7.7033e-13	0.0967375	0.225	0.099	1.79263e-08	Two-sided Wilcoxon test	0.25	5
Cmtm7	7.95409e-13	0.151992	0.192	0.08	1.851e-08	Two-sided Wilcoxon test	0.25	5
Tnnt3	8.47343e-13	0.118689	0.111	0.034	1.97185e-08	Two-sided Wilcoxon test	0.25	5
Tnks2	8.51522e-13	0.397408	0.51	0.315	1.98158e-08	Two-sided Wilcoxon test	0.25	5
Hmox2	8.55997e-13	0.246268	0.338	0.176	1.99199e-08	Two-sided Wilcoxon test	0.25	5
Zmat5	8.85314e-13	0.0937904	0.231	0.102	2.06021e-08	Two-sided Wilcoxon test	0.25	5
Timm44	9.17344e-13	0.17885	0.372	0.195	2.13475e-08	Two-sided Wilcoxon test	0.25	5
Hccs	9.51629e-13	0.124072	0.176	0.071	2.21454e-08	Two-sided Wilcoxon test	0.25	5
Zfp787	9.54882e-13	0.0944317	0.182	0.073	2.22211e-08	Two-sided Wilcoxon test	0.25	5
Hmgn1	9.6376e-13	0.42031	0.86	0.751	2.24277e-08	Two-sided Wilcoxon test	0.25	5
Ppil1	1.01585e-12	0.246216	0.395	0.218	2.364e-08	Two-sided Wilcoxon test	0.25	5
Wwc2	1.03943e-12	0.296785	0.34	0.183	2.41885e-08	Two-sided Wilcoxon test	0.25	5
Sdhd	1.05352e-12	0.212524	0.318	0.162	2.45165e-08	Two-sided Wilcoxon test	0.25	5
Ate1	1.05611e-12	0.155865	0.239	0.109	2.45768e-08	Two-sided Wilcoxon test	0.25	5
Ctnnbip1	1.06541e-12	0.142103	0.265	0.125	2.47933e-08	Two-sided Wilcoxon test	0.25	5
Ccdc90b	1.07704e-12	0.160608	0.239	0.11	2.50638e-08	Two-sided Wilcoxon test	0.25	5
Cops8	1.09083e-12	0.231041	0.413	0.228	2.53846e-08	Two-sided Wilcoxon test	0.25	5
Mybpc3	1.10829e-12	0.327274	0.453	0.265	2.57911e-08	Two-sided Wilcoxon test	0.25	5
Flot1	1.12061e-12	0.155204	0.194	0.082	2.60776e-08	Two-sided Wilcoxon test	0.25	5
Dnttip1	1.14395e-12	0.128684	0.231	0.104	2.66208e-08	Two-sided Wilcoxon test	0.25	5
Pak2	1.15946e-12	0.360557	0.496	0.311	2.69819e-08	Two-sided Wilcoxon test	0.25	5
Smad6	1.16198e-12	0.20278	0.19	0.08	2.70404e-08	Two-sided Wilcoxon test	0.25	5
Dnpep	1.16212e-12	0.156106	0.257	0.121	2.70437e-08	Two-sided Wilcoxon test	0.25	5
Maea	1.18791e-12	0.192962	0.316	0.16	2.76439e-08	Two-sided Wilcoxon test	0.25	5
Mlx	1.2095e-12	0.0702802	0.146	0.053	2.81463e-08	Two-sided Wilcoxon test	0.25	5
Rps6	1.22681e-12	-0.23488	0.982	0.985	2.85491e-08	Two-sided Wilcoxon test	0.25	5
Cluh	1.34018e-12	0.214647	0.192	0.082	3.11874e-08	Two-sided Wilcoxon test	0.25	5
Rnf6	1.34404e-12	0.0885922	0.198	0.084	3.12771e-08	Two-sided Wilcoxon test	0.25	5
Oxa1l	1.43533e-12	0.147895	0.241	0.111	3.34016e-08	Two-sided Wilcoxon test	0.25	5
Rnf44	1.48573e-12	0.150322	0.144	0.053	3.45745e-08	Two-sided Wilcoxon test	0.25	5
Wdr1	1.52159e-12	0.22813	0.336	0.177	3.54089e-08	Two-sided Wilcoxon test	0.25	5
Cbx5	1.53948e-12	0.399331	0.65	0.451	3.58252e-08	Two-sided Wilcoxon test	0.25	5
Nudt16l1	1.55516e-12	0.144967	0.152	0.057	3.61901e-08	Two-sided Wilcoxon test	0.25	5
Tcp11l1	1.56168e-12	0.105392	0.13	0.044	3.6342e-08	Two-sided Wilcoxon test	0.25	5
Gm45716	1.70151e-12	0.339482	0.362	0.204	3.95958e-08	Two-sided Wilcoxon test	0.25	5
Carhsp1	1.70354e-12	0.185247	0.265	0.128	3.96431e-08	Two-sided Wilcoxon test	0.25	5
Thap12	1.75272e-12	0.123463	0.265	0.127	4.07874e-08	Two-sided Wilcoxon test	0.25	5
Prkar2a	1.75373e-12	0.186803	0.158	0.061	4.08111e-08	Two-sided Wilcoxon test	0.25	5
Clns1a	1.75847e-12	0.236583	0.399	0.221	4.09214e-08	Two-sided Wilcoxon test	0.25	5
Dpp9	1.78088e-12	0.117515	0.121	0.041	4.14428e-08	Two-sided Wilcoxon test	0.25	5
Fscn1	1.79235e-12	0.211333	0.344	0.182	4.17098e-08	Two-sided Wilcoxon test	0.25	5
Atg101	1.80881e-12	0.159189	0.235	0.109	4.20928e-08	Two-sided Wilcoxon test	0.25	5
Acd	1.80937e-12	0.096085	0.168	0.066	4.21058e-08	Two-sided Wilcoxon test	0.25	5
Ndufb3	1.82352e-12	0.231797	0.447	0.254	4.24352e-08	Two-sided Wilcoxon test	0.25	5
Lpgat1	1.8462e-12	0.213911	0.247	0.118	4.2963e-08	Two-sided Wilcoxon test	0.25	5
Impa1	1.95434e-12	0.163551	0.275	0.133	4.54795e-08	Two-sided Wilcoxon test	0.25	5
Arhgap1	1.98211e-12	0.19131	0.263	0.125	4.61256e-08	Two-sided Wilcoxon test	0.25	5
Opa3	1.98982e-12	0.128201	0.15	0.056	4.63052e-08	Two-sided Wilcoxon test	0.25	5
Tmem199	1.99476e-12	0.107404	0.174	0.07	4.64201e-08	Two-sided Wilcoxon test	0.25	5
Tecpr2	1.99842e-12	0.0836419	0.085	0.022	4.65052e-08	Two-sided Wilcoxon test	0.25	5
Rpl13a	2.00138e-12	-0.222531	0.982	0.995	4.65742e-08	Two-sided Wilcoxon test	0.25	5
Me1	2.01186e-12	0.107651	0.166	0.065	4.6818e-08	Two-sided Wilcoxon test	0.25	5
Rpl13	2.02751e-12	-0.155188	1	1	4.71821e-08	Two-sided Wilcoxon test	0.25	5
Mpped2	2.03158e-12	0.451855	0.514	0.327	4.72769e-08	Two-sided Wilcoxon test	0.25	5
Card19	2.05485e-12	0.130139	0.182	0.075	4.78184e-08	Two-sided Wilcoxon test	0.25	5
Rcan1	2.0976e-12	0.1611	0.265	0.128	4.88132e-08	Two-sided Wilcoxon test	0.25	5
Flnc	2.16274e-12	0.39673	0.251	0.124	5.0329e-08	Two-sided Wilcoxon test	0.25	5
Zbtb38	2.1954e-12	0.0947399	0.148	0.055	5.10891e-08	Two-sided Wilcoxon test	0.25	5
Cnn2	2.19687e-12	0.347331	0.478	0.294	5.11233e-08	Two-sided Wilcoxon test	0.25	5
Wsb2	2.33128e-12	0.135378	0.172	0.069	5.42512e-08	Two-sided Wilcoxon test	0.25	5
Gm12248	2.33351e-12	0.0618215	0.051	0.008	5.43032e-08	Two-sided Wilcoxon test	0.25	5
Ctdnep1	2.52364e-12	0.0805567	0.204	0.088	5.87275e-08	Two-sided Wilcoxon test	0.25	5
Rab7	2.52486e-12	0.240697	0.413	0.232	5.8756e-08	Two-sided Wilcoxon test	0.25	5
Hdac3	2.59096e-12	0.120677	0.223	0.099	6.02942e-08	Two-sided Wilcoxon test	0.25	5
Speg	2.61954e-12	0.109652	0.19	0.08	6.09593e-08	Two-sided Wilcoxon test	0.25	5
Mrpl22	2.65747e-12	0.140933	0.314	0.158	6.1842e-08	Two-sided Wilcoxon test	0.25	5
Pafah1b2	2.72245e-12	0.209638	0.439	0.247	6.33541e-08	Two-sided Wilcoxon test	0.25	5
Lrrc75a	2.73183e-12	0.0958359	0.089	0.024	6.35725e-08	Two-sided Wilcoxon test	0.25	5
Tigar	2.76863e-12	0.0640316	0.067	0.014	6.44288e-08	Two-sided Wilcoxon test	0.25	5
Prrx2	2.77587e-12	0.240854	0.368	0.202	6.45973e-08	Two-sided Wilcoxon test	0.25	5
Abra	2.8562e-12	0.187553	0.073	0.017	6.64667e-08	Two-sided Wilcoxon test	0.25	5
Poldip2	2.91787e-12	0.137561	0.249	0.118	6.79017e-08	Two-sided Wilcoxon test	0.25	5
Rcor1	3.16697e-12	0.154758	0.235	0.109	7.36986e-08	Two-sided Wilcoxon test	0.25	5
Ndufb6	3.24465e-12	0.332586	0.555	0.364	7.55063e-08	Two-sided Wilcoxon test	0.25	5
Myl6	3.36439e-12	0.429154	0.935	0.898	7.82928e-08	Two-sided Wilcoxon test	0.25	5
Mrpl52	3.39893e-12	0.351646	0.603	0.412	7.90964e-08	Two-sided Wilcoxon test	0.25	5
Faap20	3.39987e-12	0.133676	0.202	0.089	7.91183e-08	Two-sided Wilcoxon test	0.25	5
Rab2a	3.48613e-12	0.315959	0.658	0.469	8.11256e-08	Two-sided Wilcoxon test	0.25	5
Btg3	3.54023e-12	0.213198	0.354	0.191	8.23846e-08	Two-sided Wilcoxon test	0.25	5
Pgap2	3.60328e-12	0.0949457	0.16	0.062	8.3852e-08	Two-sided Wilcoxon test	0.25	5
Asb8	3.6337e-12	0.121618	0.18	0.075	8.45599e-08	Two-sided Wilcoxon test	0.25	5
Cltb	3.8001e-12	0.0357535	0.223	0.099	8.84322e-08	Two-sided Wilcoxon test	0.25	5
Dnmt1	3.85317e-12	0.228752	0.364	0.2	8.96672e-08	Two-sided Wilcoxon test	0.25	5
Hpcal1	3.90356e-12	0.0906463	0.097	0.028	9.08398e-08	Two-sided Wilcoxon test	0.25	5
Usp40	3.95776e-12	0.143129	0.128	0.045	9.21011e-08	Two-sided Wilcoxon test	0.25	5
Mrpl28	3.95972e-12	0.258348	0.49	0.299	9.21465e-08	Two-sided Wilcoxon test	0.25	5
Smco4	3.97543e-12	0.0866247	0.16	0.062	9.25122e-08	Two-sided Wilcoxon test	0.25	5
Ercc2	4.0449e-12	0.11073	0.065	0.014	9.41288e-08	Two-sided Wilcoxon test	0.25	5
Fbxo16	4.06283e-12	0.0799273	0.085	0.023	9.45461e-08	Two-sided Wilcoxon test	0.25	5
Nkiras2	4.06798e-12	0.139483	0.156	0.061	9.4666e-08	Two-sided Wilcoxon test	0.25	5
Add3	4.09784e-12	0.30141	0.435	0.255	9.53609e-08	Two-sided Wilcoxon test	0.25	5
Golga2	4.11577e-12	0.147779	0.136	0.049	9.57781e-08	Two-sided Wilcoxon test	0.25	5
Bok	4.12838e-12	0.13143	0.174	0.071	9.60716e-08	Two-sided Wilcoxon test	0.25	5
Cox14	4.32352e-12	0.232199	0.415	0.233	1.00613e-07	Two-sided Wilcoxon test	0.25	5
Ndufa7	4.57687e-12	0.393442	0.666	0.503	1.06508e-07	Two-sided Wilcoxon test	0.25	5
Rwdd4a	4.64414e-12	0.161985	0.294	0.148	1.08074e-07	Two-sided Wilcoxon test	0.25	5
Slain2	4.90951e-12	0.189545	0.235	0.109	1.14249e-07	Two-sided Wilcoxon test	0.25	5
Dctn6	4.92529e-12	0.124642	0.235	0.109	1.14617e-07	Two-sided Wilcoxon test	0.25	5
Ap2b1	5.16591e-12	0.169425	0.291	0.146	1.20216e-07	Two-sided Wilcoxon test	0.25	5
Hcfc1r1	5.23245e-12	0.421285	0.54	0.365	1.21764e-07	Two-sided Wilcoxon test	0.25	5
Hs6st1	5.28778e-12	0.120229	0.115	0.038	1.23052e-07	Two-sided Wilcoxon test	0.25	5
Efr3a	5.32376e-12	0.11502	0.217	0.097	1.23889e-07	Two-sided Wilcoxon test	0.25	5
Fzr1	5.36461e-12	0.127744	0.206	0.091	1.2484e-07	Two-sided Wilcoxon test	0.25	5
Cnot7	5.4082e-12	0.117234	0.259	0.124	1.25854e-07	Two-sided Wilcoxon test	0.25	5
Acyp1	5.59628e-12	0.122328	0.227	0.104	1.30231e-07	Two-sided Wilcoxon test	0.25	5
Rbx1	5.60248e-12	0.326417	0.796	0.677	1.30375e-07	Two-sided Wilcoxon test	0.25	5
Cavin1	5.74339e-12	0.180437	0.186	0.08	1.33654e-07	Two-sided Wilcoxon test	0.25	5
Pmpca	6.10747e-12	0.217593	0.275	0.137	1.42127e-07	Two-sided Wilcoxon test	0.25	5
Iscu	6.10807e-12	0.13267	0.316	0.162	1.42141e-07	Two-sided Wilcoxon test	0.25	5
Rabif	6.66001e-12	0.121493	0.148	0.056	1.54985e-07	Two-sided Wilcoxon test	0.25	5
Cuta	6.92948e-12	0.185788	0.37	0.201	1.61256e-07	Two-sided Wilcoxon test	0.25	5
Ryk	7.16239e-12	0.132446	0.223	0.102	1.66676e-07	Two-sided Wilcoxon test	0.25	5
Atat1	7.44522e-12	0.111257	0.134	0.048	1.73258e-07	Two-sided Wilcoxon test	0.25	5
Parl	7.45665e-12	0.115913	0.294	0.146	1.73524e-07	Two-sided Wilcoxon test	0.25	5
Trabd	7.49265e-12	0.144638	0.249	0.119	1.74361e-07	Two-sided Wilcoxon test	0.25	5
Afap1l1	7.55795e-12	0.193309	0.223	0.104	1.75881e-07	Two-sided Wilcoxon test	0.25	5
Chchd4	7.92701e-12	0.20205	0.33	0.175	1.84469e-07	Two-sided Wilcoxon test	0.25	5
Med19	8.28452e-12	0.1631	0.356	0.192	1.92789e-07	Two-sided Wilcoxon test	0.25	5
Pja2	8.37495e-12	0.230099	0.368	0.202	1.94893e-07	Two-sided Wilcoxon test	0.25	5
Chchd5	8.39351e-12	0.0745293	0.176	0.073	1.95325e-07	Two-sided Wilcoxon test	0.25	5
Zfp148	8.5458e-12	0.200871	0.316	0.165	1.98869e-07	Two-sided Wilcoxon test	0.25	5
Actr10	8.61864e-12	0.196079	0.421	0.234	2.00564e-07	Two-sided Wilcoxon test	0.25	5
Med29	9.0148e-12	0.178801	0.358	0.193	2.09783e-07	Two-sided Wilcoxon test	0.25	5
Nab1	9.08749e-12	0.0974495	0.19	0.081	2.11475e-07	Two-sided Wilcoxon test	0.25	5
Atcayos	9.11196e-12	0.155938	0.245	0.117	2.12044e-07	Two-sided Wilcoxon test	0.25	5
Pnpla2	9.20285e-12	0.0875894	0.113	0.038	2.14159e-07	Two-sided Wilcoxon test	0.25	5
Prelid2	9.44152e-12	0.196183	0.304	0.157	2.19714e-07	Two-sided Wilcoxon test	0.25	5
Pim3	9.56269e-12	0.190446	0.231	0.109	2.22533e-07	Two-sided Wilcoxon test	0.25	5
Ptma	9.56822e-12	-0.189891	0.996	1	2.22662e-07	Two-sided Wilcoxon test	0.25	5
Pea15a	9.57276e-12	0.132261	0.196	0.086	2.22768e-07	Two-sided Wilcoxon test	0.25	5
Thap11	1.05659e-11	0.157595	0.2	0.09	2.45878e-07	Two-sided Wilcoxon test	0.25	5
Smim4	1.06208e-11	0.180145	0.271	0.135	2.47157e-07	Two-sided Wilcoxon test	0.25	5
Rock2	1.06497e-11	0.290018	0.435	0.261	2.4783e-07	Two-sided Wilcoxon test	0.25	5
Ubap2	1.09651e-11	0.223864	0.389	0.218	2.55169e-07	Two-sided Wilcoxon test	0.25	5
Sec14l1	1.1165e-11	0.11421	0.17	0.07	2.59821e-07	Two-sided Wilcoxon test	0.25	5
Tubb2b	1.12464e-11	0.253291	0.423	0.251	2.61715e-07	Two-sided Wilcoxon test	0.25	5
Them4	1.14447e-11	0.157705	0.087	0.025	2.66329e-07	Two-sided Wilcoxon test	0.25	5
Ubqln4	1.15393e-11	0.0868096	0.158	0.063	2.6853e-07	Two-sided Wilcoxon test	0.25	5
Ccdc136	1.18791e-11	0.102774	0.152	0.059	2.76438e-07	Two-sided Wilcoxon test	0.25	5
Auh	1.22229e-11	0.121923	0.217	0.099	2.8444e-07	Two-sided Wilcoxon test	0.25	5
Slc25a10	1.24877e-11	0.092516	0.107	0.035	2.90601e-07	Two-sided Wilcoxon test	0.25	5
Sec31a	1.2937e-11	0.218112	0.324	0.173	3.01056e-07	Two-sided Wilcoxon test	0.25	5
Snx12	1.34871e-11	0.156882	0.249	0.121	3.13857e-07	Two-sided Wilcoxon test	0.25	5
Atp6v1a	1.35396e-11	0.16774	0.249	0.12	3.15079e-07	Two-sided Wilcoxon test	0.25	5
Ddc	1.36759e-11	0.14693	0.154	0.061	3.18253e-07	Two-sided Wilcoxon test	0.25	5
Gm41505	1.37154e-11	0.122063	0.126	0.045	3.19171e-07	Two-sided Wilcoxon test	0.25	5
H2afz	1.37376e-11	-0.214616	0.976	0.985	3.19688e-07	Two-sided Wilcoxon test	0.25	5
Vps37b	1.37833e-11	0.0714623	0.202	0.089	3.2075e-07	Two-sided Wilcoxon test	0.25	5
Rras2	1.3998e-11	0.16198	0.308	0.16	3.25747e-07	Two-sided Wilcoxon test	0.25	5
Mphosph6	1.41111e-11	0.0821343	0.241	0.113	3.28379e-07	Two-sided Wilcoxon test	0.25	5
Stub1	1.41545e-11	0.316596	0.516	0.332	3.2939e-07	Two-sided Wilcoxon test	0.25	5
Decr1	1.42469e-11	0.0777481	0.172	0.071	3.3154e-07	Two-sided Wilcoxon test	0.25	5
Pin1	1.43273e-11	0.302071	0.532	0.339	3.33411e-07	Two-sided Wilcoxon test	0.25	5
Usp46	1.49656e-11	0.116455	0.265	0.13	3.48264e-07	Two-sided Wilcoxon test	0.25	5
Hdgf	1.49879e-11	-0.376493	0.67	0.741	3.48785e-07	Two-sided Wilcoxon test	0.25	5
Snhg3	1.50968e-11	0.268376	0.374	0.21	3.51319e-07	Two-sided Wilcoxon test	0.25	5
Coprs	1.513e-11	0.130452	0.227	0.105	3.5209e-07	Two-sided Wilcoxon test	0.25	5
Rab6a	1.53498e-11	0.190628	0.368	0.203	3.57206e-07	Two-sided Wilcoxon test	0.25	5
Cpsf3	1.6211e-11	0.13742	0.204	0.092	3.77246e-07	Two-sided Wilcoxon test	0.25	5
Gpatch11	1.65973e-11	0.12659	0.229	0.107	3.86235e-07	Two-sided Wilcoxon test	0.25	5
Srsf9	1.69694e-11	0.191131	0.338	0.182	3.94894e-07	Two-sided Wilcoxon test	0.25	5
Bcr	1.70463e-11	0.108038	0.134	0.049	3.96683e-07	Two-sided Wilcoxon test	0.25	5
Arl16	1.71318e-11	0.098813	0.111	0.037	3.98674e-07	Two-sided Wilcoxon test	0.25	5
2810004N23Rik	1.72872e-11	0.322057	0.5	0.313	4.02291e-07	Two-sided Wilcoxon test	0.25	5
Ncl	1.73914e-11	-0.386833	0.895	0.905	4.04716e-07	Two-sided Wilcoxon test	0.25	5
Ccl27a	1.8125e-11	0.0704097	0.093	0.028	4.21788e-07	Two-sided Wilcoxon test	0.25	5
Ccdc71	1.81582e-11	0.0816994	0.115	0.039	4.22559e-07	Two-sided Wilcoxon test	0.25	5
mt-Atp8	1.84946e-11	0.411329	0.271	0.143	4.30388e-07	Two-sided Wilcoxon test	0.25	5
Tatdn1	1.88155e-11	0.0999456	0.198	0.088	4.37857e-07	Two-sided Wilcoxon test	0.25	5
Cdip1	1.88818e-11	0.0697178	0.221	0.1	4.39398e-07	Two-sided Wilcoxon test	0.25	5
Eri3	1.90586e-11	0.119815	0.283	0.142	4.43513e-07	Two-sided Wilcoxon test	0.25	5
Mrpl4	1.91301e-11	0.194767	0.318	0.169	4.45176e-07	Two-sided Wilcoxon test	0.25	5
Sap30l	1.91993e-11	0.120947	0.231	0.109	4.46787e-07	Two-sided Wilcoxon test	0.25	5
Akap7	1.99563e-11	0.102559	0.146	0.056	4.64404e-07	Two-sided Wilcoxon test	0.25	5
Eif2b4	2.01457e-11	0.074232	0.237	0.111	4.6881e-07	Two-sided Wilcoxon test	0.25	5
Plekha7	2.01728e-11	0.219542	0.213	0.099	4.69441e-07	Two-sided Wilcoxon test	0.25	5
Stx12	2.0241e-11	0.136948	0.245	0.118	4.71029e-07	Two-sided Wilcoxon test	0.25	5
Tgm2	2.04839e-11	0.17458	0.188	0.083	4.7668e-07	Two-sided Wilcoxon test	0.25	5
Cox20	2.0487e-11	0.173709	0.346	0.186	4.76753e-07	Two-sided Wilcoxon test	0.25	5
Msrb1	2.04924e-11	0.129159	0.198	0.089	4.76879e-07	Two-sided Wilcoxon test	0.25	5
Bri3	2.09607e-11	0.33576	0.563	0.376	4.87777e-07	Two-sided Wilcoxon test	0.25	5
Kif1b	2.11666e-11	0.314535	0.354	0.202	4.92567e-07	Two-sided Wilcoxon test	0.25	5
Sept4	2.18358e-11	0.11671	0.059	0.012	5.08142e-07	Two-sided Wilcoxon test	0.25	5
Gsn	2.21871e-11	0.123715	0.142	0.054	5.16315e-07	Two-sided Wilcoxon test	0.25	5
Hk2	2.21948e-11	0.291154	0.346	0.192	5.16494e-07	Two-sided Wilcoxon test	0.25	5
H19	2.22317e-11	-0.39168	0.684	0.723	5.17355e-07	Two-sided Wilcoxon test	0.25	5
Ccdc58	2.26982e-11	0.126023	0.328	0.172	5.28209e-07	Two-sided Wilcoxon test	0.25	5
Churc1	2.27141e-11	0.0898926	0.206	0.093	5.2858e-07	Two-sided Wilcoxon test	0.25	5
Ift20	2.27904e-11	0.232966	0.379	0.211	5.30356e-07	Two-sided Wilcoxon test	0.25	5
Zfp422	2.29782e-11	0.168037	0.251	0.124	5.34727e-07	Two-sided Wilcoxon test	0.25	5
Atxn10	2.31705e-11	0.313507	0.551	0.355	5.39202e-07	Two-sided Wilcoxon test	0.25	5
Taf7	2.32281e-11	0.206235	0.296	0.154	5.40542e-07	Two-sided Wilcoxon test	0.25	5
Dnal4	2.32883e-11	0.0978488	0.115	0.04	5.41942e-07	Two-sided Wilcoxon test	0.25	5
Ctdsp1	2.35565e-11	0.063961	0.128	0.046	5.48184e-07	Two-sided Wilcoxon test	0.25	5
5430431A17Rik	2.3815e-11	-0.667155	0.322	0.435	5.542e-07	Two-sided Wilcoxon test	0.25	5
Ppp2r2d	2.38374e-11	0.157521	0.291	0.15	5.5472e-07	Two-sided Wilcoxon test	0.25	5
Ogfr	2.4335e-11	0.142333	0.279	0.141	5.66301e-07	Two-sided Wilcoxon test	0.25	5
As3mt	2.45375e-11	0.142301	0.239	0.114	5.71012e-07	Two-sided Wilcoxon test	0.25	5
Desi1	2.46236e-11	0.111805	0.219	0.101	5.73015e-07	Two-sided Wilcoxon test	0.25	5
2900097C17Rik	2.46702e-11	0.192661	0.243	0.12	5.741e-07	Two-sided Wilcoxon test	0.25	5
Gnai1	2.4849e-11	0.132792	0.162	0.066	5.7826e-07	Two-sided Wilcoxon test	0.25	5
Snapc5	2.55837e-11	0.0766448	0.176	0.074	5.95358e-07	Two-sided Wilcoxon test	0.25	5
Ilkap	2.56397e-11	0.153602	0.393	0.216	5.96661e-07	Two-sided Wilcoxon test	0.25	5
Egln1	2.58159e-11	0.144187	0.221	0.103	6.00761e-07	Two-sided Wilcoxon test	0.25	5
Doc2g	2.61396e-11	0.0955135	0.075	0.019	6.08295e-07	Two-sided Wilcoxon test	0.25	5
Atf4	2.62079e-11	-0.563061	0.362	0.453	6.09884e-07	Two-sided Wilcoxon test	0.25	5
Fam98b	2.6384e-11	0.133701	0.265	0.132	6.13981e-07	Two-sided Wilcoxon test	0.25	5
Bex1	2.64021e-11	0.351268	0.559	0.385	6.14404e-07	Two-sided Wilcoxon test	0.25	5
Mea1	2.64308e-11	0.111705	0.328	0.17	6.15071e-07	Two-sided Wilcoxon test	0.25	5
Ndufa11	2.67381e-11	0.373351	0.698	0.535	6.22222e-07	Two-sided Wilcoxon test	0.25	5
Atp6v1c1	2.72515e-11	0.0875073	0.186	0.08	6.34169e-07	Two-sided Wilcoxon test	0.25	5
Prrc1	2.7514e-11	0.213224	0.287	0.149	6.40277e-07	Two-sided Wilcoxon test	0.25	5
Txnip	2.78477e-11	0.188799	0.123	0.045	6.48043e-07	Two-sided Wilcoxon test	0.25	5
Pitpnb	2.89495e-11	0.152493	0.281	0.144	6.73684e-07	Two-sided Wilcoxon test	0.25	5
Myl9	2.96722e-11	0.578133	0.794	0.681	6.90503e-07	Two-sided Wilcoxon test	0.25	5
Psme1	3.04453e-11	0.284084	0.415	0.248	7.08494e-07	Two-sided Wilcoxon test	0.25	5
Abracl	3.17024e-11	0.364155	0.636	0.469	7.37747e-07	Two-sided Wilcoxon test	0.25	5
Vamp3	3.18348e-11	0.139411	0.227	0.107	7.40827e-07	Two-sided Wilcoxon test	0.25	5
Plekha2	3.1907e-11	0.115223	0.115	0.04	7.42509e-07	Two-sided Wilcoxon test	0.25	5
Kifap3	3.19401e-11	0.190713	0.233	0.113	7.43279e-07	Two-sided Wilcoxon test	0.25	5
Nebl	3.19947e-11	0.440255	0.729	0.559	7.44548e-07	Two-sided Wilcoxon test	0.25	5
Tnfaip1	3.24678e-11	0.156716	0.219	0.103	7.55558e-07	Two-sided Wilcoxon test	0.25	5
Gipc1	3.28863e-11	0.170659	0.364	0.201	7.65297e-07	Two-sided Wilcoxon test	0.25	5
Grtp1	3.2903e-11	0.0569602	0.229	0.106	7.65686e-07	Two-sided Wilcoxon test	0.25	5
Vma21	3.29904e-11	0.0853665	0.269	0.133	7.67719e-07	Two-sided Wilcoxon test	0.25	5
Rpl32	3.3373e-11	0.217595	1	0.999	7.76623e-07	Two-sided Wilcoxon test	0.25	5
Ube2v1	3.71549e-11	0.247776	0.49	0.294	8.64633e-07	Two-sided Wilcoxon test	0.25	5
Tusc2	3.76936e-11	0.0829714	0.19	0.084	8.77168e-07	Two-sided Wilcoxon test	0.25	5
Knop1	3.82892e-11	0.282829	0.435	0.257	8.91028e-07	Two-sided Wilcoxon test	0.25	5
Hprt	3.8685e-11	0.188778	0.409	0.232	9.00238e-07	Two-sided Wilcoxon test	0.25	5
Timm17b	3.87775e-11	0.202309	0.401	0.228	9.02392e-07	Two-sided Wilcoxon test	0.25	5
Chmp3	3.884e-11	0.128682	0.285	0.144	9.03846e-07	Two-sided Wilcoxon test	0.25	5
Arpp19	3.89016e-11	0.327851	0.652	0.478	9.0528e-07	Two-sided Wilcoxon test	0.25	5
1110059E24Rik	4.11719e-11	0.0966427	0.219	0.101	9.58111e-07	Two-sided Wilcoxon test	0.25	5
Ndufs1	4.24422e-11	0.207083	0.413	0.241	9.87673e-07	Two-sided Wilcoxon test	0.25	5
Csrp1	4.3693e-11	0.308265	0.468	0.291	1.01678e-06	Two-sided Wilcoxon test	0.25	5
Pcp4l1	4.37255e-11	0.154923	0.071	0.018	1.01754e-06	Two-sided Wilcoxon test	0.25	5
Cdc37l1	4.42128e-11	0.0983565	0.231	0.109	1.02888e-06	Two-sided Wilcoxon test	0.25	5
Ankrd40	4.43803e-11	0.092697	0.233	0.11	1.03277e-06	Two-sided Wilcoxon test	0.25	5
Polr2i	4.52861e-11	0.169092	0.354	0.192	1.05385e-06	Two-sided Wilcoxon test	0.25	5
Pdrg1	4.59885e-11	0.0944042	0.204	0.093	1.0702e-06	Two-sided Wilcoxon test	0.25	5
Grsf1	4.72755e-11	0.112507	0.257	0.127	1.10015e-06	Two-sided Wilcoxon test	0.25	5
Dhps	4.77897e-11	0.123416	0.225	0.106	1.11211e-06	Two-sided Wilcoxon test	0.25	5
Natd1	4.85346e-11	0.0831101	0.075	0.02	1.12945e-06	Two-sided Wilcoxon test	0.25	5
Dnph1	4.90655e-11	0.103442	0.164	0.068	1.1418e-06	Two-sided Wilcoxon test	0.25	5
Nacc1	4.96982e-11	0.0962708	0.158	0.065	1.15653e-06	Two-sided Wilcoxon test	0.25	5
Akr1a1	4.9799e-11	0.340929	0.658	0.464	1.15887e-06	Two-sided Wilcoxon test	0.25	5
Ago2	5.3227e-11	0.214784	0.332	0.182	1.23864e-06	Two-sided Wilcoxon test	0.25	5
Prr5	5.78549e-11	0.0965972	0.095	0.03	1.34634e-06	Two-sided Wilcoxon test	0.25	5
Ilf3	6.08301e-11	0.165431	0.324	0.175	1.41558e-06	Two-sided Wilcoxon test	0.25	5
Arhgef7	6.20239e-11	0.205401	0.225	0.11	1.44336e-06	Two-sided Wilcoxon test	0.25	5
Rcc1l	6.29339e-11	0.0989998	0.142	0.056	1.46454e-06	Two-sided Wilcoxon test	0.25	5
Snx17	6.4145e-11	0.202683	0.344	0.19	1.49272e-06	Two-sided Wilcoxon test	0.25	5
Rab22a	6.43006e-11	0.134063	0.251	0.124	1.49634e-06	Two-sided Wilcoxon test	0.25	5
Eef1a1	6.44796e-11	-0.115186	1	1	1.50051e-06	Two-sided Wilcoxon test	0.25	5
Copz2	6.52805e-11	0.064555	0.142	0.055	1.51914e-06	Two-sided Wilcoxon test	0.25	5
Ik	6.55468e-11	0.170926	0.37	0.205	1.52534e-06	Two-sided Wilcoxon test	0.25	5
Aspscr1	6.65062e-11	0.120528	0.221	0.104	1.54766e-06	Two-sided Wilcoxon test	0.25	5
Tbpl1	6.67271e-11	0.0767768	0.241	0.116	1.55281e-06	Two-sided Wilcoxon test	0.25	5
Nicn1	6.80686e-11	0.0757176	0.085	0.025	1.58402e-06	Two-sided Wilcoxon test	0.25	5
Dnmt3a	6.84519e-11	0.236433	0.265	0.137	1.59294e-06	Two-sided Wilcoxon test	0.25	5
Tmem183a	6.85649e-11	0.13705	0.304	0.159	1.59557e-06	Two-sided Wilcoxon test	0.25	5
Atp5o	7.0337e-11	0.405998	0.897	0.855	1.63681e-06	Two-sided Wilcoxon test	0.25	5
Kmt5a	7.17914e-11	0.283048	0.472	0.291	1.67066e-06	Two-sided Wilcoxon test	0.25	5
Tmem258	7.20287e-11	0.319272	0.577	0.396	1.67618e-06	Two-sided Wilcoxon test	0.25	5
Usp2	7.29075e-11	0.106959	0.091	0.028	1.69663e-06	Two-sided Wilcoxon test	0.25	5
Stk25	7.42307e-11	0.192695	0.255	0.129	1.72742e-06	Two-sided Wilcoxon test	0.25	5
Ahsa2	7.45668e-11	0.10156	0.247	0.121	1.73525e-06	Two-sided Wilcoxon test	0.25	5
Pygo2	7.68785e-11	0.0660293	0.083	0.024	1.78904e-06	Two-sided Wilcoxon test	0.25	5
Aktip	7.73714e-11	0.0712456	0.123	0.045	1.80051e-06	Two-sided Wilcoxon test	0.25	5
Zbed3	7.7424e-11	0.0732115	0.115	0.041	1.80173e-06	Two-sided Wilcoxon test	0.25	5
Tnnt2	7.74447e-11	0.55311	0.911	0.886	1.80222e-06	Two-sided Wilcoxon test	0.25	5
Pln	7.80779e-11	0.465334	0.233	0.123	1.81695e-06	Two-sided Wilcoxon test	0.25	5
Spg21	7.91053e-11	0.158559	0.231	0.113	1.84086e-06	Two-sided Wilcoxon test	0.25	5
Hectd2os	7.96227e-11	0.0991176	0.081	0.023	1.8529e-06	Two-sided Wilcoxon test	0.25	5
Hcfc1	8.42782e-11	0.184693	0.241	0.12	1.96124e-06	Two-sided Wilcoxon test	0.25	5
Fastk	8.5051e-11	0.171579	0.31	0.165	1.97922e-06	Two-sided Wilcoxon test	0.25	5
Trpc4ap	8.54514e-11	0.109131	0.198	0.091	1.98854e-06	Two-sided Wilcoxon test	0.25	5
Atp6v0d1	8.57313e-11	0.0655847	0.253	0.124	1.99505e-06	Two-sided Wilcoxon test	0.25	5
Kcnh7	8.60299e-11	-0.33742	0.16	0.294	2.002e-06	Two-sided Wilcoxon test	0.25	5
Coq7	8.93308e-11	0.199	0.385	0.221	2.07882e-06	Two-sided Wilcoxon test	0.25	5
Camk2g	8.93882e-11	0.154096	0.192	0.088	2.08015e-06	Two-sided Wilcoxon test	0.25	5
Edc4	8.98077e-11	0.155614	0.091	0.028	2.08991e-06	Two-sided Wilcoxon test	0.25	5
Zfp385a	9.06225e-11	0.060536	0.065	0.015	2.10888e-06	Two-sided Wilcoxon test	0.25	5
Uxt	9.06265e-11	0.0691864	0.243	0.117	2.10897e-06	Two-sided Wilcoxon test	0.25	5
Ndufaf5	9.07138e-11	0.0788702	0.156	0.064	2.111e-06	Two-sided Wilcoxon test	0.25	5
Hbb-bt	9.27036e-11	-0.18823	0.899	0.904	2.15731e-06	Two-sided Wilcoxon test	0.25	5
Wbp1l	9.29538e-11	0.115624	0.115	0.041	2.16313e-06	Two-sided Wilcoxon test	0.25	5
Trib2	9.30252e-11	0.0695006	0.083	0.024	2.16479e-06	Two-sided Wilcoxon test	0.25	5
Npnt	9.32537e-11	0.135459	0.107	0.037	2.17011e-06	Two-sided Wilcoxon test	0.25	5
Cdk2ap2	9.3367e-11	0.0960981	0.213	0.099	2.17274e-06	Two-sided Wilcoxon test	0.25	5
Rbm19	9.34432e-11	0.118092	0.121	0.045	2.17452e-06	Two-sided Wilcoxon test	0.25	5
Tmem242	9.35974e-11	0.0681651	0.194	0.087	2.17811e-06	Two-sided Wilcoxon test	0.25	5
Insig2	9.39153e-11	0.0766015	0.121	0.044	2.1855e-06	Two-sided Wilcoxon test	0.25	5
Cacnb2	9.48932e-11	-0.241136	0.387	0.547	2.20826e-06	Two-sided Wilcoxon test	0.25	5
Gm826	9.5567e-11	0.121974	0.053	0.01	2.22394e-06	Two-sided Wilcoxon test	0.25	5
Pdlim5	9.57934e-11	0.326265	0.615	0.43	2.22921e-06	Two-sided Wilcoxon test	0.25	5
Ciapin1	9.64316e-11	0.205731	0.348	0.196	2.24406e-06	Two-sided Wilcoxon test	0.25	5
Atp6v1e1	9.76982e-11	0.20872	0.417	0.243	2.27354e-06	Two-sided Wilcoxon test	0.25	5
1810037I17Rik	9.77175e-11	0.240086	0.451	0.27	2.27398e-06	Two-sided Wilcoxon test	0.25	5
Gatad2a	1.01107e-10	0.163852	0.318	0.17	2.35287e-06	Two-sided Wilcoxon test	0.25	5
Nudt22	1.04509e-10	0.0864474	0.111	0.039	2.43204e-06	Two-sided Wilcoxon test	0.25	5
Gna12	1.05719e-10	0.0811631	0.154	0.063	2.46018e-06	Two-sided Wilcoxon test	0.25	5
Sh3glb2	1.06628e-10	0.123519	0.164	0.07	2.48134e-06	Two-sided Wilcoxon test	0.25	5
Pfkl	1.11582e-10	0.293982	0.494	0.316	2.59663e-06	Two-sided Wilcoxon test	0.25	5
Plekhb2	1.13502e-10	0.0522319	0.063	0.015	2.64132e-06	Two-sided Wilcoxon test	0.25	5
Slc35b4	1.15824e-10	0.0798433	0.089	0.027	2.69533e-06	Two-sided Wilcoxon test	0.25	5
Rragc	1.17379e-10	0.0984086	0.188	0.085	2.73152e-06	Two-sided Wilcoxon test	0.25	5
Cbl	1.17422e-10	0.182873	0.174	0.077	2.73252e-06	Two-sided Wilcoxon test	0.25	5
Csnk2a2	1.17911e-10	0.116487	0.176	0.078	2.7439e-06	Two-sided Wilcoxon test	0.25	5
Puf60	1.18342e-10	0.224921	0.486	0.298	2.75393e-06	Two-sided Wilcoxon test	0.25	5
Pwwp3a	1.22611e-10	0.12646	0.158	0.066	2.85328e-06	Two-sided Wilcoxon test	0.25	5
Rack1	1.24697e-10	-0.198098	0.992	0.992	2.90183e-06	Two-sided Wilcoxon test	0.25	5
Rsu1	1.25183e-10	0.156533	0.322	0.173	2.91313e-06	Two-sided Wilcoxon test	0.25	5
Pik3c2a	1.26008e-10	0.143516	0.188	0.086	2.93234e-06	Two-sided Wilcoxon test	0.25	5
Gsk3a	1.26723e-10	0.0976342	0.166	0.071	2.94898e-06	Two-sided Wilcoxon test	0.25	5
1810044D09Rik	1.27957e-10	0.0200711	0.063	0.015	2.97769e-06	Two-sided Wilcoxon test	0.25	5
Lrp1	1.29916e-10	0.0857119	0.091	0.028	3.02327e-06	Two-sided Wilcoxon test	0.25	5
Alas2	1.32473e-10	-0.45108	0.453	0.573	3.08279e-06	Two-sided Wilcoxon test	0.25	5
Acp1	1.3309e-10	-0.406346	0.587	0.647	3.09714e-06	Two-sided Wilcoxon test	0.25	5
1110004F10Rik	1.35652e-10	0.318699	0.613	0.433	3.15675e-06	Two-sided Wilcoxon test	0.25	5
Eif4h	1.36904e-10	0.2965	0.609	0.414	3.18589e-06	Two-sided Wilcoxon test	0.25	5
Evl	1.37239e-10	0.146964	0.289	0.152	3.19368e-06	Two-sided Wilcoxon test	0.25	5
Hist1h1b	1.37688e-10	-0.462961	0.561	0.62	3.20414e-06	Two-sided Wilcoxon test	0.25	5
Coq5	1.41933e-10	0.117439	0.259	0.13	3.30293e-06	Two-sided Wilcoxon test	0.25	5
Riiad1	1.42091e-10	0.0435439	0.055	0.011	3.30661e-06	Two-sided Wilcoxon test	0.25	5
Rab4a	1.42643e-10	0.143511	0.18	0.081	3.31944e-06	Two-sided Wilcoxon test	0.25	5
Gtf2h5	1.43794e-10	0.290752	0.567	0.379	3.34623e-06	Two-sided Wilcoxon test	0.25	5
Ctdsp2	1.45653e-10	0.123906	0.2	0.093	3.3895e-06	Two-sided Wilcoxon test	0.25	5
Gyg	1.48809e-10	0.448435	0.715	0.589	3.46294e-06	Two-sided Wilcoxon test	0.25	5
Appl1	1.49653e-10	0.105326	0.3	0.157	3.48257e-06	Two-sided Wilcoxon test	0.25	5
Atp6v0e2	1.49797e-10	0.0529353	0.071	0.018	3.48593e-06	Two-sided Wilcoxon test	0.25	5
Uqcrh	1.50829e-10	0.366346	0.836	0.785	3.50995e-06	Two-sided Wilcoxon test	0.25	5
Atox1	1.50863e-10	0.268255	0.532	0.352	3.51074e-06	Two-sided Wilcoxon test	0.25	5
Akr1b10	1.52608e-10	0.0470114	0.119	0.043	3.55134e-06	Two-sided Wilcoxon test	0.25	5
Ndufaf7	1.54167e-10	0.0997532	0.192	0.088	3.58763e-06	Two-sided Wilcoxon test	0.25	5
Gm5617	1.54801e-10	0.0728534	0.134	0.052	3.60238e-06	Two-sided Wilcoxon test	0.25	5
Dtna	1.57885e-10	0.101924	0.065	0.016	3.67415e-06	Two-sided Wilcoxon test	0.25	5
Cdc42	1.58262e-10	0.372509	0.767	0.646	3.68291e-06	Two-sided Wilcoxon test	0.25	5
Zfp799	1.58569e-10	0.089781	0.075	0.02	3.69005e-06	Two-sided Wilcoxon test	0.25	5
Nelfb	1.592e-10	0.0686894	0.174	0.076	3.70475e-06	Two-sided Wilcoxon test	0.25	5
Rab1b	1.61413e-10	0.127121	0.259	0.131	3.75623e-06	Two-sided Wilcoxon test	0.25	5
Pkig	1.61709e-10	0.246654	0.494	0.314	3.76312e-06	Two-sided Wilcoxon test	0.25	5
Dmd	1.63329e-10	-0.534764	0.15	0.276	3.80083e-06	Two-sided Wilcoxon test	0.25	5
Myoz2	1.68911e-10	0.0911765	0.075	0.02	3.93073e-06	Two-sided Wilcoxon test	0.25	5
Dnajc24	1.69649e-10	0.0408156	0.215	0.1	3.94789e-06	Two-sided Wilcoxon test	0.25	5
Klhdc3	1.72245e-10	0.0522867	0.14	0.055	4.00832e-06	Two-sided Wilcoxon test	0.25	5
Rhod	1.73579e-10	0.0914349	0.093	0.03	4.03935e-06	Two-sided Wilcoxon test	0.25	5
Dpm3	1.74073e-10	0.204043	0.302	0.164	4.05084e-06	Two-sided Wilcoxon test	0.25	5
Lix1l	1.74979e-10	0.0732705	0.095	0.03	4.07195e-06	Two-sided Wilcoxon test	0.25	5
Hes6	1.77551e-10	0.0922867	0.166	0.071	4.13179e-06	Two-sided Wilcoxon test	0.25	5
Prox1	1.81437e-10	0.0874113	0.154	0.064	4.22221e-06	Two-sided Wilcoxon test	0.25	5
Twf2	1.81656e-10	0.144597	0.123	0.047	4.22732e-06	Two-sided Wilcoxon test	0.25	5
Pdcd5	1.82408e-10	0.347379	0.733	0.605	4.24482e-06	Two-sided Wilcoxon test	0.25	5
Ercc1	1.82559e-10	0.054667	0.182	0.081	4.24834e-06	Two-sided Wilcoxon test	0.25	5
Ino80d	1.85312e-10	0.178265	0.209	0.1	4.31239e-06	Two-sided Wilcoxon test	0.25	5
Pim1	1.8806e-10	-0.550601	0.358	0.446	4.37633e-06	Two-sided Wilcoxon test	0.25	5
Vps4b	1.88141e-10	0.147738	0.283	0.149	4.37823e-06	Two-sided Wilcoxon test	0.25	5
Ccni	1.93141e-10	0.148181	0.296	0.158	4.49458e-06	Two-sided Wilcoxon test	0.25	5
Pcbp4	1.94772e-10	0.164723	0.344	0.192	4.53253e-06	Two-sided Wilcoxon test	0.25	5
Nipsnap3b	1.96366e-10	0.109285	0.237	0.116	4.56964e-06	Two-sided Wilcoxon test	0.25	5
Dctn3	1.97096e-10	0.222991	0.49	0.3	4.58661e-06	Two-sided Wilcoxon test	0.25	5
Phc2	2.00312e-10	0.0923784	0.223	0.107	4.66147e-06	Two-sided Wilcoxon test	0.25	5
Arhgdia	2.05371e-10	0.241897	0.508	0.326	4.77919e-06	Two-sided Wilcoxon test	0.25	5
Sf3b4	2.07604e-10	0.105002	0.263	0.134	4.83115e-06	Two-sided Wilcoxon test	0.25	5
Trappc4	2.08519e-10	0.0834163	0.338	0.182	4.85244e-06	Two-sided Wilcoxon test	0.25	5
Commd6	2.11201e-10	0.103983	0.279	0.144	4.91486e-06	Two-sided Wilcoxon test	0.25	5
Ahnak	2.17857e-10	0.263839	0.206	0.101	5.06975e-06	Two-sided Wilcoxon test	0.25	5
Rbm27	2.19607e-10	0.136203	0.265	0.137	5.11047e-06	Two-sided Wilcoxon test	0.25	5
Tox4	2.19669e-10	0.0592446	0.251	0.124	5.11192e-06	Two-sided Wilcoxon test	0.25	5
Neurl2	2.23061e-10	0.109464	0.119	0.044	5.19086e-06	Two-sided Wilcoxon test	0.25	5
Ro60	2.2632e-10	0.15254	0.128	0.05	5.2667e-06	Two-sided Wilcoxon test	0.25	5
Btf3	2.36442e-10	-0.245868	0.927	0.953	5.50224e-06	Two-sided Wilcoxon test	0.25	5
Ypel3	2.37353e-10	0.0937193	0.227	0.11	5.52344e-06	Two-sided Wilcoxon test	0.25	5
Tiprl	2.40989e-10	0.147826	0.287	0.152	5.60805e-06	Two-sided Wilcoxon test	0.25	5
Gm8797	2.41418e-10	0.0648567	0.059	0.013	5.61805e-06	Two-sided Wilcoxon test	0.25	5
Fbxl12	2.41754e-10	0.0756918	0.081	0.024	5.62585e-06	Two-sided Wilcoxon test	0.25	5
Bbip1	2.4237e-10	0.137265	0.316	0.17	5.6402e-06	Two-sided Wilcoxon test	0.25	5
Acad8	2.42445e-10	0.127198	0.105	0.037	5.64193e-06	Two-sided Wilcoxon test	0.25	5
Camk1	2.42623e-10	0.0958464	0.154	0.064	5.64608e-06	Two-sided Wilcoxon test	0.25	5
Ykt6	2.42843e-10	0.0873483	0.188	0.086	5.65121e-06	Two-sided Wilcoxon test	0.25	5
Ndufaf8	2.47748e-10	0.0918276	0.275	0.142	5.76534e-06	Two-sided Wilcoxon test	0.25	5
Osbpl1a	2.54796e-10	0.0788093	0.211	0.099	5.92936e-06	Two-sided Wilcoxon test	0.25	5
Eloc	2.67127e-10	0.281383	0.581	0.398	6.21632e-06	Two-sided Wilcoxon test	0.25	5
Ppm1b	2.67251e-10	0.123207	0.263	0.136	6.21921e-06	Two-sided Wilcoxon test	0.25	5
AU022252	2.7064e-10	0.0690107	0.138	0.055	6.29806e-06	Two-sided Wilcoxon test	0.25	5
Cox6a2	2.7349e-10	0.335417	0.443	0.278	6.36438e-06	Two-sided Wilcoxon test	0.25	5
Snrnp27	2.78432e-10	0.225184	0.401	0.24	6.47938e-06	Two-sided Wilcoxon test	0.25	5
1110008P14Rik	2.82131e-10	0.117892	0.298	0.157	6.56546e-06	Two-sided Wilcoxon test	0.25	5
Ppp1cc	2.86855e-10	0.307458	0.547	0.379	6.6754e-06	Two-sided Wilcoxon test	0.25	5
Bag6	2.9292e-10	0.0762892	0.227	0.11	6.81654e-06	Two-sided Wilcoxon test	0.25	5
Cxcl12	2.93831e-10	0.145241	0.148	0.062	6.83775e-06	Two-sided Wilcoxon test	0.25	5
Otud5	3.03864e-10	0.0407989	0.15	0.062	7.07121e-06	Two-sided Wilcoxon test	0.25	5
B9d2	3.09418e-10	0.0928775	0.105	0.037	7.20046e-06	Two-sided Wilcoxon test	0.25	5
Unc119b	3.12109e-10	0.0659625	0.085	0.026	7.2631e-06	Two-sided Wilcoxon test	0.25	5
Dpysl3	3.14062e-10	0.232142	0.423	0.254	7.30853e-06	Two-sided Wilcoxon test	0.25	5
Mad2l1bp	3.15089e-10	0.089094	0.13	0.051	7.33243e-06	Two-sided Wilcoxon test	0.25	5
Ndufaf1	3.17372e-10	0.0793812	0.152	0.063	7.38556e-06	Two-sided Wilcoxon test	0.25	5
Mycn	3.21149e-10	0.149582	0.099	0.034	7.47346e-06	Two-sided Wilcoxon test	0.25	5
Shoc2	3.22045e-10	0.143738	0.306	0.165	7.49431e-06	Two-sided Wilcoxon test	0.25	5
Gm17092	3.2361e-10	0.0757834	0.093	0.03	7.53073e-06	Two-sided Wilcoxon test	0.25	5
Xab2	3.28073e-10	0.0978427	0.109	0.039	7.63458e-06	Two-sided Wilcoxon test	0.25	5
Grcc10	3.29372e-10	0.181401	0.417	0.246	7.66481e-06	Two-sided Wilcoxon test	0.25	5
Arhgef1	3.32037e-10	0.0784252	0.113	0.041	7.72682e-06	Two-sided Wilcoxon test	0.25	5
Immp1l	3.34848e-10	0.113232	0.308	0.165	7.79225e-06	Two-sided Wilcoxon test	0.25	5
Uqcrc1	3.40838e-10	0.28857	0.595	0.41	7.93165e-06	Two-sided Wilcoxon test	0.25	5
Hand2	3.42255e-10	0.146083	0.263	0.136	7.96462e-06	Two-sided Wilcoxon test	0.25	5
Fam189a2	3.52789e-10	0.129175	0.105	0.037	8.20976e-06	Two-sided Wilcoxon test	0.25	5
Becn1	3.54374e-10	0.0938905	0.251	0.127	8.24663e-06	Two-sided Wilcoxon test	0.25	5
Gm1673	3.56017e-10	0.150484	0.223	0.11	8.28487e-06	Two-sided Wilcoxon test	0.25	5
Sh2b1	3.57381e-10	0.0832089	0.107	0.038	8.31662e-06	Two-sided Wilcoxon test	0.25	5
Aprt	3.59531e-10	0.283209	0.613	0.422	8.36665e-06	Two-sided Wilcoxon test	0.25	5
Cmc2	3.72903e-10	0.133105	0.296	0.159	8.67783e-06	Two-sided Wilcoxon test	0.25	5
Zmat2	3.76746e-10	0.288126	0.512	0.333	8.76727e-06	Two-sided Wilcoxon test	0.25	5
Rps6ka1	3.77579e-10	0.0514844	0.089	0.028	8.78664e-06	Two-sided Wilcoxon test	0.25	5
Msl3	3.79963e-10	0.0628995	0.176	0.078	8.84213e-06	Two-sided Wilcoxon test	0.25	5
Dynlt3	3.81457e-10	0.100617	0.209	0.1	8.87688e-06	Two-sided Wilcoxon test	0.25	5
Rbm28	3.83886e-10	0.181966	0.338	0.19	8.93342e-06	Two-sided Wilcoxon test	0.25	5
Mrps31	3.84242e-10	0.0847653	0.235	0.115	8.94169e-06	Two-sided Wilcoxon test	0.25	5
Pam	3.86001e-10	-0.513064	0.476	0.572	8.98264e-06	Two-sided Wilcoxon test	0.25	5
Crip1	3.92139e-10	0.376779	0.549	0.363	9.12546e-06	Two-sided Wilcoxon test	0.25	5
Ppil2	3.94579e-10	0.107472	0.247	0.125	9.18224e-06	Two-sided Wilcoxon test	0.25	5
Zfp931	3.99897e-10	0.072126	0.077	0.022	9.30601e-06	Two-sided Wilcoxon test	0.25	5
Alkbh6	4.0545e-10	0.0429865	0.113	0.041	9.43523e-06	Two-sided Wilcoxon test	0.25	5
Ndufs8	4.10171e-10	0.206792	0.407	0.243	9.54508e-06	Two-sided Wilcoxon test	0.25	5
Atpaf1	4.16685e-10	0.0687168	0.182	0.082	9.69667e-06	Two-sided Wilcoxon test	0.25	5
Dnajc4	4.30072e-10	0.0817692	0.126	0.048	1.00082e-05	Two-sided Wilcoxon test	0.25	5
Ube4b	4.31464e-10	0.15945	0.275	0.146	1.00406e-05	Two-sided Wilcoxon test	0.25	5
Cfap298	4.42135e-10	0.132818	0.267	0.139	1.02889e-05	Two-sided Wilcoxon test	0.25	5
Arhgef2	4.5184e-10	0.0443289	0.126	0.048	1.05148e-05	Two-sided Wilcoxon test	0.25	5
Senp7	4.69439e-10	0.0874323	0.211	0.101	1.09243e-05	Two-sided Wilcoxon test	0.25	5
Golga3	4.70076e-10	0.107674	0.128	0.05	1.09391e-05	Two-sided Wilcoxon test	0.25	5
Rnf216	4.7015e-10	0.173042	0.265	0.139	1.09409e-05	Two-sided Wilcoxon test	0.25	5
Mycbp	4.75274e-10	0.0847988	0.273	0.142	1.10601e-05	Two-sided Wilcoxon test	0.25	5
Chordc1	4.78817e-10	0.174035	0.289	0.154	1.11425e-05	Two-sided Wilcoxon test	0.25	5
Tarbp2	4.81482e-10	0.0787978	0.271	0.14	1.12046e-05	Two-sided Wilcoxon test	0.25	5
Rab24	4.83565e-10	0.110904	0.249	0.127	1.1253e-05	Two-sided Wilcoxon test	0.25	5
Apoo	4.84287e-10	0.0867844	0.281	0.147	1.12698e-05	Two-sided Wilcoxon test	0.25	5
Rpl10a	4.89998e-10	-0.182395	0.998	0.997	1.14027e-05	Two-sided Wilcoxon test	0.25	5
Cox5b	4.90271e-10	0.33837	0.83	0.725	1.14091e-05	Two-sided Wilcoxon test	0.25	5
Inpp5a	4.91303e-10	0.204768	0.227	0.114	1.14331e-05	Two-sided Wilcoxon test	0.25	5
0610040B10Rik	4.93366e-10	0.0689366	0.069	0.018	1.14811e-05	Two-sided Wilcoxon test	0.25	5
Echs1	5.06359e-10	0.233232	0.399	0.24	1.17835e-05	Two-sided Wilcoxon test	0.25	5
Gpsm1	5.06851e-10	0.102668	0.107	0.038	1.17949e-05	Two-sided Wilcoxon test	0.25	5
Mrps35	5.12543e-10	0.0910615	0.296	0.157	1.19274e-05	Two-sided Wilcoxon test	0.25	5
Snrpb2	5.24667e-10	0.19936	0.411	0.242	1.22095e-05	Two-sided Wilcoxon test	0.25	5
Fnta	5.27831e-10	0.101321	0.281	0.147	1.22832e-05	Two-sided Wilcoxon test	0.25	5
Tmc4	5.31723e-10	0.0498162	0.081	0.024	1.23737e-05	Two-sided Wilcoxon test	0.25	5
Nfkbia	5.33422e-10	0.18658	0.202	0.099	1.24133e-05	Two-sided Wilcoxon test	0.25	5
Naa40	5.33549e-10	0.110869	0.123	0.048	1.24162e-05	Two-sided Wilcoxon test	0.25	5
Grk3	5.49369e-10	0.0741591	0.057	0.013	1.27844e-05	Two-sided Wilcoxon test	0.25	5
Mrps36	5.68455e-10	0.209461	0.46	0.281	1.32285e-05	Two-sided Wilcoxon test	0.25	5
Cwc15	5.73277e-10	0.218409	0.484	0.3	1.33407e-05	Two-sided Wilcoxon test	0.25	5
Grk2	5.7568e-10	0.0531194	0.089	0.028	1.33967e-05	Two-sided Wilcoxon test	0.25	5
Pbx2	5.78383e-10	0.0607981	0.259	0.132	1.34595e-05	Two-sided Wilcoxon test	0.25	5
Ndufb5	5.91836e-10	0.341681	0.674	0.524	1.37726e-05	Two-sided Wilcoxon test	0.25	5
Rrm2b	5.92103e-10	0.0903174	0.115	0.043	1.37788e-05	Two-sided Wilcoxon test	0.25	5
Cep164	6.02722e-10	0.0863483	0.164	0.072	1.4026e-05	Two-sided Wilcoxon test	0.25	5
Dip2b	6.09128e-10	0.174849	0.322	0.18	1.4175e-05	Two-sided Wilcoxon test	0.25	5
Rprd1a	6.13219e-10	0.157788	0.204	0.1	1.42702e-05	Two-sided Wilcoxon test	0.25	5
Eif2s2	6.13326e-10	0.276011	0.929	0.882	1.42727e-05	Two-sided Wilcoxon test	0.25	5
Tax1bp3	6.14116e-10	0.12391	0.267	0.139	1.42911e-05	Two-sided Wilcoxon test	0.25	5
Plk2	6.23075e-10	0.159064	0.182	0.085	1.44996e-05	Two-sided Wilcoxon test	0.25	5
Med9	6.36173e-10	0.110238	0.279	0.147	1.48044e-05	Two-sided Wilcoxon test	0.25	5
Kdm1a	6.46016e-10	0.228377	0.403	0.241	1.50334e-05	Two-sided Wilcoxon test	0.25	5
Src	6.48714e-10	0.0409393	0.053	0.011	1.50962e-05	Two-sided Wilcoxon test	0.25	5
Rrp8	6.50759e-10	0.102435	0.162	0.071	1.51438e-05	Two-sided Wilcoxon test	0.25	5
Foxk1	6.6289e-10	0.0874272	0.085	0.027	1.54261e-05	Two-sided Wilcoxon test	0.25	5
Snrpd3	6.68467e-10	0.353879	0.704	0.556	1.55559e-05	Two-sided Wilcoxon test	0.25	5
Snap91	6.79682e-10	0.105678	0.065	0.017	1.58169e-05	Two-sided Wilcoxon test	0.25	5
Galt	6.80697e-10	0.0850841	0.144	0.06	1.58405e-05	Two-sided Wilcoxon test	0.25	5
Hdac5	6.84063e-10	0.11663	0.107	0.039	1.59188e-05	Two-sided Wilcoxon test	0.25	5
Exosc1	6.91572e-10	0.0833216	0.217	0.105	1.60936e-05	Two-sided Wilcoxon test	0.25	5
Itga5	6.93014e-10	0.140061	0.113	0.043	1.61271e-05	Two-sided Wilcoxon test	0.25	5
Dok4	6.94196e-10	0.0635527	0.184	0.084	1.61546e-05	Two-sided Wilcoxon test	0.25	5
Pcgf5	7.03749e-10	0.115895	0.271	0.142	1.63769e-05	Two-sided Wilcoxon test	0.25	5
Map4k4	7.15137e-10	0.26866	0.362	0.219	1.66419e-05	Two-sided Wilcoxon test	0.25	5
Lockd	7.16704e-10	0.153125	0.17	0.077	1.66784e-05	Two-sided Wilcoxon test	0.25	5
Rcan2	7.23707e-10	0.0912949	0.148	0.062	1.68414e-05	Two-sided Wilcoxon test	0.25	5
Sdhaf3	7.24485e-10	0.0820083	0.134	0.054	1.68595e-05	Two-sided Wilcoxon test	0.25	5
Grb2	7.27694e-10	0.15927	0.372	0.212	1.69342e-05	Two-sided Wilcoxon test	0.25	5
Ptrh2	7.34778e-10	0.151552	0.245	0.126	1.7099e-05	Two-sided Wilcoxon test	0.25	5
Bet1l	7.39511e-10	0.0806063	0.142	0.058	1.72092e-05	Two-sided Wilcoxon test	0.25	5
Mrpl27	7.4311e-10	0.0473597	0.255	0.129	1.72929e-05	Two-sided Wilcoxon test	0.25	5
Ercc3	7.49175e-10	0.0908595	0.087	0.028	1.7434e-05	Two-sided Wilcoxon test	0.25	5
Usp10	7.55131e-10	0.153063	0.289	0.157	1.75727e-05	Two-sided Wilcoxon test	0.25	5
Pdha1	7.63145e-10	0.187342	0.336	0.19	1.77591e-05	Two-sided Wilcoxon test	0.25	5
Cttn	7.75285e-10	0.14783	0.215	0.106	1.80417e-05	Two-sided Wilcoxon test	0.25	5
S100a11	7.77328e-10	0.200131	0.391	0.229	1.80892e-05	Two-sided Wilcoxon test	0.25	5
Top3b	7.84508e-10	0.050395	0.117	0.044	1.82563e-05	Two-sided Wilcoxon test	0.25	5
Itgb3bp	7.85466e-10	0.0539925	0.233	0.115	1.82786e-05	Two-sided Wilcoxon test	0.25	5
Epb41l4aos	7.96388e-10	0.0489741	0.154	0.066	1.85327e-05	Two-sided Wilcoxon test	0.25	5
Ptrhd1	7.98627e-10	0.0660797	0.178	0.081	1.85848e-05	Two-sided Wilcoxon test	0.25	5
Gm17018	8.00517e-10	0.099514	0.198	0.095	1.86288e-05	Two-sided Wilcoxon test	0.25	5
Dnajb2	8.13995e-10	0.0968553	0.097	0.033	1.89425e-05	Two-sided Wilcoxon test	0.25	5
Paf1	8.21309e-10	0.10901	0.176	0.081	1.91127e-05	Two-sided Wilcoxon test	0.25	5
Syne4	8.25044e-10	0.0310474	0.065	0.017	1.91996e-05	Two-sided Wilcoxon test	0.25	5
Nrbf2	8.32651e-10	0.139951	0.176	0.081	1.93766e-05	Two-sided Wilcoxon test	0.25	5
Trappc10	8.5319e-10	0.0763872	0.18	0.082	1.98546e-05	Two-sided Wilcoxon test	0.25	5
Capza1	8.63629e-10	0.17707	0.354	0.203	2.00975e-05	Two-sided Wilcoxon test	0.25	5
Bag2	8.67163e-10	0.189941	0.364	0.211	2.01797e-05	Two-sided Wilcoxon test	0.25	5
Washc5	8.70873e-10	0.0938999	0.119	0.046	2.02661e-05	Two-sided Wilcoxon test	0.25	5
Dtnbp1	8.75191e-10	0.103508	0.247	0.127	2.03666e-05	Two-sided Wilcoxon test	0.25	5
Cast	8.85792e-10	0.104859	0.19	0.089	2.06133e-05	Two-sided Wilcoxon test	0.25	5
Hist1h2af	8.91359e-10	0.0938386	0.079	0.024	2.07428e-05	Two-sided Wilcoxon test	0.25	5
Ide	8.96703e-10	0.088737	0.192	0.091	2.08672e-05	Two-sided Wilcoxon test	0.25	5
Slc25a1	8.98252e-10	0.129536	0.097	0.034	2.09032e-05	Two-sided Wilcoxon test	0.25	5
Ubap2l	9.00454e-10	0.170505	0.462	0.278	2.09545e-05	Two-sided Wilcoxon test	0.25	5
Capza2	9.01529e-10	0.297036	0.547	0.362	2.09795e-05	Two-sided Wilcoxon test	0.25	5
Prrc2b	9.01856e-10	0.1515	0.213	0.105	2.09871e-05	Two-sided Wilcoxon test	0.25	5
Ctnnb1	9.03172e-10	0.201597	0.429	0.259	2.10177e-05	Two-sided Wilcoxon test	0.25	5
Thoc5	9.11473e-10	0.0693639	0.176	0.08	2.12109e-05	Two-sided Wilcoxon test	0.25	5
Srek1ip1	9.23972e-10	0.0864722	0.174	0.078	2.15017e-05	Two-sided Wilcoxon test	0.25	5
Trim54	9.31762e-10	0.0803953	0.079	0.024	2.1683e-05	Two-sided Wilcoxon test	0.25	5
Fmc1	9.36674e-10	0.120774	0.338	0.188	2.17973e-05	Two-sided Wilcoxon test	0.25	5
Ralbp1	9.4257e-10	0.206027	0.354	0.205	2.19346e-05	Two-sided Wilcoxon test	0.25	5
Ptgr2	9.46349e-10	0.0487652	0.2	0.094	2.20225e-05	Two-sided Wilcoxon test	0.25	5
Mcee	9.48006e-10	0.0732	0.168	0.075	2.2061e-05	Two-sided Wilcoxon test	0.25	5
Wdr83	9.50782e-10	0.00945518	0.142	0.058	2.21257e-05	Two-sided Wilcoxon test	0.25	5
Tmem39b	9.51186e-10	0.07469	0.083	0.026	2.21351e-05	Two-sided Wilcoxon test	0.25	5
Sdhb	9.78733e-10	0.306116	0.51	0.344	2.27761e-05	Two-sided Wilcoxon test	0.25	5
Rbms2	9.81382e-10	0.0929913	0.259	0.134	2.28377e-05	Two-sided Wilcoxon test	0.25	5
Ascc1	9.88484e-10	0.0645876	0.164	0.072	2.3003e-05	Two-sided Wilcoxon test	0.25	5
Dnlz	1.00823e-09	0.111332	0.296	0.159	2.34625e-05	Two-sided Wilcoxon test	0.25	5
Idnk	1.00845e-09	0.0350467	0.196	0.092	2.34677e-05	Two-sided Wilcoxon test	0.25	5
Trmt1l	1.02248e-09	0.0821549	0.099	0.035	2.37941e-05	Two-sided Wilcoxon test	0.25	5
Fzd2	1.02546e-09	0.109424	0.211	0.102	2.38634e-05	Two-sided Wilcoxon test	0.25	5
Agpat1	1.02956e-09	0.0802083	0.121	0.047	2.3959e-05	Two-sided Wilcoxon test	0.25	5
Gatc	1.03129e-09	0.0683348	0.105	0.038	2.39991e-05	Two-sided Wilcoxon test	0.25	5
Rhno1	1.03348e-09	0.0850066	0.204	0.099	2.405e-05	Two-sided Wilcoxon test	0.25	5
Mrps23	1.06168e-09	0.107492	0.316	0.172	2.47065e-05	Two-sided Wilcoxon test	0.25	5
Rabepk	1.08809e-09	0.125661	0.144	0.061	2.53208e-05	Two-sided Wilcoxon test	0.25	5
Ccdc50	1.09192e-09	0.198623	0.417	0.249	2.54101e-05	Two-sided Wilcoxon test	0.25	5
Chp1	1.1217e-09	0.0312751	0.144	0.06	2.6103e-05	Two-sided Wilcoxon test	0.25	5
Clybl	1.13496e-09	0.0783399	0.263	0.137	2.64117e-05	Two-sided Wilcoxon test	0.25	5
Anapc4	1.14894e-09	0.121367	0.231	0.117	2.67369e-05	Two-sided Wilcoxon test	0.25	5
Dvl3	1.15361e-09	0.137	0.107	0.04	2.68456e-05	Two-sided Wilcoxon test	0.25	5
Gamt	1.15717e-09	0.129091	0.2	0.097	2.69285e-05	Two-sided Wilcoxon test	0.25	5
Mpi	1.17093e-09	0.0554451	0.119	0.046	2.72486e-05	Two-sided Wilcoxon test	0.25	5
Tmem94	1.17237e-09	0.0730326	0.071	0.02	2.72823e-05	Two-sided Wilcoxon test	0.25	5
Sdhc	1.20605e-09	0.241695	0.451	0.284	2.8066e-05	Two-sided Wilcoxon test	0.25	5
Skida1	1.20818e-09	0.0709292	0.077	0.023	2.81156e-05	Two-sided Wilcoxon test	0.25	5
Dda1	1.20855e-09	0.159448	0.261	0.139	2.81241e-05	Two-sided Wilcoxon test	0.25	5
Magohb	1.21006e-09	0.0854443	0.202	0.098	2.81592e-05	Two-sided Wilcoxon test	0.25	5
Mrpl48	1.24336e-09	0.0743182	0.291	0.155	2.89341e-05	Two-sided Wilcoxon test	0.25	5
Med20	1.25432e-09	0.0623453	0.123	0.048	2.91893e-05	Two-sided Wilcoxon test	0.25	5
Prkag2	1.25603e-09	0.142942	0.318	0.177	2.92291e-05	Two-sided Wilcoxon test	0.25	5
Zdhhc7	1.26423e-09	0.0813035	0.075	0.022	2.94198e-05	Two-sided Wilcoxon test	0.25	5
Gopc	1.28296e-09	0.112378	0.121	0.048	2.98558e-05	Two-sided Wilcoxon test	0.25	5
Tecpr1	1.29098e-09	0.0701538	0.051	0.011	3.00423e-05	Two-sided Wilcoxon test	0.25	5
Cdk9	1.30893e-09	0.144706	0.342	0.195	3.04601e-05	Two-sided Wilcoxon test	0.25	5
Dnajb12	1.35953e-09	0.116904	0.168	0.076	3.16376e-05	Two-sided Wilcoxon test	0.25	5
2310057M21Rik	1.3775e-09	0.105273	0.126	0.05	3.20558e-05	Two-sided Wilcoxon test	0.25	5
Cpt2	1.38065e-09	0.101443	0.107	0.04	3.21291e-05	Two-sided Wilcoxon test	0.25	5
Smim27	1.3966e-09	0.0880072	0.113	0.043	3.25004e-05	Two-sided Wilcoxon test	0.25	5
Bcl7b	1.39869e-09	0.0734213	0.206	0.1	3.25488e-05	Two-sided Wilcoxon test	0.25	5
Klhl21	1.39977e-09	0.0834665	0.087	0.028	3.2574e-05	Two-sided Wilcoxon test	0.25	5
Eif2a	1.40743e-09	0.0842049	0.33	0.18	3.27523e-05	Two-sided Wilcoxon test	0.25	5
Bex3	1.4206e-09	0.318826	0.816	0.686	3.30588e-05	Two-sided Wilcoxon test	0.25	5
Dcakd	1.43668e-09	0.133439	0.289	0.157	3.3433e-05	Two-sided Wilcoxon test	0.25	5
Prpf6	1.44143e-09	0.138212	0.223	0.112	3.35435e-05	Two-sided Wilcoxon test	0.25	5
Stard7	1.44359e-09	0.0950288	0.249	0.128	3.35937e-05	Two-sided Wilcoxon test	0.25	5
Rabep1	1.45165e-09	0.141149	0.298	0.164	3.37813e-05	Two-sided Wilcoxon test	0.25	5
Uqcc3	1.46223e-09	0.073035	0.243	0.124	3.40276e-05	Two-sided Wilcoxon test	0.25	5
Cacna1d	1.46845e-09	-0.702166	0.15	0.261	3.41723e-05	Two-sided Wilcoxon test	0.25	5
Csrp3	1.46923e-09	0.544239	0.757	0.638	3.41903e-05	Two-sided Wilcoxon test	0.25	5
Fbxw8	1.47995e-09	0.0894439	0.162	0.072	3.44398e-05	Two-sided Wilcoxon test	0.25	5
Osgepl1	1.48314e-09	0.0914744	0.134	0.055	3.4514e-05	Two-sided Wilcoxon test	0.25	5
Fam32a	1.51926e-09	0.17228	0.3	0.167	3.53547e-05	Two-sided Wilcoxon test	0.25	5
Atp5b	1.52531e-09	0.32396	0.935	0.923	3.54954e-05	Two-sided Wilcoxon test	0.25	5
Micu1	1.57923e-09	0.0792151	0.17	0.077	3.67502e-05	Two-sided Wilcoxon test	0.25	5
Pdlim1	1.59354e-09	0.14435	0.338	0.192	3.70833e-05	Two-sided Wilcoxon test	0.25	5
Mrpl10	1.59369e-09	0.0460359	0.152	0.066	3.70868e-05	Two-sided Wilcoxon test	0.25	5
Rpl29	1.60231e-09	0.24999	0.994	0.985	3.72874e-05	Two-sided Wilcoxon test	0.25	5
Ado	1.61028e-09	0.0788231	0.156	0.068	3.74729e-05	Two-sided Wilcoxon test	0.25	5
Mrpl50	1.63301e-09	0.119577	0.326	0.182	3.80019e-05	Two-sided Wilcoxon test	0.25	5
Parp2	1.64475e-09	0.149871	0.215	0.108	3.82751e-05	Two-sided Wilcoxon test	0.25	5
Ppwd1	1.6898e-09	0.0633208	0.209	0.102	3.93234e-05	Two-sided Wilcoxon test	0.25	5
Dctn1	1.73177e-09	0.165423	0.174	0.082	4.03e-05	Two-sided Wilcoxon test	0.25	5
Commd8	1.74468e-09	0.0885986	0.241	0.123	4.06004e-05	Two-sided Wilcoxon test	0.25	5
Selenbp1	1.74709e-09	0.106065	0.115	0.045	4.06564e-05	Two-sided Wilcoxon test	0.25	5
Idh1	1.77411e-09	0.150041	0.182	0.087	4.12854e-05	Two-sided Wilcoxon test	0.25	5
Appbp2	1.77489e-09	0.161929	0.36	0.208	4.13035e-05	Two-sided Wilcoxon test	0.25	5
Gmfb	1.8001e-09	0.0847197	0.229	0.115	4.18902e-05	Two-sided Wilcoxon test	0.25	5
Etfb	1.82183e-09	0.338314	0.66	0.507	4.23957e-05	Two-sided Wilcoxon test	0.25	5
Irx1	1.8945e-09	0.076178	0.059	0.015	4.40869e-05	Two-sided Wilcoxon test	0.25	5
Pmf1	1.92535e-09	0.0945027	0.281	0.149	4.48049e-05	Two-sided Wilcoxon test	0.25	5
Lrrc40	1.92856e-09	0.0820356	0.121	0.048	4.48794e-05	Two-sided Wilcoxon test	0.25	5
2310009A05Rik	1.946e-09	0.0820287	0.16	0.071	4.52853e-05	Two-sided Wilcoxon test	0.25	5
Actr3b	1.96215e-09	0.102001	0.075	0.023	4.56613e-05	Two-sided Wilcoxon test	0.25	5
Tfpt	2.1482e-09	0.0676429	0.111	0.042	4.99907e-05	Two-sided Wilcoxon test	0.25	5
Napg	2.14874e-09	0.0587531	0.204	0.099	5.00032e-05	Two-sided Wilcoxon test	0.25	5
2810013P06Rik	2.15292e-09	0.0454991	0.105	0.038	5.01005e-05	Two-sided Wilcoxon test	0.25	5
Xrcc1	2.1623e-09	0.0996994	0.194	0.094	5.03189e-05	Two-sided Wilcoxon test	0.25	5
Dmac2	2.16492e-09	0.0765432	0.113	0.043	5.03799e-05	Two-sided Wilcoxon test	0.25	5
Mrpl46	2.219e-09	0.133638	0.312	0.174	5.16382e-05	Two-sided Wilcoxon test	0.25	5
Zfp639	2.24071e-09	0.0620992	0.168	0.076	5.21436e-05	Two-sided Wilcoxon test	0.25	5
Scarb1	2.24539e-09	0.0724351	0.144	0.061	5.22525e-05	Two-sided Wilcoxon test	0.25	5
Zcchc17	2.25032e-09	0.16818	0.377	0.222	5.23671e-05	Two-sided Wilcoxon test	0.25	5
Utp15	2.25427e-09	0.0410198	0.142	0.06	5.24592e-05	Two-sided Wilcoxon test	0.25	5
Sh3bp5	2.29776e-09	0.102869	0.156	0.069	5.34712e-05	Two-sided Wilcoxon test	0.25	5
Lsm14a	2.36138e-09	0.125144	0.314	0.174	5.49517e-05	Two-sided Wilcoxon test	0.25	5
Sec61g	2.38578e-09	0.250775	0.866	0.835	5.55196e-05	Two-sided Wilcoxon test	0.25	5
Ttc9c	2.38715e-09	0.051427	0.142	0.06	5.55514e-05	Two-sided Wilcoxon test	0.25	5
Nosip	2.38995e-09	0.0951495	0.123	0.05	5.56165e-05	Two-sided Wilcoxon test	0.25	5
Trmt1	2.39424e-09	0.0533889	0.211	0.103	5.57163e-05	Two-sided Wilcoxon test	0.25	5
Dnajc30	2.41748e-09	0.0912881	0.172	0.079	5.62572e-05	Two-sided Wilcoxon test	0.25	5
Pard6g	2.42705e-09	0.0932243	0.089	0.03	5.648e-05	Two-sided Wilcoxon test	0.25	5
Fabp5	2.43681e-09	-0.275275	0.838	0.86	5.6707e-05	Two-sided Wilcoxon test	0.25	5
Ttc33	2.4526e-09	0.0439696	0.132	0.054	5.70745e-05	Two-sided Wilcoxon test	0.25	5
Pcyt1a	2.48191e-09	0.0937902	0.192	0.093	5.77566e-05	Two-sided Wilcoxon test	0.25	5
Slc25a51	2.63569e-09	0.0727749	0.148	0.064	6.13351e-05	Two-sided Wilcoxon test	0.25	5
Zcchc9	2.64426e-09	0.0344783	0.188	0.089	6.15346e-05	Two-sided Wilcoxon test	0.25	5
N6amt1	2.6517e-09	0.103599	0.174	0.081	6.17078e-05	Two-sided Wilcoxon test	0.25	5
Jph2	2.66486e-09	0.14489	0.227	0.118	6.2014e-05	Two-sided Wilcoxon test	0.25	5
Pam16	2.68526e-09	0.107834	0.374	0.214	6.24887e-05	Two-sided Wilcoxon test	0.25	5
Lsm8	2.70087e-09	0.196051	0.34	0.197	6.2852e-05	Two-sided Wilcoxon test	0.25	5
Ppp2r3d	2.71117e-09	0.0513873	0.105	0.039	6.30916e-05	Two-sided Wilcoxon test	0.25	5
Hint2	2.72169e-09	0.129302	0.253	0.133	6.33365e-05	Two-sided Wilcoxon test	0.25	5
Dbi	2.76111e-09	0.291411	0.706	0.548	6.42537e-05	Two-sided Wilcoxon test	0.25	5
Pcmtd2	2.79448e-09	0.050629	0.103	0.038	6.50303e-05	Two-sided Wilcoxon test	0.25	5
Sub1	2.79732e-09	0.309093	0.828	0.777	6.50965e-05	Two-sided Wilcoxon test	0.25	5
Samd4b	2.81571e-09	0.0896666	0.134	0.056	6.55244e-05	Two-sided Wilcoxon test	0.25	5
Adssl1	2.82181e-09	0.111993	0.176	0.083	6.56663e-05	Two-sided Wilcoxon test	0.25	5
Ubald1	2.85896e-09	0.0193619	0.117	0.046	6.65309e-05	Two-sided Wilcoxon test	0.25	5
2510002D24Rik	2.86847e-09	0.10081	0.17	0.078	6.67521e-05	Two-sided Wilcoxon test	0.25	5
Hapln1	2.90263e-09	-0.535168	0.17	0.281	6.75471e-05	Two-sided Wilcoxon test	0.25	5
Lrrc51	2.92059e-09	0.0843337	0.061	0.016	6.79651e-05	Two-sided Wilcoxon test	0.25	5
Ylpm1	2.94529e-09	0.0990714	0.196	0.096	6.85399e-05	Two-sided Wilcoxon test	0.25	5
Prpf19	2.97837e-09	0.128367	0.362	0.208	6.93096e-05	Two-sided Wilcoxon test	0.25	5
Cxxc1	2.98067e-09	0.0899465	0.126	0.051	6.93633e-05	Two-sided Wilcoxon test	0.25	5
Atg12	2.99882e-09	0.0951669	0.202	0.099	6.97856e-05	Two-sided Wilcoxon test	0.25	5
Dnm2	3.0313e-09	0.120087	0.217	0.11	7.05413e-05	Two-sided Wilcoxon test	0.25	5
Krt8	3.06797e-09	0.12191	0.255	0.136	7.13947e-05	Two-sided Wilcoxon test	0.25	5
Ttn	3.07654e-09	0.692196	0.771	0.904	7.1594e-05	Two-sided Wilcoxon test	0.25	5
Bola2	3.18135e-09	0.233959	0.451	0.285	7.40332e-05	Two-sided Wilcoxon test	0.25	5
Mapk12	3.21392e-09	0.0676431	0.077	0.024	7.47912e-05	Two-sided Wilcoxon test	0.25	5
Fem1a	3.21392e-09	0.0547707	0.077	0.024	7.47912e-05	Two-sided Wilcoxon test	0.25	5
Acat2	3.21764e-09	0.0408409	0.176	0.081	7.48776e-05	Two-sided Wilcoxon test	0.25	5
Dennd5a	3.30038e-09	0.134153	0.273	0.149	7.68032e-05	Two-sided Wilcoxon test	0.25	5
Col4a1	3.31735e-09	0.229045	0.3	0.171	7.7198e-05	Two-sided Wilcoxon test	0.25	5
Cox7a2l	3.333e-09	0.407205	0.648	0.531	7.75623e-05	Two-sided Wilcoxon test	0.25	5
Hipk3	3.35649e-09	0.158812	0.267	0.146	7.81088e-05	Two-sided Wilcoxon test	0.25	5
Cryzl2	3.36512e-09	0.0522826	0.095	0.033	7.83097e-05	Two-sided Wilcoxon test	0.25	5
Entr1	3.36981e-09	0.0449631	0.198	0.096	7.84188e-05	Two-sided Wilcoxon test	0.25	5
Anapc7	3.40525e-09	0.047053	0.198	0.096	7.92437e-05	Two-sided Wilcoxon test	0.25	5
Trappc6b	3.40533e-09	0.0944622	0.289	0.158	7.92455e-05	Two-sided Wilcoxon test	0.25	5
Eif1a	3.43872e-09	0.096149	0.35	0.2	8.00224e-05	Two-sided Wilcoxon test	0.25	5
Nrep	3.4602e-09	0.114275	0.174	0.082	8.05223e-05	Two-sided Wilcoxon test	0.25	5
Fopnl	3.47214e-09	0.111256	0.227	0.116	8.08001e-05	Two-sided Wilcoxon test	0.25	5
Spryd4	3.51358e-09	0.0799631	0.117	0.046	8.17644e-05	Two-sided Wilcoxon test	0.25	5
1700021F05Rik	3.57095e-09	0.0936256	0.257	0.136	8.30996e-05	Two-sided Wilcoxon test	0.25	5
Rpp21	3.62308e-09	0.0982119	0.324	0.181	8.43127e-05	Two-sided Wilcoxon test	0.25	5
Ino80b	3.71104e-09	0.0608724	0.166	0.076	8.63595e-05	Two-sided Wilcoxon test	0.25	5
Tbc1d7	3.7398e-09	0.0460713	0.144	0.062	8.70289e-05	Two-sided Wilcoxon test	0.25	5
Sgsm2	3.83018e-09	0.0447953	0.081	0.026	8.91321e-05	Two-sided Wilcoxon test	0.25	5
Frmd8	3.86941e-09	0.0544285	0.099	0.036	9.00451e-05	Two-sided Wilcoxon test	0.25	5
Nucks1	3.96887e-09	0.379343	0.725	0.572	9.23596e-05	Two-sided Wilcoxon test	0.25	5
Amotl1	4.00984e-09	0.128683	0.123	0.051	9.3313e-05	Two-sided Wilcoxon test	0.25	5
Ccp110	4.12986e-09	0.0546908	0.087	0.029	9.61059e-05	Two-sided Wilcoxon test	0.25	5
Aamp	4.16693e-09	0.141958	0.36	0.209	9.69685e-05	Two-sided Wilcoxon test	0.25	5
Rtca	4.22918e-09	0.0434944	0.164	0.074	9.84173e-05	Two-sided Wilcoxon test	0.25	5
Bnip1	4.25706e-09	0.0686902	0.126	0.051	9.9066e-05	Two-sided Wilcoxon test	0.25	5
Pygb	4.3624e-09	0.062334	0.221	0.111	0.000101517	Two-sided Wilcoxon test	0.25	5
Washc2	4.38713e-09	0.161176	0.162	0.076	0.000102093	Two-sided Wilcoxon test	0.25	5
Bik	4.3887e-09	0.0512409	0.103	0.038	0.000102129	Two-sided Wilcoxon test	0.25	5
Zmynd19	4.43356e-09	0.128521	0.225	0.116	0.000103173	Two-sided Wilcoxon test	0.25	5
Aaas	4.54472e-09	0.0577317	0.16	0.072	0.00010576	Two-sided Wilcoxon test	0.25	5
Coa3	4.60036e-09	0.240802	0.5	0.328	0.000107055	Two-sided Wilcoxon test	0.25	5
Babam1	4.64037e-09	0.043213	0.273	0.144	0.000107986	Two-sided Wilcoxon test	0.25	5
Kidins220	4.74344e-09	0.12118	0.251	0.133	0.000110384	Two-sided Wilcoxon test	0.25	5
Imp4	4.8592e-09	0.105988	0.283	0.156	0.000113079	Two-sided Wilcoxon test	0.25	5
Ift122	5.02488e-09	0.0907438	0.107	0.041	0.000116934	Two-sided Wilcoxon test	0.25	5
Hspg2	5.07227e-09	0.118988	0.176	0.084	0.000118037	Two-sided Wilcoxon test	0.25	5
Ube2w	5.08361e-09	0.0981284	0.221	0.112	0.000118301	Two-sided Wilcoxon test	0.25	5
Dcaf11	5.14741e-09	0.0419302	0.136	0.057	0.000119785	Two-sided Wilcoxon test	0.25	5
Nsmce4a	5.18766e-09	0.241385	0.512	0.342	0.000120722	Two-sided Wilcoxon test	0.25	5
2310033P09Rik	5.26735e-09	0.0694922	0.241	0.125	0.000122576	Two-sided Wilcoxon test	0.25	5
Myzap	5.28102e-09	0.10685	0.097	0.035	0.000122895	Two-sided Wilcoxon test	0.25	5
Mat2b	5.34058e-09	0.161374	0.32	0.183	0.000124281	Two-sided Wilcoxon test	0.25	5
Stk4	5.42332e-09	0.0678471	0.16	0.073	0.000126206	Two-sided Wilcoxon test	0.25	5
Prmt5	5.42583e-09	0.0529511	0.184	0.087	0.000126265	Two-sided Wilcoxon test	0.25	5
Plekho1	5.42739e-09	0.181549	0.296	0.169	0.000126301	Two-sided Wilcoxon test	0.25	5
Arfrp1	5.45415e-09	0.0620312	0.241	0.125	0.000126923	Two-sided Wilcoxon test	0.25	5
Gmeb1	5.54451e-09	0.0778088	0.164	0.076	0.000129026	Two-sided Wilcoxon test	0.25	5
Kif1bp	5.58134e-09	0.0543789	0.128	0.053	0.000129883	Two-sided Wilcoxon test	0.25	5
Kpnb1	5.62507e-09	0.151812	0.401	0.242	0.000130901	Two-sided Wilcoxon test	0.25	5
Tada3	5.73178e-09	0.071125	0.152	0.068	0.000133384	Two-sided Wilcoxon test	0.25	5
Rasl10b	5.74586e-09	0.0583142	0.051	0.012	0.000133712	Two-sided Wilcoxon test	0.25	5
Anxa2	5.87844e-09	0.196789	0.354	0.212	0.000136797	Two-sided Wilcoxon test	0.25	5
Sympk	5.88387e-09	0.127687	0.132	0.056	0.000136924	Two-sided Wilcoxon test	0.25	5
Pet100	5.89096e-09	0.0969193	0.251	0.132	0.000137088	Two-sided Wilcoxon test	0.25	5
Szrd1	5.90826e-09	0.0275528	0.215	0.106	0.000137491	Two-sided Wilcoxon test	0.25	5
Klc4	5.92639e-09	0.0611886	0.061	0.016	0.000137913	Two-sided Wilcoxon test	0.25	5
Rab5b	5.99369e-09	0.100311	0.111	0.044	0.000139479	Two-sided Wilcoxon test	0.25	5
Snrnp40	6.2686e-09	0.141477	0.411	0.246	0.000145877	Two-sided Wilcoxon test	0.25	5
Ddx41	6.27597e-09	0.0858399	0.204	0.102	0.000146048	Two-sided Wilcoxon test	0.25	5
Rnf181	6.32007e-09	0.0429475	0.15	0.066	0.000147074	Two-sided Wilcoxon test	0.25	5
Snrpd1	6.34543e-09	0.317427	0.769	0.651	0.000147664	Two-sided Wilcoxon test	0.25	5
Cops7b	6.36153e-09	0.0730706	0.121	0.05	0.000148039	Two-sided Wilcoxon test	0.25	5
Rnf8	6.36344e-09	0.0562995	0.231	0.119	0.000148084	Two-sided Wilcoxon test	0.25	5
Sbno2	6.37423e-09	0.0354441	0.083	0.028	0.000148335	Two-sided Wilcoxon test	0.25	5
Tfb2m	6.38656e-09	0.0770305	0.156	0.071	0.000148622	Two-sided Wilcoxon test	0.25	5
Rad23b	6.53045e-09	0.166394	0.457	0.284	0.00015197	Two-sided Wilcoxon test	0.25	5
Cfap97	6.55431e-09	0.0561774	0.172	0.081	0.000152525	Two-sided Wilcoxon test	0.25	5
Flad1	6.62125e-09	0.0388422	0.087	0.03	0.000154083	Two-sided Wilcoxon test	0.25	5
Thoc3	6.66508e-09	0.110488	0.354	0.205	0.000155103	Two-sided Wilcoxon test	0.25	5
Ei24	6.67406e-09	0.0919917	0.227	0.118	0.000155312	Two-sided Wilcoxon test	0.25	5
Zfp622	6.68154e-09	0.124705	0.202	0.101	0.000155486	Two-sided Wilcoxon test	0.25	5
Myl12a	6.71588e-09	0.319142	0.702	0.554	0.000156285	Two-sided Wilcoxon test	0.25	5
Rps18	6.7686e-09	-0.182671	0.992	0.992	0.000157512	Two-sided Wilcoxon test	0.25	5
Nifk	6.78504e-09	0.164947	0.346	0.202	0.000157895	Two-sided Wilcoxon test	0.25	5
Cmc1	6.79495e-09	0.0618349	0.138	0.059	0.000158125	Two-sided Wilcoxon test	0.25	5
Apbb3	6.84715e-09	0.026498	0.061	0.016	0.00015934	Two-sided Wilcoxon test	0.25	5
Ubxn6	6.95382e-09	0.0651081	0.221	0.112	0.000161822	Two-sided Wilcoxon test	0.25	5
Pttg1	7.02827e-09	0.108789	0.265	0.143	0.000163555	Two-sided Wilcoxon test	0.25	5
Ubl7	7.0333e-09	-0.000684739	0.119	0.048	0.000163672	Two-sided Wilcoxon test	0.25	5
Snap47	7.15627e-09	0.0752435	0.227	0.117	0.000166534	Two-sided Wilcoxon test	0.25	5
2310011J03Rik	7.18187e-09	0.0753944	0.182	0.088	0.000167129	Two-sided Wilcoxon test	0.25	5
Ndufv1	7.21896e-09	0.230019	0.524	0.349	0.000167992	Two-sided Wilcoxon test	0.25	5
Mob3a	7.21976e-09	0.0496978	0.075	0.023	0.000168011	Two-sided Wilcoxon test	0.25	5
Cdpf1	7.22986e-09	0.0783583	0.17	0.08	0.000168246	Two-sided Wilcoxon test	0.25	5
Cs	7.28766e-09	0.123091	0.377	0.222	0.000169591	Two-sided Wilcoxon test	0.25	5
Prkag1	7.31097e-09	0.072453	0.289	0.159	0.000170134	Two-sided Wilcoxon test	0.25	5
Irx2	7.36133e-09	0.0723913	0.065	0.018	0.000171306	Two-sided Wilcoxon test	0.25	5
Tpi1	7.37511e-09	0.291357	0.848	0.789	0.000171626	Two-sided Wilcoxon test	0.25	5
Ppp3r1	7.39524e-09	0.0726596	0.154	0.07	0.000172095	Two-sided Wilcoxon test	0.25	5
Polr2m	7.48548e-09	0.250593	0.597	0.411	0.000174195	Two-sided Wilcoxon test	0.25	5
Coa5	7.66787e-09	0.0444888	0.13	0.054	0.000178439	Two-sided Wilcoxon test	0.25	5
Coq6	7.76068e-09	0.0787149	0.13	0.055	0.000180599	Two-sided Wilcoxon test	0.25	5
Gtf3c3	7.80985e-09	0.0772426	0.128	0.053	0.000181743	Two-sided Wilcoxon test	0.25	5
Tmem176a	7.89506e-09	0.138102	0.182	0.089	0.000183726	Two-sided Wilcoxon test	0.25	5
Rps27l	7.90473e-09	0.302118	0.773	0.658	0.000183951	Two-sided Wilcoxon test	0.25	5
Arhgef17	8.03358e-09	0.0531796	0.091	0.032	0.000186949	Two-sided Wilcoxon test	0.25	5
Irf2bp1	8.09517e-09	0.123675	0.132	0.057	0.000188383	Two-sided Wilcoxon test	0.25	5
Ubqln2	8.11259e-09	0.043878	0.136	0.058	0.000188788	Two-sided Wilcoxon test	0.25	5
Lsmem1	8.17522e-09	0.075661	0.073	0.023	0.000190245	Two-sided Wilcoxon test	0.25	5
Emp2	8.21141e-09	0.0883501	0.14	0.061	0.000191088	Two-sided Wilcoxon test	0.25	5
Cxxc4	8.26355e-09	0.101445	0.061	0.017	0.000192301	Two-sided Wilcoxon test	0.25	5
Rab11a	8.34706e-09	0.127398	0.417	0.25	0.000194244	Two-sided Wilcoxon test	0.25	5
Ddx18	8.37321e-09	0.180631	0.405	0.247	0.000194853	Two-sided Wilcoxon test	0.25	5
Dcaf7	8.44835e-09	0.0743745	0.152	0.068	0.000196601	Two-sided Wilcoxon test	0.25	5
Isyna1	8.57256e-09	0.149001	0.385	0.229	0.000199492	Two-sided Wilcoxon test	0.25	5
Mrpl44	8.59533e-09	0.0594986	0.182	0.088	0.000200022	Two-sided Wilcoxon test	0.25	5
Pqbp1	8.71423e-09	0.0335599	0.178	0.084	0.000202789	Two-sided Wilcoxon test	0.25	5
Chchd6	8.72235e-09	0.0257574	0.184	0.088	0.000202978	Two-sided Wilcoxon test	0.25	5
Prrc2a	8.91468e-09	0.0768201	0.17	0.08	0.000207453	Two-sided Wilcoxon test	0.25	5
Ap3s1	8.96127e-09	0.0887071	0.3	0.167	0.000208538	Two-sided Wilcoxon test	0.25	5
Ppme1	9.05671e-09	0.0952316	0.182	0.089	0.000210759	Two-sided Wilcoxon test	0.25	5
Ptov1	9.14197e-09	0.201002	0.504	0.328	0.000212743	Two-sided Wilcoxon test	0.25	5
Mgarp	9.26715e-09	0.0429941	0.069	0.02	0.000215656	Two-sided Wilcoxon test	0.25	5
Gnb4	9.45003e-09	0.0337984	0.154	0.069	0.000219912	Two-sided Wilcoxon test	0.25	5
Fasn	9.46059e-09	0.066188	0.146	0.065	0.000220157	Two-sided Wilcoxon test	0.25	5
Arf3	9.46512e-09	0.104971	0.156	0.072	0.000220263	Two-sided Wilcoxon test	0.25	5
Map2k5	9.47329e-09	0.163024	0.198	0.1	0.000220453	Two-sided Wilcoxon test	0.25	5
Znhit2	9.62537e-09	0.089323	0.121	0.051	0.000223992	Two-sided Wilcoxon test	0.25	5
Ranbp9	9.71873e-09	0.120527	0.176	0.085	0.000226165	Two-sided Wilcoxon test	0.25	5
Rap2a	9.72752e-09	0.0851343	0.132	0.056	0.000226369	Two-sided Wilcoxon test	0.25	5
Pitpnm2	9.74199e-09	0.0765497	0.075	0.024	0.000226706	Two-sided Wilcoxon test	0.25	5
Fam216a	9.84026e-09	0.0259678	0.182	0.086	0.000228993	Two-sided Wilcoxon test	0.25	5
Ppp2r5a	9.88906e-09	0.209535	0.381	0.234	0.000230128	Two-sided Wilcoxon test	0.25	5
Tceanc2	9.96669e-09	0.0740409	0.091	0.033	0.000231935	Two-sided Wilcoxon test	0.25	5
Supt20	1.00501e-08	0.100364	0.255	0.137	0.000233876	Two-sided Wilcoxon test	0.25	5
Mcur1	1.01218e-08	0.0348281	0.109	0.043	0.000235545	Two-sided Wilcoxon test	0.25	5
Pwwp3b	1.02493e-08	0.0713564	0.174	0.083	0.000238512	Two-sided Wilcoxon test	0.25	5
Uri1	1.04337e-08	0.19026	0.356	0.212	0.000242802	Two-sided Wilcoxon test	0.25	5
Crnde	1.04837e-08	0.0801429	0.051	0.012	0.000243967	Two-sided Wilcoxon test	0.25	5
Prss23	1.05001e-08	0.0983257	0.087	0.03	0.000244347	Two-sided Wilcoxon test	0.25	5
Shkbp1	1.05426e-08	0.071914	0.101	0.038	0.000245338	Two-sided Wilcoxon test	0.25	5
Zfp672	1.06128e-08	0.0243847	0.093	0.033	0.000246971	Two-sided Wilcoxon test	0.25	5
Hddc2	1.0655e-08	0.127642	0.281	0.157	0.000247952	Two-sided Wilcoxon test	0.25	5
Ogfod1	1.06676e-08	0.0350166	0.089	0.031	0.000248245	Two-sided Wilcoxon test	0.25	5
Bysl	1.06895e-08	0.0819476	0.213	0.109	0.000248756	Two-sided Wilcoxon test	0.25	5
Cpa2	1.0797e-08	0.0608292	0.071	0.022	0.000251257	Two-sided Wilcoxon test	0.25	5
Uckl1	1.08837e-08	0.0637766	0.123	0.051	0.000253274	Two-sided Wilcoxon test	0.25	5
Pofut2	1.08928e-08	0.147581	0.168	0.081	0.000253488	Two-sided Wilcoxon test	0.25	5
Zfp664	1.09939e-08	0.0637599	0.211	0.106	0.000255839	Two-sided Wilcoxon test	0.25	5
Gnpda1	1.10213e-08	0.0820537	0.083	0.028	0.000256478	Two-sided Wilcoxon test	0.25	5
Wbp2	1.11593e-08	0.099057	0.263	0.144	0.000259689	Two-sided Wilcoxon test	0.25	5
Ralgps2	1.12061e-08	0.135035	0.257	0.141	0.000260777	Two-sided Wilcoxon test	0.25	5
Mki67	1.12202e-08	-0.445347	0.279	0.39	0.000261105	Two-sided Wilcoxon test	0.25	5
Cbr4	1.14008e-08	0.0847225	0.126	0.053	0.000265307	Two-sided Wilcoxon test	0.25	5
Ilk	1.15566e-08	0.110382	0.287	0.16	0.000268933	Two-sided Wilcoxon test	0.25	5
Glyr1	1.15941e-08	0.105214	0.312	0.177	0.000269807	Two-sided Wilcoxon test	0.25	5
Bola3	1.16507e-08	0.267403	0.563	0.399	0.000271123	Two-sided Wilcoxon test	0.25	5
Cdk5rap3	1.17027e-08	0.0662545	0.206	0.104	0.000272332	Two-sided Wilcoxon test	0.25	5
Pdcd11	1.17682e-08	0.0594238	0.168	0.079	0.000273857	Two-sided Wilcoxon test	0.25	5
Polr3gl	1.18171e-08	0.101218	0.113	0.046	0.000274996	Two-sided Wilcoxon test	0.25	5
Zdhhc8	1.20005e-08	0.0651539	0.059	0.016	0.000279265	Two-sided Wilcoxon test	0.25	5
Tinagl1	1.20857e-08	0.0943198	0.174	0.084	0.000281246	Two-sided Wilcoxon test	0.25	5
Cox15	1.20902e-08	0.0561469	0.065	0.019	0.000281352	Two-sided Wilcoxon test	0.25	5
Fam8a1	1.20953e-08	0.0814119	0.148	0.067	0.00028147	Two-sided Wilcoxon test	0.25	5
Akirin2	1.24577e-08	0.185133	0.437	0.273	0.000289902	Two-sided Wilcoxon test	0.25	5
Bloc1s2	1.25017e-08	0.0644221	0.255	0.135	0.000290926	Two-sided Wilcoxon test	0.25	5
Tstd3	1.25748e-08	0.0865547	0.119	0.049	0.000292629	Two-sided Wilcoxon test	0.25	5
Cacna1c	1.25895e-08	-0.0432464	0.332	0.472	0.000292971	Two-sided Wilcoxon test	0.25	5
Chn1	1.27016e-08	0.080507	0.13	0.056	0.00029558	Two-sided Wilcoxon test	0.25	5
Fam204a	1.27127e-08	0.136884	0.316	0.182	0.000295837	Two-sided Wilcoxon test	0.25	5
Gps2	1.27552e-08	0.141303	0.34	0.201	0.000296825	Two-sided Wilcoxon test	0.25	5
Oxr1	1.27603e-08	0.0746471	0.243	0.129	0.000296946	Two-sided Wilcoxon test	0.25	5
Ube2o	1.32045e-08	0.0695238	0.146	0.066	0.000307283	Two-sided Wilcoxon test	0.25	5
1190005I06Rik	1.32603e-08	0.0419557	0.059	0.016	0.00030858	Two-sided Wilcoxon test	0.25	5
Gm7324	1.3392e-08	0.0572474	0.073	0.023	0.000311646	Two-sided Wilcoxon test	0.25	5
Rap1b	1.3507e-08	0.174368	0.429	0.272	0.000314321	Two-sided Wilcoxon test	0.25	5
Atp5a1	1.35104e-08	0.299312	0.903	0.82	0.0003144	Two-sided Wilcoxon test	0.25	5
Ddt	1.3558e-08	0.103915	0.279	0.154	0.000315509	Two-sided Wilcoxon test	0.25	5
Cnot11	1.36542e-08	0.0721775	0.156	0.072	0.000317747	Two-sided Wilcoxon test	0.25	5
Gpatch1	1.36831e-08	0.0724612	0.097	0.036	0.00031842	Two-sided Wilcoxon test	0.25	5
Hspb8	1.40377e-08	0.0583625	0.128	0.054	0.00032667	Two-sided Wilcoxon test	0.25	5
Timm22	1.40607e-08	0.0876463	0.249	0.134	0.000327206	Two-sided Wilcoxon test	0.25	5
Gng11	1.40804e-08	0.0608563	0.233	0.122	0.000327665	Two-sided Wilcoxon test	0.25	5
Rtf1	1.42239e-08	0.165547	0.395	0.244	0.000331004	Two-sided Wilcoxon test	0.25	5
2610002M06Rik	1.4239e-08	0.0858336	0.144	0.065	0.000331355	Two-sided Wilcoxon test	0.25	5
D430042O09Rik	1.42726e-08	0.0755635	0.091	0.033	0.000332137	Two-sided Wilcoxon test	0.25	5
Hmgcl	1.43615e-08	0.0363532	0.162	0.075	0.000334206	Two-sided Wilcoxon test	0.25	5
Tmem189	1.44262e-08	0.0552152	0.117	0.048	0.000335712	Two-sided Wilcoxon test	0.25	5
Gps1	1.4442e-08	0.083822	0.271	0.15	0.000336079	Two-sided Wilcoxon test	0.25	5
Smu1	1.4649e-08	0.101205	0.306	0.172	0.000340898	Two-sided Wilcoxon test	0.25	5
Galnt11	1.4668e-08	0.0925108	0.123	0.052	0.000341339	Two-sided Wilcoxon test	0.25	5
Emc2	1.47688e-08	0.148553	0.322	0.188	0.000343685	Two-sided Wilcoxon test	0.25	5
Ap3d1	1.48351e-08	0.11668	0.154	0.071	0.000345227	Two-sided Wilcoxon test	0.25	5
Rnf170	1.49394e-08	0.0483195	0.083	0.028	0.000347654	Two-sided Wilcoxon test	0.25	5
Nudt3	1.5145e-08	0.0789245	0.289	0.161	0.000352439	Two-sided Wilcoxon test	0.25	5
Rnf41	1.53907e-08	0.0662041	0.095	0.035	0.000358157	Two-sided Wilcoxon test	0.25	5
Palld	1.54924e-08	-0.310288	0.51	0.601	0.000360525	Two-sided Wilcoxon test	0.25	5
Sept8	1.55018e-08	0.0723554	0.091	0.033	0.000360742	Two-sided Wilcoxon test	0.25	5
Rpgrip1	1.55846e-08	-0.621486	0.19	0.28	0.000362668	Two-sided Wilcoxon test	0.25	5
Cmtm8	1.5676e-08	0.0235401	0.087	0.03	0.000364796	Two-sided Wilcoxon test	0.25	5
Nedd8	1.58708e-08	0.269265	0.723	0.609	0.000369329	Two-sided Wilcoxon test	0.25	5
Trim28	1.61868e-08	0.138753	0.415	0.252	0.000376683	Two-sided Wilcoxon test	0.25	5
Rbm4	1.63327e-08	0.0629231	0.223	0.116	0.000380079	Two-sided Wilcoxon test	0.25	5
Comtd1	1.65377e-08	0.0841326	0.134	0.058	0.000384848	Two-sided Wilcoxon test	0.25	5
Ecsit	1.66656e-08	0.0734113	0.162	0.076	0.000387825	Two-sided Wilcoxon test	0.25	5
Grhpr	1.68178e-08	0.0965444	0.326	0.187	0.000391366	Two-sided Wilcoxon test	0.25	5
Rrp15	1.6887e-08	0.0681874	0.304	0.17	0.000392978	Two-sided Wilcoxon test	0.25	5
Ss18l2	1.68954e-08	0.0992374	0.261	0.144	0.000393172	Two-sided Wilcoxon test	0.25	5
Dusp11	1.72511e-08	0.072897	0.285	0.159	0.000401451	Two-sided Wilcoxon test	0.25	5
Pja1	1.73463e-08	0.0295305	0.215	0.109	0.000403667	Two-sided Wilcoxon test	0.25	5
Flot2	1.73595e-08	0.0851543	0.188	0.094	0.000403973	Two-sided Wilcoxon test	0.25	5
Prpf18	1.73652e-08	0.0852379	0.144	0.065	0.000404106	Two-sided Wilcoxon test	0.25	5
Nudt2	1.74722e-08	0.0421251	0.182	0.089	0.000406596	Two-sided Wilcoxon test	0.25	5
Mgat4b	1.77975e-08	0.104227	0.15	0.069	0.000414166	Two-sided Wilcoxon test	0.25	5
Pdia3	1.81471e-08	-0.333214	0.589	0.672	0.000422302	Two-sided Wilcoxon test	0.25	5
Ergic1	1.82416e-08	0.0901735	0.243	0.13	0.000424499	Two-sided Wilcoxon test	0.25	5
Gm14326	1.82777e-08	0.0719615	0.087	0.031	0.000425339	Two-sided Wilcoxon test	0.25	5
Llgl2	1.83605e-08	0.0626141	0.087	0.031	0.000427268	Two-sided Wilcoxon test	0.25	5
Tctex1d2	1.83799e-08	0.0382652	0.113	0.046	0.000427719	Two-sided Wilcoxon test	0.25	5
Sacs	1.8874e-08	0.0881942	0.119	0.05	0.000439217	Two-sided Wilcoxon test	0.25	5
Ubl3	1.95388e-08	0.0700547	0.225	0.117	0.000454688	Two-sided Wilcoxon test	0.25	5
Jsrp1	1.95567e-08	0.0385274	0.071	0.022	0.000455105	Two-sided Wilcoxon test	0.25	5
Uba3	1.9627e-08	0.0894948	0.19	0.096	0.000456739	Two-sided Wilcoxon test	0.25	5
Sh3kbp1	2.04139e-08	0.0786883	0.184	0.091	0.000475051	Two-sided Wilcoxon test	0.25	5
Med25	2.04301e-08	0.13359	0.15	0.07	0.000475428	Two-sided Wilcoxon test	0.25	5
Tnni3	2.05803e-08	0.452384	0.688	0.554	0.000478924	Two-sided Wilcoxon test	0.25	5
Cav3	2.05857e-08	0.0748605	0.069	0.021	0.000479049	Two-sided Wilcoxon test	0.25	5
Tnnt1	2.09949e-08	0.155005	0.198	0.101	0.000488573	Two-sided Wilcoxon test	0.25	5
Mark3	2.11364e-08	0.0821306	0.306	0.174	0.000491866	Two-sided Wilcoxon test	0.25	5
Kcnq5	2.17097e-08	-0.313294	0.273	0.388	0.000505206	Two-sided Wilcoxon test	0.25	5
Dpy30	2.17985e-08	0.19702	0.52	0.344	0.000507273	Two-sided Wilcoxon test	0.25	5
Pcbd2	2.19392e-08	0.0694435	0.251	0.135	0.000510548	Two-sided Wilcoxon test	0.25	5
Hmgxb3	2.19638e-08	0.0614592	0.117	0.049	0.000511119	Two-sided Wilcoxon test	0.25	5
Mrpl39	2.23106e-08	0.0248224	0.186	0.091	0.000519191	Two-sided Wilcoxon test	0.25	5
Sec13	2.24454e-08	0.172435	0.419	0.259	0.000522328	Two-sided Wilcoxon test	0.25	5
Hspa5	2.26042e-08	-0.259134	0.759	0.811	0.000526021	Two-sided Wilcoxon test	0.25	5
Tpgs1	2.26058e-08	0.0117177	0.164	0.077	0.000526061	Two-sided Wilcoxon test	0.25	5
Otub1	2.27574e-08	0.180181	0.419	0.264	0.000529588	Two-sided Wilcoxon test	0.25	5
Gm30025	2.31951e-08	0.124932	0.061	0.018	0.000539773	Two-sided Wilcoxon test	0.25	5
Elp5	2.32245e-08	0.0821146	0.251	0.135	0.000540458	Two-sided Wilcoxon test	0.25	5
mt-Cytb	2.32751e-08	0.271731	0.911	0.965	0.000541634	Two-sided Wilcoxon test	0.25	5
Atad3a	2.33964e-08	0.0999659	0.294	0.165	0.000544458	Two-sided Wilcoxon test	0.25	5
Med15	2.37799e-08	0.0439049	0.128	0.055	0.000553382	Two-sided Wilcoxon test	0.25	5
Ppp1r35	2.40459e-08	0.0755083	0.166	0.079	0.000559573	Two-sided Wilcoxon test	0.25	5
Zcrb1	2.40907e-08	0.303354	0.565	0.403	0.000560616	Two-sided Wilcoxon test	0.25	5
Ywhab	2.42325e-08	0.284072	0.599	0.435	0.000563915	Two-sided Wilcoxon test	0.25	5
Rpl28	2.46475e-08	0.148263	1	0.997	0.000573571	Two-sided Wilcoxon test	0.25	5
Kmt2e	2.49627e-08	0.135888	0.368	0.224	0.000580906	Two-sided Wilcoxon test	0.25	5
Fam207a	2.506e-08	0.0188168	0.148	0.067	0.000583172	Two-sided Wilcoxon test	0.25	5
Mbtps1	2.51924e-08	0.11856	0.16	0.076	0.000586252	Two-sided Wilcoxon test	0.25	5
Mrgbp	2.53459e-08	0.0981294	0.123	0.053	0.000589825	Two-sided Wilcoxon test	0.25	5
Drg2	2.53575e-08	0.0377239	0.164	0.077	0.000590093	Two-sided Wilcoxon test	0.25	5
Elp1	2.55009e-08	0.0893215	0.257	0.141	0.00059343	Two-sided Wilcoxon test	0.25	5
Tbc1d20	2.59329e-08	0.0571078	0.13	0.056	0.000603484	Two-sided Wilcoxon test	0.25	5
Gna13	2.6007e-08	0.0513855	0.209	0.107	0.000605209	Two-sided Wilcoxon test	0.25	5
Sart3	2.62463e-08	0.0729705	0.233	0.124	0.000610778	Two-sided Wilcoxon test	0.25	5
1700123O20Rik	2.63218e-08	0.0533065	0.219	0.113	0.000612536	Two-sided Wilcoxon test	0.25	5
Ccs	2.64012e-08	0.0569036	0.174	0.085	0.000614382	Two-sided Wilcoxon test	0.25	5
Haus8	2.67646e-08	0.12271	0.2	0.104	0.000622839	Two-sided Wilcoxon test	0.25	5
Nenf	2.67987e-08	0.0892553	0.322	0.185	0.000623631	Two-sided Wilcoxon test	0.25	5
Tmem192	2.72037e-08	0.0678855	0.134	0.059	0.000633057	Two-sided Wilcoxon test	0.25	5
2610306M01Rik	2.74687e-08	0.0595271	0.081	0.028	0.000639225	Two-sided Wilcoxon test	0.25	5
B4galt6	2.74958e-08	0.114931	0.14	0.063	0.000639854	Two-sided Wilcoxon test	0.25	5
Gnb2	2.75603e-08	0.274612	0.648	0.492	0.000641356	Two-sided Wilcoxon test	0.25	5
Arel1	2.78066e-08	0.0696876	0.061	0.018	0.000647088	Two-sided Wilcoxon test	0.25	5
Akr1b3	2.78345e-08	0.152001	0.374	0.229	0.000647736	Two-sided Wilcoxon test	0.25	5
Bloc1s6	2.78355e-08	0.0736617	0.128	0.055	0.00064776	Two-sided Wilcoxon test	0.25	5
Gas8	2.78869e-08	0.0855769	0.089	0.033	0.000648957	Two-sided Wilcoxon test	0.25	5
Unc45b	2.7977e-08	0.190269	0.405	0.257	0.000651054	Two-sided Wilcoxon test	0.25	5
Uchl1	2.88318e-08	0.129677	0.251	0.139	0.000670944	Two-sided Wilcoxon test	0.25	5
Ctbp1	2.89511e-08	0.102729	0.366	0.218	0.000673722	Two-sided Wilcoxon test	0.25	5
D11Wsu47e	2.89617e-08	0.0282153	0.063	0.018	0.000673969	Two-sided Wilcoxon test	0.25	5
Cdyl	2.9235e-08	0.156511	0.213	0.112	0.000680328	Two-sided Wilcoxon test	0.25	5
Ethe1	2.93825e-08	0.0209998	0.115	0.047	0.00068376	Two-sided Wilcoxon test	0.25	5
Rassf3	2.96172e-08	0.0880559	0.148	0.068	0.000689222	Two-sided Wilcoxon test	0.25	5
Ciao2b	2.96672e-08	0.195548	0.453	0.299	0.000690386	Two-sided Wilcoxon test	0.25	5
Nbdy	2.9822e-08	0.0872202	0.196	0.1	0.000693987	Two-sided Wilcoxon test	0.25	5
Rtraf	2.99617e-08	0.308128	0.648	0.516	0.00069724	Two-sided Wilcoxon test	0.25	5
Glrx	3.02761e-08	0.0629594	0.188	0.094	0.000704555	Two-sided Wilcoxon test	0.25	5
Tln1	3.03615e-08	0.152339	0.405	0.248	0.000706542	Two-sided Wilcoxon test	0.25	5
Mtr	3.08673e-08	0.0709405	0.123	0.053	0.000718313	Two-sided Wilcoxon test	0.25	5
Trafd1	3.10919e-08	0.078263	0.134	0.059	0.000723539	Two-sided Wilcoxon test	0.25	5
Lysmd2	3.13793e-08	0.0762417	0.065	0.02	0.000730228	Two-sided Wilcoxon test	0.25	5
Mtss1	3.14873e-08	0.194544	0.302	0.176	0.000732741	Two-sided Wilcoxon test	0.25	5
Slc25a17	3.1866e-08	0.0181713	0.186	0.092	0.000741554	Two-sided Wilcoxon test	0.25	5
Cops4	3.20375e-08	0.139915	0.435	0.269	0.000745545	Two-sided Wilcoxon test	0.25	5
Tpgs2	3.23945e-08	0.0993564	0.178	0.089	0.000753852	Two-sided Wilcoxon test	0.25	5
Odf2l	3.28382e-08	0.0116033	0.091	0.033	0.000764179	Two-sided Wilcoxon test	0.25	5
Cog8	3.28704e-08	0.0365815	0.126	0.054	0.000764927	Two-sided Wilcoxon test	0.25	5
Fancm	3.29925e-08	0.10549	0.115	0.048	0.000767769	Two-sided Wilcoxon test	0.25	5
Cyth1	3.3227e-08	0.0399234	0.089	0.033	0.000773225	Two-sided Wilcoxon test	0.25	5
Gtf3c6	3.33621e-08	0.174878	0.354	0.216	0.00077637	Two-sided Wilcoxon test	0.25	5
Gstp1	3.34277e-08	-0.353787	0.034	0.114	0.000777897	Two-sided Wilcoxon test	0.25	5
Coq9	3.37329e-08	0.0939315	0.182	0.091	0.000784999	Two-sided Wilcoxon test	0.25	5
Mrps7	3.37771e-08	0.144779	0.439	0.273	0.000786028	Two-sided Wilcoxon test	0.25	5
Syf2	3.38182e-08	0.0885349	0.298	0.169	0.000786984	Two-sided Wilcoxon test	0.25	5
Hnrnpm	3.46731e-08	0.31217	0.642	0.489	0.000806877	Two-sided Wilcoxon test	0.25	5
Pebp1	3.46926e-08	0.286552	0.69	0.546	0.000807331	Two-sided Wilcoxon test	0.25	5
Gabarapl2	3.48238e-08	0.17983	0.411	0.258	0.000810384	Two-sided Wilcoxon test	0.25	5
Pcmtd1	3.49496e-08	0.101931	0.174	0.086	0.000813313	Two-sided Wilcoxon test	0.25	5
Pfdn4	3.50157e-08	0.0145326	0.314	0.177	0.000814851	Two-sided Wilcoxon test	0.25	5
Mtpn	3.50727e-08	0.0610266	0.306	0.173	0.000816177	Two-sided Wilcoxon test	0.25	5
Sh3glb1	3.51649e-08	0.2747	0.579	0.426	0.000818322	Two-sided Wilcoxon test	0.25	5
Mfhas1	3.51782e-08	0.0736627	0.14	0.063	0.000818632	Two-sided Wilcoxon test	0.25	5
Srpk3	3.52541e-08	0.0255133	0.067	0.02	0.000820398	Two-sided Wilcoxon test	0.25	5
Hspbp1	3.53424e-08	0.0271526	0.142	0.064	0.000822452	Two-sided Wilcoxon test	0.25	5
Zfp523	3.53877e-08	0.0743572	0.095	0.036	0.000823506	Two-sided Wilcoxon test	0.25	5
Angel2	3.55076e-08	0.0912175	0.152	0.071	0.000826298	Two-sided Wilcoxon test	0.25	5
Hdhd2	3.55124e-08	0.12086	0.251	0.137	0.00082641	Two-sided Wilcoxon test	0.25	5
Rnf11	3.55714e-08	0.114938	0.279	0.159	0.000827782	Two-sided Wilcoxon test	0.25	5
Polr3k	3.58069e-08	0.0566506	0.249	0.136	0.000833263	Two-sided Wilcoxon test	0.25	5
Mtif3	3.5939e-08	0.0212111	0.095	0.036	0.000836336	Two-sided Wilcoxon test	0.25	5
Dnajc15	3.62578e-08	0.147622	0.389	0.241	0.000843755	Two-sided Wilcoxon test	0.25	5
Creg1	3.62733e-08	-0.462734	0.342	0.429	0.000844116	Two-sided Wilcoxon test	0.25	5
Dguok	3.63714e-08	0.0769915	0.188	0.095	0.000846398	Two-sided Wilcoxon test	0.25	5
Gfm2	3.64842e-08	0.0980633	0.126	0.055	0.000849024	Two-sided Wilcoxon test	0.25	5
Zfp30	3.66564e-08	0.106264	0.067	0.021	0.000853032	Two-sided Wilcoxon test	0.25	5
Ap5s1	3.71508e-08	0.0819964	0.077	0.026	0.000864537	Two-sided Wilcoxon test	0.25	5
Snx18	3.71961e-08	0.0132847	0.138	0.061	0.000865591	Two-sided Wilcoxon test	0.25	5
Plekha3	3.75559e-08	0.0906364	0.109	0.045	0.000873964	Two-sided Wilcoxon test	0.25	5
Cpt1b	3.76048e-08	0.100225	0.123	0.053	0.000875102	Two-sided Wilcoxon test	0.25	5
Usp39	3.77294e-08	0.0796409	0.219	0.115	0.000878	Two-sided Wilcoxon test	0.25	5
Nedd4l	3.7791e-08	0.152132	0.18	0.09	0.000879435	Two-sided Wilcoxon test	0.25	5
U2af1l4	3.81048e-08	0.0593344	0.227	0.12	0.000886738	Two-sided Wilcoxon test	0.25	5
Atrip	3.81462e-08	0.067415	0.081	0.028	0.000887701	Two-sided Wilcoxon test	0.25	5
Dnajc14	3.91204e-08	0.0621723	0.103	0.041	0.00091037	Two-sided Wilcoxon test	0.25	5
Sh3bgrl	3.95259e-08	0.121145	0.306	0.177	0.000919807	Two-sided Wilcoxon test	0.25	5
Mmab	4.01262e-08	0.0629481	0.097	0.038	0.000933777	Two-sided Wilcoxon test	0.25	5
Tex10	4.0313e-08	0.113906	0.209	0.11	0.000938124	Two-sided Wilcoxon test	0.25	5
Sufu	4.04083e-08	0.0464958	0.103	0.041	0.000940341	Two-sided Wilcoxon test	0.25	5
Dhx36	4.0582e-08	0.212611	0.447	0.288	0.000944384	Two-sided Wilcoxon test	0.25	5
Txlna	4.06666e-08	0.0877483	0.227	0.121	0.000946352	Two-sided Wilcoxon test	0.25	5
Lias	4.09158e-08	0.0561205	0.229	0.121	0.000952151	Two-sided Wilcoxon test	0.25	5
Baz2a	4.10124e-08	0.0318997	0.168	0.081	0.000954399	Two-sided Wilcoxon test	0.25	5
Atp6v1g2	4.1147e-08	0.0584739	0.051	0.013	0.000957533	Two-sided Wilcoxon test	0.25	5
Tmem243	4.12128e-08	0.0620598	0.123	0.053	0.000959063	Two-sided Wilcoxon test	0.25	5
Ccdc69	4.13595e-08	0.0366968	0.053	0.014	0.000962476	Two-sided Wilcoxon test	0.25	5
Bend4	4.15318e-08	0.0673999	0.174	0.086	0.000966486	Two-sided Wilcoxon test	0.25	5
Cstf2	4.15988e-08	0.0556068	0.162	0.078	0.000968046	Two-sided Wilcoxon test	0.25	5
Mme	4.19853e-08	0.102933	0.077	0.026	0.00097704	Two-sided Wilcoxon test	0.25	5
Bcl9l	4.20731e-08	0.058606	0.063	0.019	0.000979082	Two-sided Wilcoxon test	0.25	5
Nop16	4.25075e-08	0.0855233	0.277	0.156	0.000989193	Two-sided Wilcoxon test	0.25	5
Alkbh7	4.25731e-08	0.0220059	0.154	0.072	0.000990719	Two-sided Wilcoxon test	0.25	5
Hist1h2an	4.26032e-08	0.0820521	0.103	0.041	0.00099142	Two-sided Wilcoxon test	0.25	5
Borcs7	4.27493e-08	0.0537887	0.168	0.081	0.000994818	Two-sided Wilcoxon test	0.25	5
Stx6	4.27804e-08	0.065782	0.16	0.076	0.000995542	Two-sided Wilcoxon test	0.25	5
Zmynd11	4.29334e-08	0.146985	0.352	0.214	0.000999102	Two-sided Wilcoxon test	0.25	5
Isca2	4.31595e-08	0.0550107	0.2	0.103	0.00100436	Two-sided Wilcoxon test	0.25	5
Snrpd2	4.32655e-08	0.323709	0.773	0.681	0.00100683	Two-sided Wilcoxon test	0.25	5
Stip1	4.32868e-08	0.211424	0.524	0.355	0.00100733	Two-sided Wilcoxon test	0.25	5
Mdp1	4.33582e-08	0.0276098	0.275	0.152	0.00100899	Two-sided Wilcoxon test	0.25	5
Polr3g	4.37207e-08	0.0382788	0.18	0.089	0.00101742	Two-sided Wilcoxon test	0.25	5
Rnf167	4.39735e-08	0.0496009	0.144	0.066	0.00102331	Two-sided Wilcoxon test	0.25	5
Smad7	4.42003e-08	0.111716	0.253	0.141	0.00102859	Two-sided Wilcoxon test	0.25	5
2810006K23Rik	4.42934e-08	0.129333	0.132	0.059	0.00103075	Two-sided Wilcoxon test	0.25	5
Rbm42	4.46447e-08	0.0538788	0.32	0.183	0.00103893	Two-sided Wilcoxon test	0.25	5
Actr5	4.48763e-08	0.0717735	0.085	0.031	0.00104432	Two-sided Wilcoxon test	0.25	5
Magi1	4.5027e-08	-0.122457	0.391	0.525	0.00104782	Two-sided Wilcoxon test	0.25	5
Phactr2	4.52389e-08	0.152354	0.271	0.155	0.00105275	Two-sided Wilcoxon test	0.25	5
Dand5	4.53246e-08	0.0283725	0.051	0.013	0.00105475	Two-sided Wilcoxon test	0.25	5
2810429I04Rik	4.53923e-08	0.0633637	0.067	0.021	0.00105632	Two-sided Wilcoxon test	0.25	5
Hsp90b1	4.56463e-08	-0.304645	0.68	0.732	0.00106224	Two-sided Wilcoxon test	0.25	5
Htatsf1	4.63452e-08	0.0973749	0.3	0.173	0.0010785	Two-sided Wilcoxon test	0.25	5
Nr1h2	4.66081e-08	0.0546842	0.121	0.052	0.00108462	Two-sided Wilcoxon test	0.25	5
Pold2	4.69913e-08	0.0525713	0.188	0.095	0.00109353	Two-sided Wilcoxon test	0.25	5
Prdx1	4.7113e-08	0.28847	0.927	0.875	0.00109637	Two-sided Wilcoxon test	0.25	5
Zrsr2	4.75079e-08	0.100367	0.269	0.15	0.00110556	Two-sided Wilcoxon test	0.25	5
Sptssa	4.75765e-08	0.092185	0.251	0.137	0.00110715	Two-sided Wilcoxon test	0.25	5
Fkbpl	4.80254e-08	0.0471193	0.057	0.016	0.0011176	Two-sided Wilcoxon test	0.25	5
Rbfa	4.84646e-08	0.0272996	0.239	0.128	0.00112782	Two-sided Wilcoxon test	0.25	5
Ramp1	4.87195e-08	0.0948945	0.089	0.033	0.00113375	Two-sided Wilcoxon test	0.25	5
Ube2f	4.88633e-08	0.0836094	0.263	0.147	0.0011371	Two-sided Wilcoxon test	0.25	5
Cep68	4.93166e-08	0.151511	0.154	0.075	0.00114765	Two-sided Wilcoxon test	0.25	5
Mafg	4.97617e-08	0.0312324	0.17	0.083	0.001158	Two-sided Wilcoxon test	0.25	5
Hnrnpl	4.98288e-08	0.213541	0.466	0.301	0.00115957	Two-sided Wilcoxon test	0.25	5
Irf2bpl	5.07857e-08	0.0962068	0.14	0.064	0.00118183	Two-sided Wilcoxon test	0.25	5
Prkacb	5.10697e-08	0.0583188	0.225	0.12	0.00118844	Two-sided Wilcoxon test	0.25	5
Farp2	5.13051e-08	0.0620218	0.085	0.031	0.00119392	Two-sided Wilcoxon test	0.25	5
Clta	5.15517e-08	0.267822	0.676	0.517	0.00119966	Two-sided Wilcoxon test	0.25	5
Nr2f6	5.17191e-08	0.0739419	0.196	0.101	0.00120355	Two-sided Wilcoxon test	0.25	5
Sec22b	5.19921e-08	0.0499763	0.269	0.149	0.00120991	Two-sided Wilcoxon test	0.25	5
Surf1	5.21589e-08	0.0576689	0.162	0.078	0.00121379	Two-sided Wilcoxon test	0.25	5
Sidt2	5.21663e-08	0.0505626	0.093	0.035	0.00121396	Two-sided Wilcoxon test	0.25	5
Agtrap	5.24681e-08	0.0620155	0.087	0.032	0.00122099	Two-sided Wilcoxon test	0.25	5
Chit1	5.28998e-08	0.0732503	0.055	0.015	0.00123103	Two-sided Wilcoxon test	0.25	5
Ddx24	5.32303e-08	0.219228	0.411	0.261	0.00123872	Two-sided Wilcoxon test	0.25	5
Parp1	5.3599e-08	0.162435	0.389	0.242	0.0012473	Two-sided Wilcoxon test	0.25	5
Fam49a	5.38527e-08	0.119703	0.18	0.092	0.00125321	Two-sided Wilcoxon test	0.25	5
Bcorl1	5.3967e-08	0.0584152	0.095	0.037	0.00125586	Two-sided Wilcoxon test	0.25	5
Abcf1	5.40258e-08	0.310441	0.524	0.363	0.00125724	Two-sided Wilcoxon test	0.25	5
Etfrf1	5.41178e-08	0.102512	0.105	0.043	0.00125938	Two-sided Wilcoxon test	0.25	5
Ten1	5.4259e-08	0.044987	0.271	0.15	0.00126266	Two-sided Wilcoxon test	0.25	5
Zfp143	5.50098e-08	0.0945682	0.103	0.042	0.00128013	Two-sided Wilcoxon test	0.25	5
Zc3h15	5.55277e-08	0.351684	0.632	0.486	0.00129218	Two-sided Wilcoxon test	0.25	5
Taf11	5.56772e-08	0.0290347	0.271	0.149	0.00129566	Two-sided Wilcoxon test	0.25	5
Ptges2	5.57354e-08	0.0631254	0.128	0.056	0.00129702	Two-sided Wilcoxon test	0.25	5
Impdh1	5.59215e-08	0.0743789	0.101	0.041	0.00130135	Two-sided Wilcoxon test	0.25	5
Rp9	5.6014e-08	0.185641	0.399	0.25	0.0013035	Two-sided Wilcoxon test	0.25	5
Kxd1	5.60455e-08	0.12369	0.31	0.181	0.00130424	Two-sided Wilcoxon test	0.25	5
Ccdc32	5.66926e-08	0.0503566	0.123	0.054	0.00131929	Two-sided Wilcoxon test	0.25	5
Ccdc115	5.67585e-08	0.0863308	0.225	0.121	0.00132083	Two-sided Wilcoxon test	0.25	5
Calm3	5.76139e-08	0.254566	0.563	0.407	0.00134073	Two-sided Wilcoxon test	0.25	5
Arid3b	5.76641e-08	0.0313141	0.18	0.089	0.0013419	Two-sided Wilcoxon test	0.25	5
Map2k1	5.84353e-08	0.0859263	0.186	0.095	0.00135985	Two-sided Wilcoxon test	0.25	5
Surf6	5.86772e-08	0.0666713	0.091	0.035	0.00136548	Two-sided Wilcoxon test	0.25	5
Atxn2l	5.87157e-08	0.0832889	0.15	0.071	0.00136637	Two-sided Wilcoxon test	0.25	5
Srrd	5.88489e-08	0.0821929	0.113	0.048	0.00136947	Two-sided Wilcoxon test	0.25	5
Snta1	5.89559e-08	0.0383356	0.126	0.055	0.00137196	Two-sided Wilcoxon test	0.25	5
Airn	5.98182e-08	-0.166062	0.494	0.624	0.00139203	Two-sided Wilcoxon test	0.25	5
Gnpat	6.0028e-08	0.0575419	0.132	0.059	0.00139691	Two-sided Wilcoxon test	0.25	5
Bud31	6.02165e-08	0.0987251	0.33	0.193	0.0014013	Two-sided Wilcoxon test	0.25	5
Ppp1r10	6.02714e-08	0.097576	0.227	0.123	0.00140258	Two-sided Wilcoxon test	0.25	5
Polr2b	6.19837e-08	0.0557808	0.239	0.13	0.00144242	Two-sided Wilcoxon test	0.25	5
Snrpe	6.24046e-08	0.244658	0.832	0.767	0.00145222	Two-sided Wilcoxon test	0.25	5
Ppp2r5c	6.29919e-08	0.0734295	0.296	0.17	0.00146589	Two-sided Wilcoxon test	0.25	5
Rbm22	6.30099e-08	0.0713345	0.263	0.145	0.0014663	Two-sided Wilcoxon test	0.25	5
Higd2a	6.30886e-08	0.137064	0.381	0.234	0.00146813	Two-sided Wilcoxon test	0.25	5
Traf7	6.33301e-08	0.0517228	0.198	0.102	0.00147376	Two-sided Wilcoxon test	0.25	5
Ints1	6.35397e-08	0.049088	0.071	0.023	0.00147863	Two-sided Wilcoxon test	0.25	5
Btbd1	6.53534e-08	0.14279	0.409	0.256	0.00152084	Two-sided Wilcoxon test	0.25	5
Kansl3	6.54591e-08	0.0408519	0.136	0.061	0.0015233	Two-sided Wilcoxon test	0.25	5
Bzw2	6.54755e-08	0.226752	0.569	0.409	0.00152368	Two-sided Wilcoxon test	0.25	5
Sipa1l2	6.58249e-08	0.128817	0.18	0.093	0.00153181	Two-sided Wilcoxon test	0.25	5
Pth1r	6.60876e-08	0.0331668	0.219	0.115	0.00153792	Two-sided Wilcoxon test	0.25	5
Prmt6	6.65166e-08	0.0371009	0.089	0.033	0.00154791	Two-sided Wilcoxon test	0.25	5
Trim44	6.69628e-08	0.13633	0.261	0.148	0.00155829	Two-sided Wilcoxon test	0.25	5
Vapb	6.95585e-08	0.0839574	0.281	0.159	0.0016187	Two-sided Wilcoxon test	0.25	5
Cdc5l	7.02231e-08	0.11334	0.362	0.219	0.00163416	Two-sided Wilcoxon test	0.25	5
Ccm2	7.05422e-08	0.0354043	0.14	0.064	0.00164159	Two-sided Wilcoxon test	0.25	5
Phkg2	7.09441e-08	0.0409147	0.126	0.055	0.00165094	Two-sided Wilcoxon test	0.25	5
Tlnrd1	7.10252e-08	0.0766929	0.119	0.052	0.00165283	Two-sided Wilcoxon test	0.25	5
Chmp2b	7.18695e-08	0.110263	0.152	0.073	0.00167247	Two-sided Wilcoxon test	0.25	5
Ivd	7.22355e-08	0.0835756	0.142	0.066	0.00168099	Two-sided Wilcoxon test	0.25	5
Psmc3	7.22983e-08	0.264676	0.67	0.527	0.00168245	Two-sided Wilcoxon test	0.25	5
Rnpep	7.25485e-08	0.0207528	0.13	0.057	0.00168828	Two-sided Wilcoxon test	0.25	5
Ppcs	7.25512e-08	0.0499332	0.091	0.035	0.00168834	Two-sided Wilcoxon test	0.25	5
Aebp1	7.27861e-08	0.0693758	0.097	0.038	0.0016938	Two-sided Wilcoxon test	0.25	5
Slc4a1	7.31111e-08	-0.465287	0.261	0.354	0.00170137	Two-sided Wilcoxon test	0.25	5
Ruvbl2	7.3321e-08	0.0389627	0.265	0.147	0.00170625	Two-sided Wilcoxon test	0.25	5
Coq2	7.37978e-08	0.0463249	0.221	0.117	0.00171735	Two-sided Wilcoxon test	0.25	5
Casp6	7.38606e-08	0.161449	0.148	0.071	0.00171881	Two-sided Wilcoxon test	0.25	5
Hook1	7.41961e-08	0.0245513	0.087	0.032	0.00172662	Two-sided Wilcoxon test	0.25	5
Fra10ac1	7.54364e-08	0.0937343	0.19	0.098	0.00175548	Two-sided Wilcoxon test	0.25	5
Cops7a	7.62426e-08	0.056335	0.18	0.091	0.00177424	Two-sided Wilcoxon test	0.25	5
Fam50a	7.62956e-08	0.045987	0.221	0.117	0.00177547	Two-sided Wilcoxon test	0.25	5
Mmp15	7.64484e-08	0.118529	0.085	0.032	0.00177903	Two-sided Wilcoxon test	0.25	5
Snx6	7.66166e-08	0.147953	0.46	0.296	0.00178295	Two-sided Wilcoxon test	0.25	5
Tmco3	7.66684e-08	0.0745506	0.081	0.029	0.00178415	Two-sided Wilcoxon test	0.25	5
Synpo2l	7.67309e-08	0.119273	0.192	0.1	0.0017856	Two-sided Wilcoxon test	0.25	5
Lyrm9	7.7343e-08	0.0481107	0.172	0.086	0.00179985	Two-sided Wilcoxon test	0.25	5
Rbpj	7.83673e-08	0.0710404	0.227	0.122	0.00182369	Two-sided Wilcoxon test	0.25	5
Hspa14	7.86557e-08	0.12192	0.348	0.21	0.0018304	Two-sided Wilcoxon test	0.25	5
Crk	7.90588e-08	0.10636	0.198	0.105	0.00183978	Two-sided Wilcoxon test	0.25	5
Psme2	7.98209e-08	0.084393	0.257	0.144	0.00185751	Two-sided Wilcoxon test	0.25	5
Cbx4	8.02029e-08	0.0706789	0.103	0.042	0.0018664	Two-sided Wilcoxon test	0.25	5
Glrx2	8.03038e-08	0.0876384	0.35	0.207	0.00186875	Two-sided Wilcoxon test	0.25	5
Rbm17	8.04799e-08	0.131802	0.405	0.252	0.00187285	Two-sided Wilcoxon test	0.25	5
Mob4	8.10769e-08	0.109011	0.358	0.217	0.00188674	Two-sided Wilcoxon test	0.25	5
Gga2	8.169e-08	0.0505818	0.243	0.132	0.00190101	Two-sided Wilcoxon test	0.25	5
Nup62	8.19502e-08	0.0889033	0.223	0.121	0.00190706	Two-sided Wilcoxon test	0.25	5
Zbtb37	8.23973e-08	0.10662	0.071	0.024	0.00191747	Two-sided Wilcoxon test	0.25	5
Ctnna1	8.45594e-08	0.265783	0.54	0.375	0.00196778	Two-sided Wilcoxon test	0.25	5
Rab5c	8.6732e-08	0.0921731	0.302	0.174	0.00201834	Two-sided Wilcoxon test	0.25	5
Ddb1	8.82463e-08	0.112451	0.372	0.228	0.00205358	Two-sided Wilcoxon test	0.25	5
Wasl	8.85553e-08	0.115529	0.3	0.174	0.00206077	Two-sided Wilcoxon test	0.25	5
Mdm2	8.86183e-08	0.0999875	0.247	0.138	0.00206224	Two-sided Wilcoxon test	0.25	5
Nav1	9.00174e-08	0.144948	0.188	0.099	0.00209479	Two-sided Wilcoxon test	0.25	5
Eid1	9.04501e-08	0.287971	0.611	0.463	0.00210486	Two-sided Wilcoxon test	0.25	5
Sertad2	9.10787e-08	0.102047	0.245	0.137	0.00211949	Two-sided Wilcoxon test	0.25	5
Pafah1b3	9.15696e-08	0.132252	0.431	0.272	0.00213092	Two-sided Wilcoxon test	0.25	5
Ppm1l	9.22668e-08	0.0702513	0.121	0.053	0.00214714	Two-sided Wilcoxon test	0.25	5
Acaa2	9.31841e-08	0.14669	0.362	0.223	0.00216849	Two-sided Wilcoxon test	0.25	5
Srfbp1	9.32981e-08	0.0311971	0.182	0.092	0.00217114	Two-sided Wilcoxon test	0.25	5
Gripap1	9.53442e-08	0.147052	0.138	0.065	0.00221875	Two-sided Wilcoxon test	0.25	5
1110038F14Rik	9.56462e-08	0.00459112	0.223	0.117	0.00222578	Two-sided Wilcoxon test	0.25	5
Stk38	9.58718e-08	0.110152	0.229	0.126	0.00223103	Two-sided Wilcoxon test	0.25	5
Pfn2	9.65325e-08	0.0271081	0.132	0.059	0.00224641	Two-sided Wilcoxon test	0.25	5
Wdr55	9.80687e-08	0.0472349	0.134	0.061	0.00228216	Two-sided Wilcoxon test	0.25	5
Ap1m1	9.83319e-08	0.0208656	0.16	0.077	0.00228828	Two-sided Wilcoxon test	0.25	5
Ube2z	9.8866e-08	0.031599	0.186	0.094	0.00230071	Two-sided Wilcoxon test	0.25	5
Exosc10	9.94779e-08	0.0412699	0.146	0.068	0.00231495	Two-sided Wilcoxon test	0.25	5
Tet1	1.00613e-07	0.0558819	0.115	0.05	0.00234135	Two-sided Wilcoxon test	0.25	5
Nkiras1	1.017e-07	0.0524025	0.099	0.04	0.00236666	Two-sided Wilcoxon test	0.25	5
Mapk8ip3	1.02263e-07	0.0798383	0.138	0.064	0.00237976	Two-sided Wilcoxon test	0.25	5
Tysnd1	1.02692e-07	0.0981561	0.128	0.058	0.00238974	Two-sided Wilcoxon test	0.25	5
Igfbp5	1.05215e-07	-0.468913	0.389	0.478	0.00244845	Two-sided Wilcoxon test	0.25	5
Map3k20	1.05924e-07	0.101423	0.263	0.149	0.00246496	Two-sided Wilcoxon test	0.25	5
Apool	1.06043e-07	0.0631558	0.221	0.119	0.00246773	Two-sided Wilcoxon test	0.25	5
Srp19	1.07346e-07	0.232624	0.486	0.327	0.00249805	Two-sided Wilcoxon test	0.25	5
Pgam5	1.08071e-07	0.0746621	0.134	0.061	0.00251491	Two-sided Wilcoxon test	0.25	5
Ugdh	1.1004e-07	0.0841847	0.204	0.109	0.00256075	Two-sided Wilcoxon test	0.25	5
Gorasp2	1.10636e-07	0.0711718	0.312	0.182	0.00257461	Two-sided Wilcoxon test	0.25	5
Eif2b1	1.10914e-07	0.0351037	0.192	0.099	0.00258107	Two-sided Wilcoxon test	0.25	5
Mosmo	1.11326e-07	0.0381642	0.204	0.107	0.00259067	Two-sided Wilcoxon test	0.25	5
Agpat2	1.13957e-07	0.0464271	0.085	0.032	0.00265189	Two-sided Wilcoxon test	0.25	5
Pafah1b1	1.14473e-07	0.308242	0.64	0.489	0.00266389	Two-sided Wilcoxon test	0.25	5
Mindy2	1.14576e-07	0.0450194	0.17	0.085	0.00266629	Two-sided Wilcoxon test	0.25	5
Gucy1b1	1.15241e-07	0.0572679	0.13	0.058	0.00268177	Two-sided Wilcoxon test	0.25	5
Gusb	1.15975e-07	0.0687132	0.105	0.044	0.00269885	Two-sided Wilcoxon test	0.25	5
Tdg	1.16011e-07	0.0671092	0.233	0.127	0.00269969	Two-sided Wilcoxon test	0.25	5
Ankrd39	1.17069e-07	0.0446533	0.079	0.028	0.0027243	Two-sided Wilcoxon test	0.25	5
Lrrc42	1.17194e-07	0.118091	0.253	0.144	0.00272722	Two-sided Wilcoxon test	0.25	5
Pnkp	1.1749e-07	0.0417283	0.113	0.048	0.00273411	Two-sided Wilcoxon test	0.25	5
Mrpl45	1.18357e-07	0.17097	0.326	0.196	0.00275428	Two-sided Wilcoxon test	0.25	5
Gcn1	1.18926e-07	0.070697	0.146	0.069	0.00276752	Two-sided Wilcoxon test	0.25	5
Ngdn	1.20777e-07	0.050134	0.257	0.143	0.00281061	Two-sided Wilcoxon test	0.25	5
Lage3	1.21112e-07	0.100764	0.32	0.188	0.00281841	Two-sided Wilcoxon test	0.25	5
Dcaf15	1.21693e-07	-0.00145324	0.097	0.038	0.00283192	Two-sided Wilcoxon test	0.25	5
Smdt1	1.21791e-07	0.283745	0.648	0.522	0.00283421	Two-sided Wilcoxon test	0.25	5
Ankrd9	1.21821e-07	0.0474808	0.103	0.043	0.00283489	Two-sided Wilcoxon test	0.25	5
Agpat3	1.23824e-07	0.0752839	0.134	0.061	0.0028815	Two-sided Wilcoxon test	0.25	5
Clpp	1.25097e-07	0.0831781	0.37	0.224	0.00291112	Two-sided Wilcoxon test	0.25	5
Cpne1	1.25196e-07	0.0820153	0.202	0.107	0.00291345	Two-sided Wilcoxon test	0.25	5
Egln2	1.25272e-07	0.0578469	0.196	0.103	0.00291521	Two-sided Wilcoxon test	0.25	5
Irak1bp1	1.25326e-07	0.0651828	0.103	0.043	0.00291646	Two-sided Wilcoxon test	0.25	5
Thop1	1.25899e-07	0.0268602	0.168	0.083	0.0029298	Two-sided Wilcoxon test	0.25	5
Bmp2k	1.26234e-07	-0.483776	0.18	0.272	0.00293758	Two-sided Wilcoxon test	0.25	5
Prorsd1	1.27518e-07	0.050701	0.136	0.063	0.00296746	Two-sided Wilcoxon test	0.25	5
Rnf2	1.28043e-07	0.120035	0.255	0.146	0.00297969	Two-sided Wilcoxon test	0.25	5
Ppp5c	1.2828e-07	0.0883682	0.152	0.074	0.0029852	Two-sided Wilcoxon test	0.25	5
Idh3b	1.28777e-07	0.179407	0.395	0.249	0.00299678	Two-sided Wilcoxon test	0.25	5
Copg1	1.29544e-07	0.0394732	0.229	0.124	0.00301461	Two-sided Wilcoxon test	0.25	5
Actr3	1.29883e-07	0.222708	0.575	0.413	0.0030225	Two-sided Wilcoxon test	0.25	5
Hip1	1.30594e-07	0.180708	0.188	0.099	0.00303904	Two-sided Wilcoxon test	0.25	5
Ubp1	1.32015e-07	0.0582391	0.247	0.137	0.00307212	Two-sided Wilcoxon test	0.25	5
Zfand1	1.33161e-07	0.0023562	0.168	0.083	0.00309878	Two-sided Wilcoxon test	0.25	5
Hist1h3a	1.3339e-07	0.0323514	0.057	0.017	0.00310412	Two-sided Wilcoxon test	0.25	5
Tcea1	1.33413e-07	0.220853	0.565	0.392	0.00310467	Two-sided Wilcoxon test	0.25	5
Usp53	1.34304e-07	0.0759888	0.113	0.049	0.00312538	Two-sided Wilcoxon test	0.25	5
Mrpl33	1.35417e-07	0.115185	0.368	0.226	0.0031513	Two-sided Wilcoxon test	0.25	5
Lmo4	1.36545e-07	0.0701858	0.229	0.125	0.00317753	Two-sided Wilcoxon test	0.25	5
Slc25a16	1.36965e-07	0.0408362	0.113	0.049	0.00318732	Two-sided Wilcoxon test	0.25	5
Dbnl	1.36987e-07	0.0667822	0.231	0.127	0.00318783	Two-sided Wilcoxon test	0.25	5
Ppp1r16a	1.37892e-07	0.0524654	0.057	0.017	0.00320887	Two-sided Wilcoxon test	0.25	5
Chmp7	1.38916e-07	0.0595407	0.107	0.045	0.00323272	Two-sided Wilcoxon test	0.25	5
Serhl	1.39424e-07	0.0510061	0.101	0.041	0.00324454	Two-sided Wilcoxon test	0.25	5
Hist1h2ak	1.41101e-07	0.0688074	0.085	0.032	0.00328356	Two-sided Wilcoxon test	0.25	5
Rsl24d1	1.4318e-07	0.0794474	0.35	0.21	0.00333193	Two-sided Wilcoxon test	0.25	5
Dpp8	1.43242e-07	0.0586436	0.148	0.071	0.00333338	Two-sided Wilcoxon test	0.25	5
Tubgcp3	1.43378e-07	0.0787641	0.138	0.065	0.00333655	Two-sided Wilcoxon test	0.25	5
Capn2	1.43752e-07	0.114773	0.14	0.066	0.00334526	Two-sided Wilcoxon test	0.25	5
Prkaca	1.44983e-07	0.0620144	0.2	0.106	0.00337389	Two-sided Wilcoxon test	0.25	5
H3f3b	1.45782e-07	-0.194511	0.949	0.94	0.0033925	Two-sided Wilcoxon test	0.25	5
Ppp1r3b	1.45812e-07	0.0849749	0.055	0.016	0.00339319	Two-sided Wilcoxon test	0.25	5
Ttc1	1.45837e-07	0.0752816	0.269	0.154	0.00339376	Two-sided Wilcoxon test	0.25	5
Rap2c	1.46209e-07	0.0771711	0.241	0.134	0.00340243	Two-sided Wilcoxon test	0.25	5
Agap3	1.4636e-07	0.048971	0.134	0.062	0.00340594	Two-sided Wilcoxon test	0.25	5
Ltv1	1.47223e-07	0.0579352	0.291	0.169	0.00342604	Two-sided Wilcoxon test	0.25	5
Snx30	1.48947e-07	0.0991006	0.093	0.037	0.00346615	Two-sided Wilcoxon test	0.25	5
Il15	1.48956e-07	0.0265247	0.065	0.021	0.00346636	Two-sided Wilcoxon test	0.25	5
Ppargc1b	1.4898e-07	0.061583	0.101	0.042	0.00346692	Two-sided Wilcoxon test	0.25	5
Thap2	1.50413e-07	0.0456751	0.115	0.05	0.00350025	Two-sided Wilcoxon test	0.25	5
Zfp609	1.50688e-07	0.169558	0.243	0.139	0.00350666	Two-sided Wilcoxon test	0.25	5
Atp5c1	1.51306e-07	0.262093	0.773	0.665	0.00352104	Two-sided Wilcoxon test	0.25	5
Nipsnap1	1.51921e-07	0.00662677	0.126	0.056	0.00353535	Two-sided Wilcoxon test	0.25	5
Armcx1	1.52818e-07	0.076625	0.105	0.044	0.00355622	Two-sided Wilcoxon test	0.25	5
Nup188	1.53463e-07	0.0313661	0.138	0.064	0.00357123	Two-sided Wilcoxon test	0.25	5
Rex1bd	1.53833e-07	0.132554	0.417	0.261	0.00357985	Two-sided Wilcoxon test	0.25	5
Katna1	1.55327e-07	0.00628551	0.2	0.104	0.00361462	Two-sided Wilcoxon test	0.25	5
Sf3a1	1.55471e-07	0.0683921	0.213	0.114	0.00361797	Two-sided Wilcoxon test	0.25	5
Nop10	1.56184e-07	0.281708	0.692	0.565	0.00363455	Two-sided Wilcoxon test	0.25	5
E2f6	1.56501e-07	0.0798807	0.14	0.066	0.00364194	Two-sided Wilcoxon test	0.25	5
Clip3	1.57468e-07	0.0394558	0.061	0.019	0.00366445	Two-sided Wilcoxon test	0.25	5
Atg4a	1.58216e-07	0.0181021	0.069	0.023	0.00368186	Two-sided Wilcoxon test	0.25	5
Mettl6	1.58551e-07	0.0438084	0.156	0.076	0.00368964	Two-sided Wilcoxon test	0.25	5
R3hdm2	1.58784e-07	0.126928	0.314	0.187	0.00369505	Two-sided Wilcoxon test	0.25	5
Hp1bp3	1.59009e-07	0.0982237	0.348	0.211	0.0037003	Two-sided Wilcoxon test	0.25	5
Mettl2	1.59444e-07	0.0602985	0.156	0.076	0.00371041	Two-sided Wilcoxon test	0.25	5
Naxd	1.61577e-07	0.0215817	0.206	0.109	0.00376006	Two-sided Wilcoxon test	0.25	5
Cmtm4	1.61732e-07	0.0764554	0.091	0.036	0.00376366	Two-sided Wilcoxon test	0.25	5
Sin3b	1.62799e-07	0.166491	0.439	0.282	0.0037885	Two-sided Wilcoxon test	0.25	5
Rragd	1.63025e-07	0.172607	0.354	0.218	0.00379375	Two-sided Wilcoxon test	0.25	5
Lsm10	1.63241e-07	0.0463365	0.204	0.109	0.00379878	Two-sided Wilcoxon test	0.25	5
Gtf3c4	1.64349e-07	0.0712689	0.093	0.037	0.00382457	Two-sided Wilcoxon test	0.25	5
Vim	1.66788e-07	-0.290911	0.872	0.855	0.00388132	Two-sided Wilcoxon test	0.25	5
Gmppa	1.66961e-07	0.0491368	0.087	0.033	0.00388536	Two-sided Wilcoxon test	0.25	5
Pelp1	1.67562e-07	0.0508989	0.144	0.068	0.00389932	Two-sided Wilcoxon test	0.25	5
Gfpt2	1.67668e-07	0.143875	0.065	0.021	0.0039018	Two-sided Wilcoxon test	0.25	5
Ccne2	1.68227e-07	0.0910646	0.166	0.084	0.0039148	Two-sided Wilcoxon test	0.25	5
Mfsd10	1.68765e-07	0.0933113	0.15	0.073	0.00392733	Two-sided Wilcoxon test	0.25	5
Mprip	1.71247e-07	0.124489	0.302	0.18	0.0039851	Two-sided Wilcoxon test	0.25	5
Mrpl53	1.71667e-07	0.186218	0.449	0.295	0.00399486	Two-sided Wilcoxon test	0.25	5
Nf2	1.73744e-07	0.0779269	0.121	0.055	0.0040432	Two-sided Wilcoxon test	0.25	5
Usp5	1.75004e-07	0.037675	0.14	0.066	0.00407252	Two-sided Wilcoxon test	0.25	5
Cpne5	1.75326e-07	0.125454	0.154	0.076	0.00408001	Two-sided Wilcoxon test	0.25	5
Tfdp1	1.75745e-07	0.0884818	0.255	0.145	0.00408976	Two-sided Wilcoxon test	0.25	5
Mgrn1	1.76134e-07	0.0660621	0.178	0.091	0.00409882	Two-sided Wilcoxon test	0.25	5
Zfp260	1.76696e-07	0.0326781	0.14	0.066	0.0041119	Two-sided Wilcoxon test	0.25	5
Aimp2	1.77116e-07	0.0608676	0.267	0.152	0.00412166	Two-sided Wilcoxon test	0.25	5
Mak16	1.77426e-07	0.136999	0.385	0.239	0.00412889	Two-sided Wilcoxon test	0.25	5
Smarce1	1.7802e-07	0.200745	0.528	0.36	0.0041427	Two-sided Wilcoxon test	0.25	5
Wdr61	1.78465e-07	0.126899	0.399	0.247	0.00415306	Two-sided Wilcoxon test	0.25	5
Slc25a13	1.86528e-07	0.100292	0.259	0.147	0.0043407	Two-sided Wilcoxon test	0.25	5
Ugp2	1.87572e-07	0.138937	0.441	0.284	0.00436499	Two-sided Wilcoxon test	0.25	5
Psmb10	1.91285e-07	0.0210739	0.204	0.108	0.00445139	Two-sided Wilcoxon test	0.25	5
Auts2	1.96295e-07	-0.215333	0.385	0.496	0.00456798	Two-sided Wilcoxon test	0.25	5
Crat	1.97821e-07	0.0509254	0.091	0.036	0.00460349	Two-sided Wilcoxon test	0.25	5
Arpc2	1.98403e-07	0.287884	0.733	0.611	0.00461704	Two-sided Wilcoxon test	0.25	5
Vps41	2.00152e-07	0.0530862	0.176	0.09	0.00465774	Two-sided Wilcoxon test	0.25	5
Ubqln1	2.00384e-07	0.0870438	0.245	0.137	0.00466314	Two-sided Wilcoxon test	0.25	5
Nuak1	2.01512e-07	0.0727962	0.061	0.019	0.00468939	Two-sided Wilcoxon test	0.25	5
Gtf2f1	2.01608e-07	0.13542	0.253	0.145	0.00469162	Two-sided Wilcoxon test	0.25	5
Snupn	2.04134e-07	0.0848073	0.087	0.034	0.0047504	Two-sided Wilcoxon test	0.25	5
Zswim8	2.05219e-07	0.0614616	0.105	0.045	0.00477565	Two-sided Wilcoxon test	0.25	5
Dcp2	2.0779e-07	0.0506997	0.178	0.091	0.00483548	Two-sided Wilcoxon test	0.25	5
Pex19	2.085e-07	0.0670285	0.184	0.096	0.00485201	Two-sided Wilcoxon test	0.25	5
Phax	2.09167e-07	0.0670154	0.338	0.203	0.00486752	Two-sided Wilcoxon test	0.25	5
Haus1	2.09518e-07	0.0457885	0.206	0.11	0.00487569	Two-sided Wilcoxon test	0.25	5
Bri3bp	2.11144e-07	0.0493404	0.231	0.127	0.00491354	Two-sided Wilcoxon test	0.25	5
Cox10	2.11574e-07	0.00998276	0.156	0.076	0.00492355	Two-sided Wilcoxon test	0.25	5
Kbtbd4	2.12049e-07	0.0364862	0.069	0.023	0.00493458	Two-sided Wilcoxon test	0.25	5
Tmem222	2.12663e-07	0.0664252	0.174	0.089	0.00494889	Two-sided Wilcoxon test	0.25	5
Ccdc77	2.13361e-07	0.0861005	0.132	0.061	0.00496513	Two-sided Wilcoxon test	0.25	5
Zfp697	2.13418e-07	0.0671456	0.061	0.019	0.00496646	Two-sided Wilcoxon test	0.25	5
Trnau1ap	2.15532e-07	0.0646918	0.281	0.163	0.00501565	Two-sided Wilcoxon test	0.25	5
Nmral1	2.17911e-07	0.0912345	0.206	0.112	0.005071	Two-sided Wilcoxon test	0.25	5
Golga1	2.1819e-07	0.0633176	0.117	0.052	0.00507749	Two-sided Wilcoxon test	0.25	5
Nomo1	2.18269e-07	0.0292507	0.093	0.037	0.00507933	Two-sided Wilcoxon test	0.25	5
Col2a1	2.20124e-07	0.261591	0.221	0.127	0.00512251	Two-sided Wilcoxon test	0.25	5
Snapc1	2.20272e-07	0.0322493	0.152	0.074	0.00512594	Two-sided Wilcoxon test	0.25	5
Uqcc1	2.20772e-07	0.106186	0.184	0.097	0.00513759	Two-sided Wilcoxon test	0.25	5
Pgm3	2.21407e-07	0.0561511	0.123	0.056	0.00515237	Two-sided Wilcoxon test	0.25	5
Glipr2	2.22044e-07	0.0518579	0.279	0.161	0.00516719	Two-sided Wilcoxon test	0.25	5
Lmnb2	2.22705e-07	0.0674163	0.113	0.05	0.00518256	Two-sided Wilcoxon test	0.25	5
Sdha	2.22964e-07	0.150158	0.413	0.263	0.00518859	Two-sided Wilcoxon test	0.25	5
Polr2f	2.24092e-07	0.164121	0.538	0.366	0.00521485	Two-sided Wilcoxon test	0.25	5
Mpnd	2.24418e-07	0.0370997	0.166	0.083	0.00522242	Two-sided Wilcoxon test	0.25	5
1810055G02Rik	2.26281e-07	0.0454676	0.077	0.028	0.00526578	Two-sided Wilcoxon test	0.25	5
Rilpl1	2.27744e-07	0.0643918	0.115	0.051	0.00529983	Two-sided Wilcoxon test	0.25	5
Fkbp1b	2.28867e-07	0.0598973	0.061	0.019	0.00532596	Two-sided Wilcoxon test	0.25	5
Cog4	2.3009e-07	0.0813777	0.146	0.071	0.00535443	Two-sided Wilcoxon test	0.25	5
Glcci1	2.30431e-07	0.104991	0.123	0.057	0.00536236	Two-sided Wilcoxon test	0.25	5
Slc6a13	2.31418e-07	0.0186958	0.053	0.015	0.00538534	Two-sided Wilcoxon test	0.25	5
Nelfe	2.3206e-07	0.0590347	0.263	0.149	0.00540028	Two-sided Wilcoxon test	0.25	5
Armc1	2.32335e-07	0.0802895	0.346	0.206	0.00540666	Two-sided Wilcoxon test	0.25	5
Tdrd7	2.32828e-07	0.0364762	0.061	0.019	0.00541814	Two-sided Wilcoxon test	0.25	5
Bcat2	2.33324e-07	0.0187784	0.138	0.065	0.00542968	Two-sided Wilcoxon test	0.25	5
Vamp2	2.33442e-07	0.039751	0.134	0.062	0.00543243	Two-sided Wilcoxon test	0.25	5
Uqcrc2	2.34175e-07	0.259051	0.664	0.524	0.00544949	Two-sided Wilcoxon test	0.25	5
Endog	2.35722e-07	0.0307823	0.182	0.094	0.00548548	Two-sided Wilcoxon test	0.25	5
Plekhf2	2.35832e-07	0.00781043	0.152	0.073	0.00548804	Two-sided Wilcoxon test	0.25	5
Ctnnbl1	2.36376e-07	0.037387	0.211	0.113	0.0055007	Two-sided Wilcoxon test	0.25	5
Rpp25l	2.38801e-07	0.0377971	0.202	0.108	0.00555714	Two-sided Wilcoxon test	0.25	5
Vps36	2.38903e-07	0.160802	0.34	0.21	0.00555951	Two-sided Wilcoxon test	0.25	5
Grin3a	2.38969e-07	0.107253	0.073	0.026	0.00556106	Two-sided Wilcoxon test	0.25	5
Rhd	2.40859e-07	-0.464669	0.257	0.347	0.00560503	Two-sided Wilcoxon test	0.25	5
Zfp322a	2.41341e-07	0.0521658	0.184	0.096	0.00561625	Two-sided Wilcoxon test	0.25	5
Wdtc1	2.45329e-07	0.0862595	0.075	0.027	0.00570905	Two-sided Wilcoxon test	0.25	5
Mrps5	2.45771e-07	0.120804	0.397	0.245	0.00571935	Two-sided Wilcoxon test	0.25	5
Zfhx4	2.45985e-07	0.11922	0.063	0.02	0.00572432	Two-sided Wilcoxon test	0.25	5
Polr2e	2.4898e-07	0.135018	0.443	0.282	0.00579401	Two-sided Wilcoxon test	0.25	5
Pomp	2.49203e-07	0.263308	0.652	0.513	0.00579921	Two-sided Wilcoxon test	0.25	5
Rnf187	2.49767e-07	0.14912	0.464	0.307	0.00581233	Two-sided Wilcoxon test	0.25	5
Aida	2.51086e-07	0.0115871	0.146	0.07	0.00584303	Two-sided Wilcoxon test	0.25	5
Jpt2	2.52309e-07	0.019134	0.196	0.103	0.00587148	Two-sided Wilcoxon test	0.25	5
Tbcb	2.52653e-07	0.139206	0.407	0.262	0.00587949	Two-sided Wilcoxon test	0.25	5
Nt5c3b	2.52947e-07	0.00519003	0.186	0.096	0.00588633	Two-sided Wilcoxon test	0.25	5
Serf1	2.54561e-07	0.0796217	0.227	0.125	0.00592389	Two-sided Wilcoxon test	0.25	5
Fam234a	2.54588e-07	0.045624	0.079	0.029	0.00592451	Two-sided Wilcoxon test	0.25	5
Tpd52l2	2.55626e-07	0.079095	0.346	0.21	0.00594867	Two-sided Wilcoxon test	0.25	5
Trrap	2.57181e-07	0.0848783	0.174	0.09	0.00598485	Two-sided Wilcoxon test	0.25	5
D10Wsu102e	2.57429e-07	0.0672435	0.209	0.113	0.00599062	Two-sided Wilcoxon test	0.25	5
Pithd1	2.57745e-07	0.0546489	0.154	0.076	0.00599799	Two-sided Wilcoxon test	0.25	5
Ppa2	2.57765e-07	0.0716629	0.233	0.13	0.00599845	Two-sided Wilcoxon test	0.25	5
Ddx49	2.58002e-07	0.0230925	0.138	0.065	0.00600396	Two-sided Wilcoxon test	0.25	5
Enoph1	2.58902e-07	0.0607385	0.095	0.039	0.00602492	Two-sided Wilcoxon test	0.25	5
2410006H16Rik	2.60953e-07	0.103366	0.366	0.226	0.00607264	Two-sided Wilcoxon test	0.25	5
Dsp	2.62e-07	0.293969	0.324	0.205	0.00609701	Two-sided Wilcoxon test	0.25	5
Ufc1	2.62645e-07	0.150828	0.405	0.263	0.00611202	Two-sided Wilcoxon test	0.25	5
Rab3b	2.6499e-07	0.0361553	0.051	0.014	0.00616657	Two-sided Wilcoxon test	0.25	5
Ptp4a2	2.65191e-07	0.233271	0.591	0.419	0.00617127	Two-sided Wilcoxon test	0.25	5
Acbd5	2.65223e-07	0.0426462	0.162	0.081	0.00617201	Two-sided Wilcoxon test	0.25	5
Ap5m1	2.6539e-07	0.0415898	0.073	0.026	0.00617589	Two-sided Wilcoxon test	0.25	5
Clptm1	2.6727e-07	0.0556616	0.184	0.096	0.00621964	Two-sided Wilcoxon test	0.25	5
Hist1h2bn	2.68769e-07	0.0716333	0.069	0.024	0.00625452	Two-sided Wilcoxon test	0.25	5
Spc25	2.68783e-07	0.146961	0.235	0.135	0.00625485	Two-sided Wilcoxon test	0.25	5
Psmf1	2.68954e-07	0.0337862	0.162	0.081	0.00625883	Two-sided Wilcoxon test	0.25	5
Spin1	2.70722e-07	0.032835	0.217	0.117	0.00629997	Two-sided Wilcoxon test	0.25	5
Tm2d1	2.72655e-07	0.0378381	0.206	0.11	0.00634496	Two-sided Wilcoxon test	0.25	5
Mocs2	2.74692e-07	0.0211508	0.204	0.108	0.00639236	Two-sided Wilcoxon test	0.25	5
Slc25a12	2.74719e-07	0.0516152	0.152	0.074	0.00639298	Two-sided Wilcoxon test	0.25	5
Txndc9	2.75674e-07	0.16009	0.405	0.259	0.0064152	Two-sided Wilcoxon test	0.25	5
Atp8a1	2.75757e-07	-0.451752	0.196	0.283	0.00641715	Two-sided Wilcoxon test	0.25	5
Sart1	2.77012e-07	0.0720714	0.178	0.093	0.00644636	Two-sided Wilcoxon test	0.25	5
B230118H07Rik	2.77503e-07	0.0462154	0.176	0.091	0.00645778	Two-sided Wilcoxon test	0.25	5
Dbt	2.78427e-07	0.0374505	0.123	0.056	0.00647928	Two-sided Wilcoxon test	0.25	5
Hibadh	2.8021e-07	0.124683	0.296	0.176	0.00652076	Two-sided Wilcoxon test	0.25	5
St13	2.8039e-07	0.267768	0.686	0.537	0.00652495	Two-sided Wilcoxon test	0.25	5
Cdc16	2.80506e-07	0.0511075	0.294	0.171	0.00652764	Two-sided Wilcoxon test	0.25	5
Cinp	2.8133e-07	0.03763	0.225	0.124	0.00654684	Two-sided Wilcoxon test	0.25	5
Proser2	2.82351e-07	0.00115472	0.095	0.038	0.00657058	Two-sided Wilcoxon test	0.25	5
Slc25a26	2.82367e-07	0.0573052	0.103	0.044	0.00657097	Two-sided Wilcoxon test	0.25	5
Fam133b	2.83334e-07	0.114946	0.338	0.205	0.00659347	Two-sided Wilcoxon test	0.25	5
Ssu72	2.85339e-07	0.186272	0.455	0.307	0.00664011	Two-sided Wilcoxon test	0.25	5
Mfge8	2.8624e-07	0.177503	0.223	0.127	0.00666109	Two-sided Wilcoxon test	0.25	5
Pmm2	2.87133e-07	0.0187495	0.121	0.055	0.00668188	Two-sided Wilcoxon test	0.25	5
Hmg20a	2.88303e-07	0.0150702	0.18	0.093	0.00670909	Two-sided Wilcoxon test	0.25	5
Zfp511	2.8927e-07	0.029743	0.17	0.086	0.00673159	Two-sided Wilcoxon test	0.25	5
Mplkip	2.90063e-07	0.0234946	0.217	0.118	0.00675006	Two-sided Wilcoxon test	0.25	5
Paics	2.90689e-07	0.155056	0.486	0.323	0.00676463	Two-sided Wilcoxon test	0.25	5
Gm6710	2.91183e-07	0.0484859	0.059	0.018	0.00677612	Two-sided Wilcoxon test	0.25	5
Idi1	2.93758e-07	0.112401	0.273	0.161	0.00683605	Two-sided Wilcoxon test	0.25	5
Zfp688	2.96317e-07	0.0621378	0.085	0.033	0.0068956	Two-sided Wilcoxon test	0.25	5
Mrpl49	2.96883e-07	0.0843038	0.243	0.138	0.00690876	Two-sided Wilcoxon test	0.25	5
Dohh	2.97876e-07	0.0727531	0.235	0.132	0.00693187	Two-sided Wilcoxon test	0.25	5
Ehmt1	3.0061e-07	0.1501	0.36	0.228	0.0069955	Two-sided Wilcoxon test	0.25	5
Pgam2	3.01042e-07	0.281025	0.484	0.349	0.00700555	Two-sided Wilcoxon test	0.25	5
Cirbp	3.03734e-07	0.0725749	0.306	0.181	0.00706819	Two-sided Wilcoxon test	0.25	5
Klhdc8b	3.03963e-07	0.0632877	0.198	0.106	0.00707353	Two-sided Wilcoxon test	0.25	5
Scfd1	3.04478e-07	0.0847949	0.233	0.13	0.0070855	Two-sided Wilcoxon test	0.25	5
Tfam	3.09666e-07	0.0293347	0.202	0.108	0.00720624	Two-sided Wilcoxon test	0.25	5
Cep41	3.10514e-07	0.0427026	0.055	0.016	0.00722598	Two-sided Wilcoxon test	0.25	5
Acbd3	3.10606e-07	0.129163	0.362	0.226	0.00722812	Two-sided Wilcoxon test	0.25	5
Gadd45b	3.12114e-07	0.0646974	0.105	0.045	0.0072632	Two-sided Wilcoxon test	0.25	5
Dbf4	3.15284e-07	0.108346	0.298	0.177	0.00733698	Two-sided Wilcoxon test	0.25	5
Znrd1	3.16749e-07	0.0891799	0.225	0.126	0.00737106	Two-sided Wilcoxon test	0.25	5
Ndufb4	3.16944e-07	0.218005	0.528	0.367	0.00737559	Two-sided Wilcoxon test	0.25	5
Polr2c	3.17436e-07	0.25222	0.502	0.347	0.00738706	Two-sided Wilcoxon test	0.25	5
Zfp386	3.20953e-07	0.067926	0.093	0.038	0.00746889	Two-sided Wilcoxon test	0.25	5
Cfap20	3.24811e-07	0.0359431	0.302	0.175	0.00755868	Two-sided Wilcoxon test	0.25	5
Hacd4	3.25007e-07	0.107358	0.067	0.023	0.00756323	Two-sided Wilcoxon test	0.25	5
Tox3	3.25772e-07	0.0705487	0.071	0.025	0.00758103	Two-sided Wilcoxon test	0.25	5
Xpa	3.26142e-07	0.0643135	0.154	0.076	0.00758965	Two-sided Wilcoxon test	0.25	5
Chd3	3.26974e-07	0.0700271	0.18	0.094	0.00760901	Two-sided Wilcoxon test	0.25	5
Ccnd2	3.29043e-07	0.353887	0.538	0.397	0.00765716	Two-sided Wilcoxon test	0.25	5
Mdk	3.30147e-07	-0.227131	0.769	0.806	0.00768284	Two-sided Wilcoxon test	0.25	5
Krcc1	3.32817e-07	0.0718162	0.3	0.177	0.00774499	Two-sided Wilcoxon test	0.25	5
Mff	3.34456e-07	0.107168	0.377	0.234	0.00778313	Two-sided Wilcoxon test	0.25	5
Ilrun	3.35505e-07	0.0621869	0.249	0.141	0.00780753	Two-sided Wilcoxon test	0.25	5
2310022B05Rik	3.36348e-07	0.0952687	0.134	0.063	0.00782716	Two-sided Wilcoxon test	0.25	5
Ogdh	3.37084e-07	0.100444	0.304	0.182	0.00784428	Two-sided Wilcoxon test	0.25	5
2310061I04Rik	3.37362e-07	0.0217794	0.093	0.038	0.00785076	Two-sided Wilcoxon test	0.25	5
Setd3	3.37828e-07	0.0641253	0.287	0.169	0.0078616	Two-sided Wilcoxon test	0.25	5
Myo10	3.38623e-07	0.111499	0.128	0.06	0.0078801	Two-sided Wilcoxon test	0.25	5
Nsa2	3.40098e-07	0.280574	0.615	0.478	0.00791442	Two-sided Wilcoxon test	0.25	5
Aen	3.4085e-07	0.0189904	0.18	0.093	0.00793193	Two-sided Wilcoxon test	0.25	5
Gm34030	3.41255e-07	0.0430367	0.065	0.022	0.00794134	Two-sided Wilcoxon test	0.25	5
Csnk2b	3.42759e-07	0.219229	0.559	0.394	0.00797634	Two-sided Wilcoxon test	0.25	5
Bid	3.43912e-07	0.0574151	0.053	0.015	0.00800316	Two-sided Wilcoxon test	0.25	5
2310009B15Rik	3.44417e-07	0.0576243	0.164	0.082	0.00801494	Two-sided Wilcoxon test	0.25	5
Akr1e1	3.49491e-07	0.0212702	0.132	0.061	0.008133	Two-sided Wilcoxon test	0.25	5
Ubald2	3.53729e-07	0.0873673	0.312	0.186	0.00823162	Two-sided Wilcoxon test	0.25	5
Dap3	3.53938e-07	0.140901	0.437	0.281	0.00823649	Two-sided Wilcoxon test	0.25	5
Atm	3.55503e-07	0.0367309	0.134	0.063	0.00827292	Two-sided Wilcoxon test	0.25	5
Alg11	3.57553e-07	0.0583223	0.095	0.039	0.00832062	Two-sided Wilcoxon test	0.25	5
Rgs10	3.58526e-07	0.0149538	0.253	0.141	0.00834327	Two-sided Wilcoxon test	0.25	5
Banp	3.66159e-07	0.0995282	0.123	0.058	0.00852088	Two-sided Wilcoxon test	0.25	5
Pgm5	3.66216e-07	0.0845436	0.2	0.107	0.00852221	Two-sided Wilcoxon test	0.25	5
Taz	3.6975e-07	0.0430142	0.091	0.037	0.00860444	Two-sided Wilcoxon test	0.25	5
Myo18a	3.70228e-07	0.174462	0.229	0.132	0.00861556	Two-sided Wilcoxon test	0.25	5
Yif1a	3.75999e-07	0.0646264	0.235	0.132	0.00874987	Two-sided Wilcoxon test	0.25	5
Ube3b	3.78311e-07	0.0651063	0.095	0.039	0.00880367	Two-sided Wilcoxon test	0.25	5
Gas5	3.82792e-07	0.287133	0.68	0.555	0.00890795	Two-sided Wilcoxon test	0.25	5
Adgrl2	3.83222e-07	0.145372	0.213	0.119	0.00891796	Two-sided Wilcoxon test	0.25	5
Epb41l1	3.86489e-07	0.0302453	0.057	0.018	0.00899398	Two-sided Wilcoxon test	0.25	5
Efl1	3.89116e-07	0.032875	0.126	0.058	0.00905511	Two-sided Wilcoxon test	0.25	5
Tent4a	3.91036e-07	0.0439267	0.057	0.018	0.00909979	Two-sided Wilcoxon test	0.25	5
Prr3	3.94612e-07	0.0413306	0.119	0.054	0.00918301	Two-sided Wilcoxon test	0.25	5
Mapre3	3.95908e-07	0.0308749	0.061	0.02	0.00921318	Two-sided Wilcoxon test	0.25	5
Ptcd3	3.98982e-07	0.0590186	0.265	0.153	0.0092847	Two-sided Wilcoxon test	0.25	5
Ythdf1	4.02513e-07	0.030943	0.231	0.128	0.00936687	Two-sided Wilcoxon test	0.25	5
Crnkl1	4.02755e-07	0.085033	0.2	0.109	0.00937252	Two-sided Wilcoxon test	0.25	5
Triap1	4.02857e-07	0.051981	0.172	0.089	0.00937488	Two-sided Wilcoxon test	0.25	5
Iba57	4.05101e-07	0.0640915	0.069	0.024	0.00942711	Two-sided Wilcoxon test	0.25	5
Cfap410	4.05255e-07	0.0357702	0.071	0.025	0.00943069	Two-sided Wilcoxon test	0.25	5
Synj2bp	4.05733e-07	0.0845751	0.277	0.162	0.00944181	Two-sided Wilcoxon test	0.25	5
Pawr	4.06104e-07	0.061448	0.304	0.179	0.00945044	Two-sided Wilcoxon test	0.25	5
Mt1	4.07208e-07	0.323161	1	0.992	0.00947614	Two-sided Wilcoxon test	0.25	5
Ensa	4.09377e-07	0.0193334	0.198	0.106	0.00952662	Two-sided Wilcoxon test	0.25	5
Eif2d	4.09893e-07	0.0234756	0.107	0.046	0.00953862	Two-sided Wilcoxon test	0.25	5
Cebpz	4.11279e-07	0.0750458	0.312	0.185	0.00957088	Two-sided Wilcoxon test	0.25	5
Pacc1	4.11661e-07	0.086723	0.063	0.021	0.00957977	Two-sided Wilcoxon test	0.25	5
Btg1	4.11669e-07	0.0885666	0.318	0.192	0.00957996	Two-sided Wilcoxon test	0.25	5
Baiap2	4.13103e-07	0.0738811	0.059	0.019	0.00961331	Two-sided Wilcoxon test	0.25	5
2410004B18Rik	4.14708e-07	0.0377691	0.148	0.073	0.00965067	Two-sided Wilcoxon test	0.25	5
Plin2	4.15126e-07	-0.467545	0.318	0.39	0.0096604	Two-sided Wilcoxon test	0.25	5
Asb4	4.16444e-07	0.0813787	0.15	0.074	0.00969107	Two-sided Wilcoxon test	0.25	5
Sike1	4.17391e-07	0.0474595	0.17	0.088	0.00971311	Two-sided Wilcoxon test	0.25	5
Rpgr	4.24659e-07	0.0252372	0.091	0.037	0.00988224	Two-sided Wilcoxon test	0.25	5
[truncated: 6,642 more rows]

## Sheet: EndoV
Supplementary Data 2. DEG in single cell datasets of Isl1cre/+Rnf20fl/fl versus control embryos.
gene	p_val	avg_log2FC	pct.1	pct.2	p_val_adj	Test_used	fc.threshold (log2)	min.pct (%)
Gm10076	1.48432e-100	-1.91314	0.448	0.885	3.45416e-96	Two-sided Wilcoxon test	0.25	5
Rpl41	4.8766e-83	0.675026	1	1	1.13483e-78	Two-sided Wilcoxon test	0.25	5
Rpl35	8.15446e-73	-0.991863	0.863	0.975	1.89762e-68	Two-sided Wilcoxon test	0.25	5
Rpl10	7.96575e-61	-0.846568	0.93	0.99	1.85371e-56	Two-sided Wilcoxon test	0.25	5
Rps26	8.4359e-59	0.664732	1	0.995	1.96312e-54	Two-sided Wilcoxon test	0.25	5
Rpl37a	1.85003e-54	0.637187	1	0.991	4.30522e-50	Two-sided Wilcoxon test	0.25	5
Ubb	1.39085e-48	-0.732854	0.967	0.993	3.23665e-44	Two-sided Wilcoxon test	0.25	5
Rabgef1	1.39509e-47	0.76631	0.478	0.126	3.24652e-43	Two-sided Wilcoxon test	0.25	5
Hist1h2ap	1.69646e-43	-1.50028	0.107	0.525	3.94784e-39	Two-sided Wilcoxon test	0.25	5
Hist1h2ae	2.67379e-43	-1.21186	0.502	0.782	6.22218e-39	Two-sided Wilcoxon test	0.25	5
Rpl36	2.06956e-42	0.701032	0.99	0.927	4.81608e-38	Two-sided Wilcoxon test	0.25	5
Rps21	8.14782e-41	0.577133	1	0.988	1.89608e-36	Two-sided Wilcoxon test	0.25	5
Gm16867	6.28355e-40	0.491283	0.247	0.037	1.46224e-35	Two-sided Wilcoxon test	0.25	5
Rpl34	2.20026e-39	0.555409	0.997	0.99	5.12023e-35	Two-sided Wilcoxon test	0.25	5
Erh	4.23515e-38	-1.18226	0.378	0.671	9.85562e-34	Two-sided Wilcoxon test	0.25	5
Hba-a2	7.87711e-38	0.652816	1	1	1.83308e-33	Two-sided Wilcoxon test	0.25	5
Rpl35a	1.9205e-37	0.525011	0.997	0.979	4.46921e-33	Two-sided Wilcoxon test	0.25	5
Rpsa	2.29276e-37	-0.368646	1	1	5.33549e-33	Two-sided Wilcoxon test	0.25	5
Prdx2	2.96954e-34	-0.513028	0.993	0.995	6.91043e-30	Two-sided Wilcoxon test	0.25	5
Eno1	4.06614e-33	-1.04519	0.495	0.722	9.46233e-29	Two-sided Wilcoxon test	0.25	5
Rplp0	1.44041e-32	-0.360264	1	1	3.35198e-28	Two-sided Wilcoxon test	0.25	5
Fth1	1.22643e-31	-0.39487	1	1	2.85402e-27	Two-sided Wilcoxon test	0.25	5
Hba-a1	2.18719e-31	0.558806	1	1	5.08982e-27	Two-sided Wilcoxon test	0.25	5
Snrpg	4.70669e-31	0.701552	0.92	0.817	1.09529e-26	Two-sided Wilcoxon test	0.25	5
Rpl9-ps6	5.26919e-29	0.295697	0.241	0.048	1.22619e-24	Two-sided Wilcoxon test	0.25	5
Rpl31	2.02807e-28	0.568158	0.963	0.886	4.71953e-24	Two-sided Wilcoxon test	0.25	5
Rps4x	2.40889e-28	-0.374056	0.997	0.999	5.60573e-24	Two-sided Wilcoxon test	0.25	5
Rplp2	3.44579e-28	0.477856	0.98	0.968	8.0187e-24	Two-sided Wilcoxon test	0.25	5
Actb	5.03446e-28	-0.432702	1	0.999	1.17157e-23	Two-sided Wilcoxon test	0.25	5
Hbb-y	4.05857e-27	-0.3774	1	1	9.4447e-23	Two-sided Wilcoxon test	0.25	5
Rpl36a-ps1	1.09411e-26	0.232724	0.204	0.038	2.5461e-22	Two-sided Wilcoxon test	0.25	5
Rps27rt	1.68193e-26	0.250499	0.167	0.025	3.91401e-22	Two-sided Wilcoxon test	0.25	5
Atp5e	2.57685e-26	0.61597	0.886	0.74	5.99659e-22	Two-sided Wilcoxon test	0.25	5
Nutf2-ps1	2.58836e-26	0.260359	0.211	0.041	6.02338e-22	Two-sided Wilcoxon test	0.25	5
Eef1a1	3.1798e-26	-0.280596	1	1	7.39972e-22	Two-sided Wilcoxon test	0.25	5
Rpl37	2.50672e-25	0.413889	0.997	0.995	5.83339e-21	Two-sided Wilcoxon test	0.25	5
Gm2000	6.29541e-25	0.534836	0.415	0.147	1.465e-20	Two-sided Wilcoxon test	0.25	5
Rps12	1.04394e-23	0.371492	1	0.999	2.42936e-19	Two-sided Wilcoxon test	0.25	5
Gm14164	1.67702e-23	0.191121	0.12	0.014	3.90259e-19	Two-sided Wilcoxon test	0.25	5
Fau	2.99477e-23	0.363679	1	0.998	6.96913e-19	Two-sided Wilcoxon test	0.25	5
Rpl38	5.52681e-23	0.415575	0.997	0.951	1.28614e-18	Two-sided Wilcoxon test	0.25	5
Eif1	8.63723e-23	-0.430971	0.963	0.989	2.00997e-18	Two-sided Wilcoxon test	0.25	5
Gm42418	1.32291e-22	-0.274522	1	1	3.07855e-18	Two-sided Wilcoxon test	0.25	5
mt-Atp8	3.48784e-22	0.519564	0.328	0.11	8.11656e-18	Two-sided Wilcoxon test	0.25	5
Gm11361	4.37221e-22	0.25828	0.181	0.037	1.01746e-17	Two-sided Wilcoxon test	0.25	5
Rpl9	5.6829e-21	-0.365743	0.99	0.995	1.32247e-16	Two-sided Wilcoxon test	0.25	5
Rpl17	8.40003e-21	-0.314714	1	0.999	1.95477e-16	Two-sided Wilcoxon test	0.25	5
Hexb	9.23344e-21	0.502168	0.334	0.117	2.14871e-16	Two-sided Wilcoxon test	0.25	5
Nmt1	9.25658e-21	0.538736	0.431	0.177	2.1541e-16	Two-sided Wilcoxon test	0.25	5
Sem1	1.29381e-20	0.557406	0.806	0.63	3.01082e-16	Two-sided Wilcoxon test	0.25	5
Cdk2ap1	2.62902e-20	0.414712	0.361	0.132	6.118e-16	Two-sided Wilcoxon test	0.25	5
Son	3.18984e-20	0.704841	0.686	0.396	7.42307e-16	Two-sided Wilcoxon test	0.25	5
Elob	3.49554e-20	0.575551	0.893	0.751	8.13446e-16	Two-sided Wilcoxon test	0.25	5
Atp5j2	4.44309e-20	0.579947	0.846	0.721	1.03395e-15	Two-sided Wilcoxon test	0.25	5
Rps17	5.82309e-20	0.40882	0.99	0.971	1.35509e-15	Two-sided Wilcoxon test	0.25	5
Hspg2	6.90417e-20	0.613743	0.405	0.165	1.60667e-15	Two-sided Wilcoxon test	0.25	5
Gm7324	1.17598e-19	0.233936	0.161	0.033	2.73661e-15	Two-sided Wilcoxon test	0.25	5
Ndufa3	2.16806e-19	0.559845	0.582	0.3	5.0453e-15	Two-sided Wilcoxon test	0.25	5
Snhg9	2.49161e-19	0.171837	0.137	0.024	5.79823e-15	Two-sided Wilcoxon test	0.25	5
Tuba1b	2.62799e-19	0.587773	0.839	0.681	6.1156e-15	Two-sided Wilcoxon test	0.25	5
Rpl13a	4.52464e-19	-0.339297	0.983	0.996	1.05293e-14	Two-sided Wilcoxon test	0.25	5
Cox6b1	9.25238e-19	0.493863	0.913	0.798	2.15312e-14	Two-sided Wilcoxon test	0.25	5
Rps15a	1.25788e-18	0.2754	1	0.999	2.92721e-14	Two-sided Wilcoxon test	0.25	5
Atp5mpl	1.34204e-18	0.573047	0.763	0.551	3.12307e-14	Two-sided Wilcoxon test	0.25	5
Rpl30	1.64894e-18	0.32113	1	0.993	3.83724e-14	Two-sided Wilcoxon test	0.25	5
Flna	1.66708e-18	0.410138	0.321	0.118	3.87947e-14	Two-sided Wilcoxon test	0.25	5
Mt1	1.70985e-18	0.574459	0.997	0.989	3.97899e-14	Two-sided Wilcoxon test	0.25	5
mt-Nd3	2.38078e-18	1.06736	0.739	0.506	5.54031e-14	Two-sided Wilcoxon test	0.25	5
Phpt1	6.55531e-18	0.389099	0.418	0.174	1.52549e-13	Two-sided Wilcoxon test	0.25	5
Rplp1	1.16377e-17	0.27406	1	0.999	2.70822e-13	Two-sided Wilcoxon test	0.25	5
Hypk	2.18439e-17	0.492015	0.515	0.255	5.08328e-13	Two-sided Wilcoxon test	0.25	5
Wdr89	2.22614e-17	0.155448	0.211	0.058	5.18044e-13	Two-sided Wilcoxon test	0.25	5
Slirp	2.23449e-17	0.395298	0.515	0.242	5.19987e-13	Two-sided Wilcoxon test	0.25	5
Cox8a	2.38445e-17	0.473954	0.916	0.807	5.54886e-13	Two-sided Wilcoxon test	0.25	5
Pin4	7.13564e-17	0.398104	0.371	0.154	1.66053e-12	Two-sided Wilcoxon test	0.25	5
Gng5	9.63313e-17	0.43734	0.94	0.838	2.24173e-12	Two-sided Wilcoxon test	0.25	5
Rnaset2a	1.27082e-16	0.169106	0.1	0.015	2.95732e-12	Two-sided Wilcoxon test	0.25	5
Tomm7	1.43248e-16	0.502768	0.729	0.504	3.33352e-12	Two-sided Wilcoxon test	0.25	5
Gtsf2	4.09871e-16	0.089964	0.06	0.004	9.53811e-12	Two-sided Wilcoxon test	0.25	5
Cmss1	4.21452e-16	-0.333478	0.946	0.971	9.8076e-12	Two-sided Wilcoxon test	0.25	5
Jup	4.65768e-16	0.291314	0.261	0.089	1.08389e-11	Two-sided Wilcoxon test	0.25	5
Malat1	5.01907e-16	-0.296399	1	0.997	1.16799e-11	Two-sided Wilcoxon test	0.25	5
Cox6c	5.83024e-16	0.447112	0.87	0.74	1.35676e-11	Two-sided Wilcoxon test	0.25	5
Myl3	7.1502e-16	-0.716863	0.525	0.669	1.66392e-11	Two-sided Wilcoxon test	0.25	5
Rbis	1.47141e-15	0.463501	0.555	0.292	3.42412e-11	Two-sided Wilcoxon test	0.25	5
Rps15	2.65706e-15	0.327115	0.993	0.991	6.18325e-11	Two-sided Wilcoxon test	0.25	5
Ist1	2.89355e-15	0.253911	0.244	0.083	6.73358e-11	Two-sided Wilcoxon test	0.25	5
Rps25	3.77068e-15	0.339913	0.99	0.966	8.77475e-11	Two-sided Wilcoxon test	0.25	5
Col4a2	4.04281e-15	0.541635	0.492	0.248	9.40803e-11	Two-sided Wilcoxon test	0.25	5
Gapdh	5.48708e-15	0.343858	0.99	0.993	1.2769e-10	Two-sided Wilcoxon test	0.25	5
Rpl7	5.65606e-15	-0.270867	0.997	0.998	1.31622e-10	Two-sided Wilcoxon test	0.25	5
Ifi211	6.88412e-15	0.176775	0.097	0.016	1.602e-10	Two-sided Wilcoxon test	0.25	5
S100a13	1.17391e-14	0.226724	0.268	0.097	2.73181e-10	Two-sided Wilcoxon test	0.25	5
Dab2ip	1.20908e-14	0.296615	0.298	0.117	2.81365e-10	Two-sided Wilcoxon test	0.25	5
Cox7b	1.22835e-14	0.420601	0.886	0.738	2.85849e-10	Two-sided Wilcoxon test	0.25	5
Rbms2	1.2431e-14	0.348864	0.368	0.161	2.89282e-10	Two-sided Wilcoxon test	0.25	5
Lsm7	1.32234e-14	0.53774	0.552	0.323	3.07721e-10	Two-sided Wilcoxon test	0.25	5
mt-Nd1	1.493e-14	1.18362	0.946	0.923	3.47437e-10	Two-sided Wilcoxon test	0.25	5
Rpl39	1.55644e-14	0.315913	0.993	0.983	3.62198e-10	Two-sided Wilcoxon test	0.25	5
Uqcr11	1.8666e-14	0.504199	0.702	0.492	4.34377e-10	Two-sided Wilcoxon test	0.25	5
Col4a1	2.48771e-14	0.794651	0.562	0.345	5.78915e-10	Two-sided Wilcoxon test	0.25	5
Fbn1	2.87707e-14	0.444733	0.351	0.154	6.69522e-10	Two-sided Wilcoxon test	0.25	5
Gm1673	3.01878e-14	0.340806	0.375	0.168	7.025e-10	Two-sided Wilcoxon test	0.25	5
Hnrnpa0	3.06904e-14	0.523366	0.615	0.378	7.14196e-10	Two-sided Wilcoxon test	0.25	5
mt-Nd4	3.27764e-14	1.16083	0.936	0.935	7.62741e-10	Two-sided Wilcoxon test	0.25	5
Ftl1	3.74757e-14	-0.265128	1	1	8.72096e-10	Two-sided Wilcoxon test	0.25	5
Ndufa1	7.12944e-14	0.289942	0.378	0.167	1.65909e-09	Two-sided Wilcoxon test	0.25	5
Gatad2a	7.87056e-14	0.272368	0.368	0.162	1.83156e-09	Two-sided Wilcoxon test	0.25	5
Tuba1c	1.04063e-13	0.417054	0.428	0.211	2.42164e-09	Two-sided Wilcoxon test	0.25	5
Hspa8	1.20384e-13	-0.315825	0.977	0.994	2.80146e-09	Two-sided Wilcoxon test	0.25	5
Tpt1	1.28141e-13	-0.209919	1	1	2.98197e-09	Two-sided Wilcoxon test	0.25	5
Ndufv3	1.29138e-13	0.459442	0.542	0.303	3.00517e-09	Two-sided Wilcoxon test	0.25	5
Smarcd1	1.33323e-13	0.246726	0.318	0.132	3.10255e-09	Two-sided Wilcoxon test	0.25	5
Nppa	1.41745e-13	0.574323	0.548	0.313	3.29854e-09	Two-sided Wilcoxon test	0.25	5
Atp5md	1.63372e-13	0.473734	0.712	0.492	3.80184e-09	Two-sided Wilcoxon test	0.25	5
Rps3a1	1.86171e-13	-0.226399	1	0.999	4.33238e-09	Two-sided Wilcoxon test	0.25	5
Ubl5	2.04477e-13	0.472301	0.639	0.408	4.75839e-09	Two-sided Wilcoxon test	0.25	5
Cnot3	3.04258e-13	0.24976	0.271	0.106	7.08039e-09	Two-sided Wilcoxon test	0.25	5
Nipsnap1	3.08167e-13	0.210815	0.184	0.058	7.17134e-09	Two-sided Wilcoxon test	0.25	5
Rpl22	3.13552e-13	0.331729	0.973	0.963	7.29667e-09	Two-sided Wilcoxon test	0.25	5
Sall2	3.62664e-13	0.0820878	0.097	0.018	8.43954e-09	Two-sided Wilcoxon test	0.25	5
Mitd1	4.02064e-13	0.142141	0.187	0.059	9.35644e-09	Two-sided Wilcoxon test	0.25	5
Uqcr10	4.02675e-13	0.487465	0.763	0.577	9.37066e-09	Two-sided Wilcoxon test	0.25	5
Nudcd3	4.59836e-13	0.200582	0.278	0.109	1.07008e-08	Two-sided Wilcoxon test	0.25	5
Tmem258	6.49638e-13	0.457465	0.672	0.458	1.51177e-08	Two-sided Wilcoxon test	0.25	5
Kank1	6.82522e-13	0.269387	0.217	0.079	1.5883e-08	Two-sided Wilcoxon test	0.25	5
Ints3	7.63224e-13	0.182563	0.184	0.059	1.7761e-08	Two-sided Wilcoxon test	0.25	5
Ndufc1	7.76342e-13	0.439426	0.676	0.447	1.80663e-08	Two-sided Wilcoxon test	0.25	5
Anapc13	7.84355e-13	0.361883	0.401	0.193	1.82527e-08	Two-sided Wilcoxon test	0.25	5
Nudt4	8.03079e-13	-0.589933	0.562	0.677	1.86885e-08	Two-sided Wilcoxon test	0.25	5
Hand2	1.26594e-12	0.280114	0.391	0.184	2.94598e-08	Two-sided Wilcoxon test	0.25	5
Snhg8	1.53846e-12	0.194593	0.288	0.118	3.58016e-08	Two-sided Wilcoxon test	0.25	5
Dpm3	1.56422e-12	0.328965	0.408	0.198	3.64011e-08	Two-sided Wilcoxon test	0.25	5
Car2	1.74909e-12	-0.492484	0.716	0.822	4.07031e-08	Two-sided Wilcoxon test	0.25	5
Tnnt2	2.67308e-12	-0.579988	0.505	0.662	6.22053e-08	Two-sided Wilcoxon test	0.25	5
Snrpe	2.95719e-12	0.405974	0.876	0.795	6.88167e-08	Two-sided Wilcoxon test	0.25	5
Mrps21	2.97941e-12	0.406982	0.615	0.385	6.93339e-08	Two-sided Wilcoxon test	0.25	5
Smim26	3.09308e-12	0.153077	0.167	0.052	7.19791e-08	Two-sided Wilcoxon test	0.25	5
Rpl18a	3.20501e-12	0.226137	0.993	0.999	7.45839e-08	Two-sided Wilcoxon test	0.25	5
Snrpf	3.54265e-12	0.457116	0.699	0.492	8.2441e-08	Two-sided Wilcoxon test	0.25	5
Bloc1s1	3.58912e-12	0.16704	0.134	0.036	8.35223e-08	Two-sided Wilcoxon test	0.25	5
Dock6	4.00502e-12	0.206146	0.227	0.085	9.32008e-08	Two-sided Wilcoxon test	0.25	5
Pkm	4.23608e-12	0.455946	0.91	0.794	9.85778e-08	Two-sided Wilcoxon test	0.25	5
Crip1	4.7599e-12	0.486201	0.589	0.364	1.10768e-07	Two-sided Wilcoxon test	0.25	5
Actc1	5.46863e-12	-0.363996	0.953	0.987	1.27261e-07	Two-sided Wilcoxon test	0.25	5
Ptpn18	5.50935e-12	0.131571	0.154	0.046	1.28208e-07	Two-sided Wilcoxon test	0.25	5
Hist1h2an	5.56519e-12	0.226057	0.171	0.056	1.29508e-07	Two-sided Wilcoxon test	0.25	5
Naa38	5.84491e-12	0.373022	0.475	0.255	1.36017e-07	Two-sided Wilcoxon test	0.25	5
Slc25a45	6.35407e-12	0.0365197	0.05	0.005	1.47865e-07	Two-sided Wilcoxon test	0.25	5
Kifc1	7.40058e-12	0.136358	0.11	0.026	1.72219e-07	Two-sided Wilcoxon test	0.25	5
Vps33a	7.43986e-12	0.157564	0.151	0.045	1.73133e-07	Two-sided Wilcoxon test	0.25	5
Mthfsl	7.75044e-12	0.0836665	0.087	0.017	1.80361e-07	Two-sided Wilcoxon test	0.25	5
Flywch2	8.09419e-12	0.137255	0.08	0.014	1.8836e-07	Two-sided Wilcoxon test	0.25	5
Sec61g	8.96606e-12	0.370495	0.906	0.858	2.08649e-07	Two-sided Wilcoxon test	0.25	5
Lrp1	9.09892e-12	0.170916	0.07	0.011	2.11741e-07	Two-sided Wilcoxon test	0.25	5
Tie1	1.01095e-11	0.386611	0.278	0.121	2.35258e-07	Two-sided Wilcoxon test	0.25	5
Gm6133	1.18839e-11	0.0811524	0.07	0.011	2.76551e-07	Two-sided Wilcoxon test	0.25	5
Acot7	1.32457e-11	0.185402	0.191	0.067	3.0824e-07	Two-sided Wilcoxon test	0.25	5
Fermt2	1.36583e-11	0.384572	0.615	0.386	3.17842e-07	Two-sided Wilcoxon test	0.25	5
Tmem14c	1.38944e-11	-0.429292	0.786	0.841	3.23336e-07	Two-sided Wilcoxon test	0.25	5
Metap2	1.47007e-11	0.488092	0.756	0.55	3.42101e-07	Two-sided Wilcoxon test	0.25	5
Blvrb	1.81433e-11	-0.458377	0.783	0.849	4.22214e-07	Two-sided Wilcoxon test	0.25	5
Rras	1.83675e-11	0.186205	0.264	0.109	4.2743e-07	Two-sided Wilcoxon test	0.25	5
Mfsd10	1.90953e-11	0.195652	0.258	0.105	4.44368e-07	Two-sided Wilcoxon test	0.25	5
Nup210l	2.23385e-11	0.144783	0.137	0.04	5.19839e-07	Two-sided Wilcoxon test	0.25	5
Ppp1r11	2.89478e-11	0.268879	0.411	0.21	6.73644e-07	Two-sided Wilcoxon test	0.25	5
Smim11	2.89699e-11	0.288239	0.401	0.202	6.74158e-07	Two-sided Wilcoxon test	0.25	5
Plxnd1	3.07585e-11	0.402335	0.291	0.135	7.1578e-07	Two-sided Wilcoxon test	0.25	5
Hist1h2ab	3.21615e-11	0.284236	0.207	0.08	7.4843e-07	Two-sided Wilcoxon test	0.25	5
Tor1a	3.2526e-11	0.183542	0.291	0.127	7.56912e-07	Two-sided Wilcoxon test	0.25	5
Gm16104	3.67357e-11	0.0814673	0.11	0.028	8.54876e-07	Two-sided Wilcoxon test	0.25	5
Romo1	3.969e-11	0.458934	0.652	0.445	9.23626e-07	Two-sided Wilcoxon test	0.25	5
Mgst3	4.269e-11	-0.45408	0.599	0.761	9.9344e-07	Two-sided Wilcoxon test	0.25	5
Nisch	4.27764e-11	0.323912	0.415	0.213	9.9545e-07	Two-sided Wilcoxon test	0.25	5
Tnfaip2	4.65099e-11	0.334367	0.201	0.076	1.08233e-06	Two-sided Wilcoxon test	0.25	5
Arpp19	5.59454e-11	0.438052	0.712	0.537	1.30191e-06	Two-sided Wilcoxon test	0.25	5
Srsf9	5.83585e-11	0.369533	0.525	0.296	1.35806e-06	Two-sided Wilcoxon test	0.25	5
Ndufa4	5.88009e-11	0.359699	0.923	0.874	1.36836e-06	Two-sided Wilcoxon test	0.25	5
Uxt	5.95913e-11	0.14548	0.278	0.118	1.38675e-06	Two-sided Wilcoxon test	0.25	5
Rps28	5.97282e-11	0.335676	0.957	0.936	1.38994e-06	Two-sided Wilcoxon test	0.25	5
Jdp2	6.0343e-11	0.126744	0.057	0.007	1.40424e-06	Two-sided Wilcoxon test	0.25	5
Zfp639	6.1061e-11	0.192414	0.197	0.073	1.42095e-06	Two-sided Wilcoxon test	0.25	5
Polr1c	6.1562e-11	0.224195	0.264	0.114	1.43261e-06	Two-sided Wilcoxon test	0.25	5
Atp5l	6.71988e-11	0.415518	0.849	0.751	1.56378e-06	Two-sided Wilcoxon test	0.25	5
S100a11	6.95109e-11	0.52548	0.552	0.351	1.61759e-06	Two-sided Wilcoxon test	0.25	5
Ndufa7	7.19897e-11	0.429379	0.722	0.519	1.67527e-06	Two-sided Wilcoxon test	0.25	5
Selenon	7.57365e-11	0.129692	0.137	0.041	1.76247e-06	Two-sided Wilcoxon test	0.25	5
Rpl28	7.82667e-11	0.227822	0.997	0.999	1.82134e-06	Two-sided Wilcoxon test	0.25	5
Frmd6	8.39858e-11	0.161686	0.114	0.03	1.95443e-06	Two-sided Wilcoxon test	0.25	5
Aip	8.64487e-11	0.17917	0.251	0.105	2.01175e-06	Two-sided Wilcoxon test	0.25	5
Cnnm3	8.70829e-11	0.0855997	0.067	0.011	2.02651e-06	Two-sided Wilcoxon test	0.25	5
Nes	8.78031e-11	0.259125	0.254	0.109	2.04327e-06	Two-sided Wilcoxon test	0.25	5
Amotl1	8.81446e-11	0.19484	0.174	0.061	2.05121e-06	Two-sided Wilcoxon test	0.25	5
Loxl2	1.21588e-10	0.208682	0.204	0.079	2.82946e-06	Two-sided Wilcoxon test	0.25	5
Slc9a3r2	1.34654e-10	0.28703	0.251	0.109	3.13353e-06	Two-sided Wilcoxon test	0.25	5
Rpl21	1.52683e-10	0.243772	0.993	0.994	3.55308e-06	Two-sided Wilcoxon test	0.25	5
Zfp672	1.58567e-10	0.125061	0.1	0.025	3.69002e-06	Two-sided Wilcoxon test	0.25	5
Gpx1	1.60856e-10	-0.333437	0.933	0.95	3.74329e-06	Two-sided Wilcoxon test	0.25	5
Cenpw	1.71324e-10	0.240788	0.378	0.188	3.98688e-06	Two-sided Wilcoxon test	0.25	5
Higd1a	1.78455e-10	0.44963	0.625	0.417	4.15284e-06	Two-sided Wilcoxon test	0.25	5
Saraf	1.78836e-10	0.288036	0.375	0.19	4.16168e-06	Two-sided Wilcoxon test	0.25	5
Serf2	1.92797e-10	0.411796	0.933	0.907	4.48658e-06	Two-sided Wilcoxon test	0.25	5
Tmem256	1.93039e-10	0.432699	0.589	0.389	4.4922e-06	Two-sided Wilcoxon test	0.25	5
Dgkz	1.96223e-10	0.225883	0.244	0.104	4.56631e-06	Two-sided Wilcoxon test	0.25	5
Ankrd49	2.03974e-10	0.177493	0.181	0.066	4.74669e-06	Two-sided Wilcoxon test	0.25	5
Apoc1	2.12129e-10	0.0826569	0.07	0.013	4.93646e-06	Two-sided Wilcoxon test	0.25	5
Pcdh1	2.18315e-10	0.102323	0.06	0.009	5.0804e-06	Two-sided Wilcoxon test	0.25	5
Ryk	2.356e-10	0.140969	0.224	0.09	5.48266e-06	Two-sided Wilcoxon test	0.25	5
Zfp664	2.52598e-10	0.199494	0.244	0.103	5.87822e-06	Two-sided Wilcoxon test	0.25	5
Zfp212	2.55208e-10	0.0896655	0.134	0.041	5.93894e-06	Two-sided Wilcoxon test	0.25	5
Scd2	2.60408e-10	0.287655	0.398	0.21	6.05995e-06	Two-sided Wilcoxon test	0.25	5
Cops9	2.69709e-10	0.403791	0.552	0.347	6.27639e-06	Two-sided Wilcoxon test	0.25	5
Eef1b2	2.79623e-10	-0.275963	0.977	0.989	6.50711e-06	Two-sided Wilcoxon test	0.25	5
Ap3s2	2.86831e-10	0.152859	0.177	0.064	6.67485e-06	Two-sided Wilcoxon test	0.25	5
Lrp10	2.8803e-10	0.0897201	0.154	0.051	6.70274e-06	Two-sided Wilcoxon test	0.25	5
Pf4	3.41416e-10	0.142733	0.074	0.014	7.94508e-06	Two-sided Wilcoxon test	0.25	5
Jmjd6	3.63055e-10	0.167792	0.301	0.139	8.44865e-06	Two-sided Wilcoxon test	0.25	5
Rps7	3.68041e-10	-0.205756	0.997	1	8.56469e-06	Two-sided Wilcoxon test	0.25	5
Gna11	3.91467e-10	0.247587	0.361	0.182	9.10983e-06	Two-sided Wilcoxon test	0.25	5
Commd9	3.93261e-10	0.171467	0.217	0.088	9.15158e-06	Two-sided Wilcoxon test	0.25	5
Polr2k	4.02815e-10	0.24984	0.418	0.22	9.3739e-06	Two-sided Wilcoxon test	0.25	5
Myo1c	4.0446e-10	0.173823	0.117	0.034	9.41219e-06	Two-sided Wilcoxon test	0.25	5
mt-Nd5	4.08354e-10	0.957576	0.729	0.603	9.50282e-06	Two-sided Wilcoxon test	0.25	5
Pet100	4.15412e-10	0.249013	0.291	0.136	9.66706e-06	Two-sided Wilcoxon test	0.25	5
Erich1	4.40789e-10	0.0772665	0.171	0.06	1.02576e-05	Two-sided Wilcoxon test	0.25	5
Rpl27	4.59278e-10	0.234528	0.993	0.995	1.06879e-05	Two-sided Wilcoxon test	0.25	5
Fkbp11	5.34202e-10	0.183897	0.201	0.079	1.24314e-05	Two-sided Wilcoxon test	0.25	5
Prpf6	5.53394e-10	0.186015	0.247	0.106	1.2878e-05	Two-sided Wilcoxon test	0.25	5
Galnt2	5.66984e-10	0.201302	0.231	0.098	1.31943e-05	Two-sided Wilcoxon test	0.25	5
Glrx5	5.7078e-10	-0.431558	0.742	0.818	1.32826e-05	Two-sided Wilcoxon test	0.25	5
Tbkbp1	6.86568e-10	0.144962	0.114	0.033	1.59771e-05	Two-sided Wilcoxon test	0.25	5
Rgl2	7.06018e-10	0.123601	0.144	0.048	1.64298e-05	Two-sided Wilcoxon test	0.25	5
Zfp410	7.41583e-10	0.107496	0.174	0.064	1.72574e-05	Two-sided Wilcoxon test	0.25	5
Idh3b	7.45222e-10	0.269866	0.421	0.224	1.73421e-05	Two-sided Wilcoxon test	0.25	5
mt-Nd2	7.55639e-10	1.08157	0.89	0.869	1.75845e-05	Two-sided Wilcoxon test	0.25	5
Pxdn	8.00448e-10	0.20971	0.237	0.103	1.86272e-05	Two-sided Wilcoxon test	0.25	5
B4gat1	8.13669e-10	0.0908493	0.127	0.039	1.89349e-05	Two-sided Wilcoxon test	0.25	5
Lypla2	8.45177e-10	0.194194	0.217	0.091	1.96681e-05	Two-sided Wilcoxon test	0.25	5
Tmem94	8.68988e-10	0.106767	0.074	0.015	2.02222e-05	Two-sided Wilcoxon test	0.25	5
Psen2	8.74162e-10	0.160507	0.204	0.081	2.03426e-05	Two-sided Wilcoxon test	0.25	5
Arhgef1	8.89139e-10	0.137087	0.181	0.068	2.06912e-05	Two-sided Wilcoxon test	0.25	5
Vps4a	8.94931e-10	0.108967	0.194	0.075	2.08259e-05	Two-sided Wilcoxon test	0.25	5
Adam15	8.99692e-10	0.191054	0.144	0.049	2.09367e-05	Two-sided Wilcoxon test	0.25	5
Snrk	9.15823e-10	0.141151	0.224	0.093	2.13121e-05	Two-sided Wilcoxon test	0.25	5
Kctd17	9.40443e-10	0.0537921	0.097	0.025	2.18851e-05	Two-sided Wilcoxon test	0.25	5
Col18a1	9.43229e-10	0.570308	0.579	0.382	2.19499e-05	Two-sided Wilcoxon test	0.25	5
Ackr3	9.48869e-10	0.10604	0.167	0.06	2.20811e-05	Two-sided Wilcoxon test	0.25	5
Pvr	9.59457e-10	0.0829799	0.074	0.015	2.23275e-05	Two-sided Wilcoxon test	0.25	5
Pttg1ip	9.73295e-10	0.143059	0.174	0.065	2.26495e-05	Two-sided Wilcoxon test	0.25	5
Capg	9.92113e-10	0.0749453	0.11	0.031	2.30875e-05	Two-sided Wilcoxon test	0.25	5
Cox7c	9.96882e-10	0.335761	0.876	0.792	2.31984e-05	Two-sided Wilcoxon test	0.25	5
Fam32a	1.04286e-09	0.215504	0.381	0.197	2.42685e-05	Two-sided Wilcoxon test	0.25	5
Tollip	1.05877e-09	0.140696	0.11	0.032	2.46387e-05	Two-sided Wilcoxon test	0.25	5
Rasa3	1.16079e-09	0.187866	0.231	0.099	2.70128e-05	Two-sided Wilcoxon test	0.25	5
Eif2b4	1.16893e-09	0.153164	0.217	0.09	2.72022e-05	Two-sided Wilcoxon test	0.25	5
Ifi205	1.22388e-09	0.124976	0.067	0.013	2.8481e-05	Two-sided Wilcoxon test	0.25	5
Trappc11	1.24526e-09	0.129529	0.114	0.033	2.89784e-05	Two-sided Wilcoxon test	0.25	5
Tomm34	1.26278e-09	0.149513	0.251	0.11	2.93861e-05	Two-sided Wilcoxon test	0.25	5
Aaas	1.34629e-09	0.137174	0.201	0.08	3.13295e-05	Two-sided Wilcoxon test	0.25	5
Ctdnep1	1.57334e-09	0.129819	0.221	0.092	3.66132e-05	Two-sided Wilcoxon test	0.25	5
Nid2	1.58416e-09	0.177983	0.087	0.021	3.6865e-05	Two-sided Wilcoxon test	0.25	5
Uqcrh	1.63348e-09	0.358338	0.886	0.757	3.80127e-05	Two-sided Wilcoxon test	0.25	5
Nid1	1.64584e-09	0.289736	0.328	0.166	3.83004e-05	Two-sided Wilcoxon test	0.25	5
Kdm1a	1.65383e-09	0.338896	0.455	0.255	3.84863e-05	Two-sided Wilcoxon test	0.25	5
Zfp106	1.69882e-09	0.383607	0.398	0.224	3.95333e-05	Two-sided Wilcoxon test	0.25	5
Rpl3	1.86044e-09	-0.19473	1	0.997	4.32944e-05	Two-sided Wilcoxon test	0.25	5
Npdc1	1.90042e-09	0.122842	0.154	0.054	4.42246e-05	Two-sided Wilcoxon test	0.25	5
B230219D22Rik	1.9813e-09	0.28283	0.468	0.268	4.61067e-05	Two-sided Wilcoxon test	0.25	5
Rad1	2.00625e-09	0.11256	0.144	0.049	4.66875e-05	Two-sided Wilcoxon test	0.25	5
Whamm	2.05506e-09	0.0927179	0.087	0.021	4.78233e-05	Two-sided Wilcoxon test	0.25	5
Stx4a	2.08229e-09	0.158428	0.161	0.058	4.84569e-05	Two-sided Wilcoxon test	0.25	5
1810055G02Rik	2.24109e-09	0.131273	0.1	0.028	5.21525e-05	Two-sided Wilcoxon test	0.25	5
Fscn1	2.40702e-09	0.346482	0.582	0.367	5.60137e-05	Two-sided Wilcoxon test	0.25	5
Itga5	2.77272e-09	0.17963	0.151	0.054	6.4524e-05	Two-sided Wilcoxon test	0.25	5
Litaf	2.81667e-09	0.258801	0.331	0.169	6.55468e-05	Two-sided Wilcoxon test	0.25	5
Gusb	2.8391e-09	0.169863	0.184	0.073	6.60687e-05	Two-sided Wilcoxon test	0.25	5
Hdac7	2.9253e-09	0.118825	0.167	0.062	6.80747e-05	Two-sided Wilcoxon test	0.25	5
Fundc1	2.95e-09	0.106649	0.134	0.044	6.86496e-05	Two-sided Wilcoxon test	0.25	5
P4ha2	3.07709e-09	0.14848	0.127	0.041	7.1607e-05	Two-sided Wilcoxon test	0.25	5
Lrp5	3.09776e-09	0.0738831	0.09	0.023	7.20879e-05	Two-sided Wilcoxon test	0.25	5
Micos10	3.15602e-09	0.389633	0.739	0.581	7.34438e-05	Two-sided Wilcoxon test	0.25	5
Sdhaf4	3.34044e-09	0.215949	0.244	0.111	7.77353e-05	Two-sided Wilcoxon test	0.25	5
Ndufa5	3.36101e-09	0.350588	0.659	0.452	7.8214e-05	Two-sided Wilcoxon test	0.25	5
Dcp2	3.39455e-09	0.175575	0.244	0.109	7.89946e-05	Two-sided Wilcoxon test	0.25	5
Cd276	3.4446e-09	0.0834684	0.104	0.029	8.01593e-05	Two-sided Wilcoxon test	0.25	5
Anxa6	4.24136e-09	0.192693	0.328	0.163	9.87007e-05	Two-sided Wilcoxon test	0.25	5
Myl2	4.40371e-09	-0.482508	0.452	0.595	0.000102479	Two-sided Wilcoxon test	0.25	5
Vat1	4.40661e-09	0.103022	0.234	0.102	0.000102546	Two-sided Wilcoxon test	0.25	5
Ndufs6	4.4524e-09	0.356577	0.629	0.421	0.000103612	Two-sided Wilcoxon test	0.25	5
2610507B11Rik	4.91864e-09	0.1772	0.268	0.125	0.000114462	Two-sided Wilcoxon test	0.25	5
Wdr6	5.1772e-09	0.124778	0.14	0.049	0.000120479	Two-sided Wilcoxon test	0.25	5
Rpgrip1	5.30723e-09	-0.647698	0.211	0.353	0.000123504	Two-sided Wilcoxon test	0.25	5
1110059E24Rik	5.59207e-09	0.135564	0.241	0.107	0.000130133	Two-sided Wilcoxon test	0.25	5
Gm5914	5.67479e-09	0.0409156	0.05	0.007	0.000132058	Two-sided Wilcoxon test	0.25	5
Rdx	5.70243e-09	0.432197	0.883	0.778	0.000132701	Two-sided Wilcoxon test	0.25	5
Shc1	5.85709e-09	0.0997206	0.224	0.096	0.0001363	Two-sided Wilcoxon test	0.25	5
Impact	6.20221e-09	0.11586	0.167	0.064	0.000144332	Two-sided Wilcoxon test	0.25	5
Pofut2	6.22017e-09	0.18903	0.234	0.106	0.000144749	Two-sided Wilcoxon test	0.25	5
Homer3	6.32261e-09	0.127958	0.194	0.08	0.000147133	Two-sided Wilcoxon test	0.25	5
Iars2	6.34023e-09	0.13465	0.154	0.057	0.000147543	Two-sided Wilcoxon test	0.25	5
Ankra2	6.56751e-09	0.0772308	0.137	0.047	0.000152832	Two-sided Wilcoxon test	0.25	5
Pmp22	6.57808e-09	0.254071	0.344	0.179	0.000153079	Two-sided Wilcoxon test	0.25	5
Fdx1	6.62957e-09	0.107365	0.214	0.091	0.000154277	Two-sided Wilcoxon test	0.25	5
Mfap4	6.68351e-09	0.160915	0.064	0.013	0.000155532	Two-sided Wilcoxon test	0.25	5
Cpsf4	6.70822e-09	0.137832	0.151	0.055	0.000156107	Two-sided Wilcoxon test	0.25	5
Mrps27	6.82175e-09	0.177774	0.197	0.082	0.000158749	Two-sided Wilcoxon test	0.25	5
Ap2b1	6.8431e-09	0.201634	0.334	0.169	0.000159246	Two-sided Wilcoxon test	0.25	5
Snrpn	7.1378e-09	0.098651	0.227	0.099	0.000166104	Two-sided Wilcoxon test	0.25	5
Rin3	7.16179e-09	0.0662671	0.114	0.035	0.000166662	Two-sided Wilcoxon test	0.25	5
Rhou	7.16254e-09	0.201492	0.201	0.085	0.000166679	Two-sided Wilcoxon test	0.25	5
Mfge8	8.0065e-09	0.201941	0.284	0.139	0.000186319	Two-sided Wilcoxon test	0.25	5
Ccl27a	8.2588e-09	0.10195	0.064	0.013	0.000192191	Two-sided Wilcoxon test	0.25	5
B3gnt2	8.50711e-09	0.104415	0.137	0.048	0.000197969	Two-sided Wilcoxon test	0.25	5
Npr1	8.51461e-09	0.0648595	0.08	0.019	0.000198143	Two-sided Wilcoxon test	0.25	5
Borcs7	8.51831e-09	0.134753	0.197	0.082	0.00019823	Two-sided Wilcoxon test	0.25	5
Gas8	8.61936e-09	0.107605	0.174	0.068	0.000200581	Two-sided Wilcoxon test	0.25	5
Rbm5	8.70321e-09	0.200777	0.298	0.149	0.000202532	Two-sided Wilcoxon test	0.25	5
Ccng1	8.88063e-09	0.102049	0.134	0.046	0.000206661	Two-sided Wilcoxon test	0.25	5
Epn1	8.90441e-09	0.0849462	0.261	0.119	0.000207215	Two-sided Wilcoxon test	0.25	5
Cenps	8.94642e-09	0.0965289	0.177	0.069	0.000208192	Two-sided Wilcoxon test	0.25	5
Rab21	9.28336e-09	0.146955	0.224	0.099	0.000216033	Two-sided Wilcoxon test	0.25	5
Pdrg1	9.44176e-09	0.100288	0.221	0.096	0.000219719	Two-sided Wilcoxon test	0.25	5
Pdap1	9.45351e-09	0.395649	0.793	0.678	0.000219993	Two-sided Wilcoxon test	0.25	5
Vwf	9.59971e-09	0.147726	0.134	0.046	0.000223395	Two-sided Wilcoxon test	0.25	5
Akt1	9.83041e-09	0.215952	0.338	0.174	0.000228763	Two-sided Wilcoxon test	0.25	5
Dnal4	9.87466e-09	0.113351	0.14	0.05	0.000229793	Two-sided Wilcoxon test	0.25	5
Hist1h3i	1.02375e-08	0.158395	0.087	0.023	0.000238237	Two-sided Wilcoxon test	0.25	5
Supt5	1.02485e-08	0.174993	0.247	0.114	0.000238492	Two-sided Wilcoxon test	0.25	5
Cers4	1.02814e-08	0.0855055	0.12	0.039	0.000239259	Two-sided Wilcoxon test	0.25	5
Tmem245	1.07281e-08	0.134458	0.147	0.054	0.000249654	Two-sided Wilcoxon test	0.25	5
Samsn1	1.10722e-08	0.0920642	0.06	0.011	0.000257662	Two-sided Wilcoxon test	0.25	5
Cdc42ep4	1.1188e-08	0.111809	0.1	0.029	0.000260357	Two-sided Wilcoxon test	0.25	5
Junb	1.12473e-08	0.336622	0.348	0.189	0.000261736	Two-sided Wilcoxon test	0.25	5
Atp6v1d	1.14016e-08	0.196298	0.341	0.176	0.000265328	Two-sided Wilcoxon test	0.25	5
Hmgn2	1.15895e-08	-0.502233	0.562	0.643	0.000269699	Two-sided Wilcoxon test	0.25	5
Mif	1.2751e-08	0.332721	0.936	0.885	0.000296729	Two-sided Wilcoxon test	0.25	5
Ndufaf8	1.28878e-08	0.11536	0.278	0.132	0.000299913	Two-sided Wilcoxon test	0.25	5
Ttf1	1.30314e-08	0.104709	0.107	0.033	0.000303254	Two-sided Wilcoxon test	0.25	5
Cand2	1.36231e-08	0.105513	0.12	0.04	0.000317023	Two-sided Wilcoxon test	0.25	5
Dap	1.41297e-08	0.130312	0.294	0.143	0.000328812	Two-sided Wilcoxon test	0.25	5
Rpl36a	1.43199e-08	0.260284	0.96	0.934	0.000333239	Two-sided Wilcoxon test	0.25	5
Sec61b	1.46268e-08	0.397981	0.803	0.682	0.000340381	Two-sided Wilcoxon test	0.25	5
Kdm4a	1.51085e-08	0.0976563	0.124	0.041	0.00035159	Two-sided Wilcoxon test	0.25	5
Rab40c	1.52692e-08	0.0872309	0.144	0.052	0.000355331	Two-sided Wilcoxon test	0.25	5
S1pr1	1.53391e-08	0.188487	0.231	0.106	0.000356957	Two-sided Wilcoxon test	0.25	5
Surf6	1.5786e-08	0.0673904	0.104	0.031	0.000367355	Two-sided Wilcoxon test	0.25	5
Rbm27	1.61146e-08	0.218218	0.291	0.146	0.000375003	Two-sided Wilcoxon test	0.25	5
Rpp21	1.66738e-08	0.173041	0.358	0.186	0.000388016	Two-sided Wilcoxon test	0.25	5
Agap3	1.66929e-08	0.0935722	0.147	0.054	0.000388462	Two-sided Wilcoxon test	0.25	5
Dync1i2	1.69274e-08	0.396684	0.485	0.3	0.000393916	Two-sided Wilcoxon test	0.25	5
Rarres2	1.69724e-08	0.0899694	0.084	0.022	0.000394964	Two-sided Wilcoxon test	0.25	5
Zfp938	1.76362e-08	0.0572908	0.08	0.02	0.000410412	Two-sided Wilcoxon test	0.25	5
Art4	1.77994e-08	0.0874719	0.094	0.026	0.000414211	Two-sided Wilcoxon test	0.25	5
Btbd2	1.78885e-08	0.0907342	0.214	0.093	0.000416283	Two-sided Wilcoxon test	0.25	5
Arl6	1.80914e-08	0.0932443	0.097	0.028	0.000421006	Two-sided Wilcoxon test	0.25	5
Parva	1.85664e-08	0.170867	0.268	0.13	0.00043206	Two-sided Wilcoxon test	0.25	5
Atp13a2	1.99375e-08	0.131073	0.151	0.057	0.000463966	Two-sided Wilcoxon test	0.25	5
Adgra2	2.00413e-08	0.161761	0.127	0.044	0.00046638	Two-sided Wilcoxon test	0.25	5
Sncg	2.00595e-08	0.116931	0.087	0.024	0.000466803	Two-sided Wilcoxon test	0.25	5
Prrc2a	2.00949e-08	0.168234	0.167	0.067	0.000467627	Two-sided Wilcoxon test	0.25	5
Rps27l	2.05287e-08	0.335844	0.836	0.692	0.000477722	Two-sided Wilcoxon test	0.25	5
Nelfcd	2.09228e-08	0.134198	0.261	0.123	0.000486894	Two-sided Wilcoxon test	0.25	5
Pald1	2.12674e-08	0.18414	0.124	0.042	0.000494914	Two-sided Wilcoxon test	0.25	5
Cdipt	2.17466e-08	0.0931282	0.177	0.072	0.000506066	Two-sided Wilcoxon test	0.25	5
Nfkbia	2.22828e-08	0.338296	0.344	0.189	0.000518543	Two-sided Wilcoxon test	0.25	5
Lamb1	2.24004e-08	0.22787	0.164	0.066	0.000521279	Two-sided Wilcoxon test	0.25	5
Prune1	2.26475e-08	0.06936	0.1	0.03	0.00052703	Two-sided Wilcoxon test	0.25	5
Fgd5	2.28238e-08	0.119947	0.194	0.082	0.000531132	Two-sided Wilcoxon test	0.25	5
Cbx3	2.32221e-08	-0.431277	0.615	0.681	0.000540402	Two-sided Wilcoxon test	0.25	5
Atg12	2.34652e-08	0.0723525	0.211	0.091	0.000546059	Two-sided Wilcoxon test	0.25	5
Bola2	2.36896e-08	0.24978	0.522	0.315	0.000551281	Two-sided Wilcoxon test	0.25	5
Trp53i11	2.37477e-08	0.0966079	0.134	0.048	0.000552633	Two-sided Wilcoxon test	0.25	5
Pttg1	2.47554e-08	0.149892	0.301	0.15	0.000576084	Two-sided Wilcoxon test	0.25	5
Tbca	2.53659e-08	0.375453	0.749	0.619	0.00059029	Two-sided Wilcoxon test	0.25	5
Snrpd3	2.60514e-08	0.336976	0.799	0.658	0.000606242	Two-sided Wilcoxon test	0.25	5
Stk25	2.62086e-08	0.176751	0.328	0.169	0.0006099	Two-sided Wilcoxon test	0.25	5
Stard8	2.63634e-08	0.112595	0.067	0.015	0.000613503	Two-sided Wilcoxon test	0.25	5
2210016L21Rik	2.78536e-08	0.128904	0.274	0.131	0.000648181	Two-sided Wilcoxon test	0.25	5
Anxa3	2.84402e-08	0.192843	0.311	0.158	0.000661832	Two-sided Wilcoxon test	0.25	5
Rab13	2.85109e-08	0.217865	0.294	0.149	0.000663476	Two-sided Wilcoxon test	0.25	5
Tent4a	2.85705e-08	0.118566	0.067	0.015	0.000664864	Two-sided Wilcoxon test	0.25	5
Lsm10	2.92134e-08	0.0674139	0.214	0.093	0.000679825	Two-sided Wilcoxon test	0.25	5
Trappc2l	2.937e-08	0.149251	0.291	0.143	0.000683469	Two-sided Wilcoxon test	0.25	5
Cdk8	2.96433e-08	0.447241	0.572	0.37	0.000689828	Two-sided Wilcoxon test	0.25	5
Usp10	3.08745e-08	0.164282	0.291	0.144	0.000718481	Two-sided Wilcoxon test	0.25	5
Hist1h2af	3.0989e-08	0.0674938	0.094	0.027	0.000721144	Two-sided Wilcoxon test	0.25	5
Ubr4	3.18336e-08	0.146506	0.214	0.096	0.0007408	Two-sided Wilcoxon test	0.25	5
Entpd6	3.23621e-08	0.0431079	0.057	0.011	0.000753099	Two-sided Wilcoxon test	0.25	5
Tmem115	3.34696e-08	0.075673	0.134	0.048	0.000778871	Two-sided Wilcoxon test	0.25	5
Ncor2	3.37773e-08	0.131935	0.14	0.052	0.000786033	Two-sided Wilcoxon test	0.25	5
Actr1b	3.52289e-08	0.109985	0.197	0.085	0.000819811	Two-sided Wilcoxon test	0.25	5
Ifitm3	3.56064e-08	0.0989771	0.201	0.087	0.000828596	Two-sided Wilcoxon test	0.25	5
Nosip	3.72391e-08	0.0912872	0.164	0.065	0.000866592	Two-sided Wilcoxon test	0.25	5
Nos3	3.74945e-08	0.18743	0.154	0.061	0.000872535	Two-sided Wilcoxon test	0.25	5
Ess2	3.98071e-08	0.0490681	0.127	0.044	0.000926351	Two-sided Wilcoxon test	0.25	5
Emd	4.02623e-08	0.187147	0.378	0.205	0.000936945	Two-sided Wilcoxon test	0.25	5
Tysnd1	4.12189e-08	0.0715944	0.161	0.063	0.000959205	Two-sided Wilcoxon test	0.25	5
Washc1	4.21459e-08	0.102365	0.164	0.065	0.000980776	Two-sided Wilcoxon test	0.25	5
Smad4	4.40815e-08	0.183481	0.221	0.101	0.00102582	Two-sided Wilcoxon test	0.25	5
Sympk	4.51602e-08	0.0544127	0.134	0.048	0.00105092	Two-sided Wilcoxon test	0.25	5
Mfsd1	4.52189e-08	0.126329	0.161	0.064	0.00105229	Two-sided Wilcoxon test	0.25	5
Trappc3	4.55442e-08	0.0910629	0.328	0.164	0.00105986	Two-sided Wilcoxon test	0.25	5
Ubfd1	4.65613e-08	0.11595	0.261	0.123	0.00108353	Two-sided Wilcoxon test	0.25	5
Zfp385a	4.86316e-08	0.0882482	0.08	0.021	0.00113171	Two-sided Wilcoxon test	0.25	5
Cttnbp2	4.8676e-08	0.0965845	0.094	0.028	0.00113274	Two-sided Wilcoxon test	0.25	5
Fam3a	4.89224e-08	0.0834301	0.097	0.029	0.00113847	Two-sided Wilcoxon test	0.25	5
Brd9	4.89731e-08	0.139658	0.274	0.134	0.00113965	Two-sided Wilcoxon test	0.25	5
Bcl2l12	4.92486e-08	0.105843	0.231	0.106	0.00114606	Two-sided Wilcoxon test	0.25	5
Usp46	4.95993e-08	0.122555	0.227	0.104	0.00115422	Two-sided Wilcoxon test	0.25	5
Gpx7	4.96876e-08	0.112484	0.207	0.092	0.00115628	Two-sided Wilcoxon test	0.25	5
Upf2	5.45522e-08	0.129426	0.247	0.116	0.00126948	Two-sided Wilcoxon test	0.25	5
Ndufs5	5.56449e-08	0.328535	0.642	0.447	0.00129491	Two-sided Wilcoxon test	0.25	5
Tecpr2	5.61366e-08	0.0802513	0.084	0.023	0.00130635	Two-sided Wilcoxon test	0.25	5
Bcl9	5.72003e-08	0.137166	0.164	0.067	0.00133111	Two-sided Wilcoxon test	0.25	5
Dstn	5.82614e-08	0.382314	0.726	0.539	0.0013558	Two-sided Wilcoxon test	0.25	5
Eif2b2	5.82617e-08	0.111305	0.264	0.127	0.00135581	Two-sided Wilcoxon test	0.25	5
2810013P06Rik	5.84662e-08	0.101637	0.12	0.042	0.00136057	Two-sided Wilcoxon test	0.25	5
Dusp19	5.93664e-08	0.0620936	0.117	0.04	0.00138152	Two-sided Wilcoxon test	0.25	5
Smtn	6.18737e-08	0.149331	0.127	0.046	0.00143986	Two-sided Wilcoxon test	0.25	5
Fbrs	6.32979e-08	0.0766154	0.087	0.025	0.00147301	Two-sided Wilcoxon test	0.25	5
Mmut	6.35755e-08	0.0466702	0.117	0.04	0.00147947	Two-sided Wilcoxon test	0.25	5
Zfp738	6.3762e-08	0.020292	0.06	0.013	0.00148381	Two-sided Wilcoxon test	0.25	5
Gripap1	6.43846e-08	0.118775	0.174	0.072	0.00149829	Two-sided Wilcoxon test	0.25	5
Ufsp2	6.506e-08	0.102866	0.231	0.107	0.00151401	Two-sided Wilcoxon test	0.25	5
Prpf8	6.59709e-08	0.0695384	0.231	0.106	0.00153521	Two-sided Wilcoxon test	0.25	5
Timm8b	6.63973e-08	0.270095	0.528	0.324	0.00154513	Two-sided Wilcoxon test	0.25	5
Sms	6.72297e-08	0.347923	0.528	0.352	0.0015645	Two-sided Wilcoxon test	0.25	5
Cdca4	6.81149e-08	0.0960251	0.191	0.082	0.0015851	Two-sided Wilcoxon test	0.25	5
Pwwp3a	6.91414e-08	0.168728	0.241	0.115	0.00160899	Two-sided Wilcoxon test	0.25	5
Lmnb2	6.91416e-08	0.127701	0.147	0.057	0.00160899	Two-sided Wilcoxon test	0.25	5
Cic	6.95099e-08	0.1255	0.13	0.048	0.00161757	Two-sided Wilcoxon test	0.25	5
Rab3gap2	6.96268e-08	0.0880728	0.094	0.028	0.00162029	Two-sided Wilcoxon test	0.25	5
Cggbp1	6.96906e-08	0.246388	0.428	0.243	0.00162177	Two-sided Wilcoxon test	0.25	5
Parp1	7.07358e-08	0.19518	0.391	0.217	0.00164609	Two-sided Wilcoxon test	0.25	5
Slc15a4	7.11064e-08	0.0243596	0.074	0.018	0.00165472	Two-sided Wilcoxon test	0.25	5
Zfp422	7.14338e-08	0.188728	0.274	0.138	0.00166234	Two-sided Wilcoxon test	0.25	5
Asb4	7.2824e-08	0.146252	0.211	0.096	0.00169469	Two-sided Wilcoxon test	0.25	5
Tro	7.36059e-08	0.201103	0.161	0.066	0.00171288	Two-sided Wilcoxon test	0.25	5
Map3k10	7.43946e-08	0.108252	0.097	0.03	0.00173124	Two-sided Wilcoxon test	0.25	5
Nrxn3	7.62965e-08	-0.44552	0.231	0.372	0.00177549	Two-sided Wilcoxon test	0.25	5
Cgnl1	7.95105e-08	0.350652	0.532	0.338	0.00185029	Two-sided Wilcoxon test	0.25	5
Ctdspl	7.95607e-08	0.0753459	0.12	0.042	0.00185146	Two-sided Wilcoxon test	0.25	5
Fam114a1	7.96262e-08	0.12492	0.177	0.075	0.00185298	Two-sided Wilcoxon test	0.25	5
Prr15	8.01866e-08	0.0933036	0.054	0.01	0.00186602	Two-sided Wilcoxon test	0.25	5
Rprd1b	8.18145e-08	0.139283	0.187	0.082	0.00190391	Two-sided Wilcoxon test	0.25	5
Ddit4	8.21604e-08	0.116697	0.084	0.024	0.00191195	Two-sided Wilcoxon test	0.25	5
Ganc	8.32867e-08	0.0762278	0.07	0.017	0.00193816	Two-sided Wilcoxon test	0.25	5
Ogfod2	8.42463e-08	0.0250841	0.077	0.02	0.0019605	Two-sided Wilcoxon test	0.25	5
2310010J17Rik	8.43593e-08	0.0741049	0.064	0.014	0.00196312	Two-sided Wilcoxon test	0.25	5
Tm4sf1	8.45829e-08	0.346897	0.254	0.13	0.00196833	Two-sided Wilcoxon test	0.25	5
Emp3	8.49598e-08	0.149322	0.221	0.103	0.0019771	Two-sided Wilcoxon test	0.25	5
Plekhg2	8.60343e-08	0.138576	0.09	0.027	0.0020021	Two-sided Wilcoxon test	0.25	5
Rcor1	8.64233e-08	0.152731	0.224	0.105	0.00201116	Two-sided Wilcoxon test	0.25	5
Snrpb2	9.05898e-08	0.355087	0.495	0.321	0.00210812	Two-sided Wilcoxon test	0.25	5
Ide	9.19754e-08	0.0941286	0.191	0.083	0.00214036	Two-sided Wilcoxon test	0.25	5
Bak1	9.27087e-08	0.0455401	0.174	0.072	0.00215742	Two-sided Wilcoxon test	0.25	5
Ate1	9.38405e-08	0.0529572	0.224	0.101	0.00218376	Two-sided Wilcoxon test	0.25	5
Mcfd2	9.41981e-08	0.121397	0.211	0.095	0.00219208	Two-sided Wilcoxon test	0.25	5
H2afv	9.48809e-08	0.299991	0.692	0.487	0.00220797	Two-sided Wilcoxon test	0.25	5
Rtca	9.54141e-08	0.069031	0.167	0.068	0.00222038	Two-sided Wilcoxon test	0.25	5
Melk	9.78101e-08	0.144818	0.184	0.08	0.00227614	Two-sided Wilcoxon test	0.25	5
Ndufb1-ps	9.8824e-08	0.273724	0.438	0.257	0.00229973	Two-sided Wilcoxon test	0.25	5
Acat2	9.89751e-08	0.120025	0.217	0.1	0.00230325	Two-sided Wilcoxon test	0.25	5
Dpp8	1.00194e-07	0.0962984	0.161	0.065	0.00233161	Two-sided Wilcoxon test	0.25	5
Gcnt7	1.00344e-07	0.0741037	0.05	0.009	0.00233511	Two-sided Wilcoxon test	0.25	5
Tulp4	1.02105e-07	0.142062	0.227	0.107	0.00237608	Two-sided Wilcoxon test	0.25	5
Tars2	1.0233e-07	0.0646428	0.14	0.053	0.00238133	Two-sided Wilcoxon test	0.25	5
Ccser2	1.03104e-07	0.121862	0.161	0.066	0.00239934	Two-sided Wilcoxon test	0.25	5
Plekha8	1.03231e-07	0.0848543	0.137	0.052	0.00240229	Two-sided Wilcoxon test	0.25	5
Atpsckmt	1.05275e-07	0.075147	0.124	0.044	0.00244985	Two-sided Wilcoxon test	0.25	5
Rpl32	1.05683e-07	0.179393	1	0.999	0.00245935	Two-sided Wilcoxon test	0.25	5
Stab1	1.0648e-07	0.126992	0.12	0.043	0.00247788	Two-sided Wilcoxon test	0.25	5
Mrps35	1.06686e-07	0.169961	0.271	0.138	0.0024827	Two-sided Wilcoxon test	0.25	5
Rps6	1.07482e-07	-0.211281	0.99	0.99	0.00250122	Two-sided Wilcoxon test	0.25	5
Tcf3	1.0838e-07	0.109371	0.365	0.194	0.00252211	Two-sided Wilcoxon test	0.25	5
Gys1	1.08631e-07	0.116351	0.137	0.052	0.00252794	Two-sided Wilcoxon test	0.25	5
Rnf170	1.11293e-07	0.181364	0.097	0.031	0.00258989	Two-sided Wilcoxon test	0.25	5
Morf4l1	1.13555e-07	0.321555	0.853	0.752	0.00264255	Two-sided Wilcoxon test	0.25	5
Csk	1.15186e-07	0.0958466	0.177	0.076	0.00268049	Two-sided Wilcoxon test	0.25	5
Crnde	1.16733e-07	0.0532452	0.06	0.013	0.00271649	Two-sided Wilcoxon test	0.25	5
Phc2	1.17249e-07	0.135958	0.338	0.177	0.0027285	Two-sided Wilcoxon test	0.25	5
Impdh1	1.1728e-07	0.120536	0.167	0.07	0.00272922	Two-sided Wilcoxon test	0.25	5
Cflar	1.17671e-07	0.0605771	0.137	0.052	0.00273831	Two-sided Wilcoxon test	0.25	5
Pdcd11	1.18182e-07	0.0789456	0.177	0.075	0.00275022	Two-sided Wilcoxon test	0.25	5
Foxp4	1.18972e-07	0.142056	0.151	0.06	0.00276859	Two-sided Wilcoxon test	0.25	5
Gstp1	1.19891e-07	-0.386478	0.027	0.132	0.00278998	Two-sided Wilcoxon test	0.25	5
Taok2	1.24502e-07	0.106841	0.124	0.045	0.00289729	Two-sided Wilcoxon test	0.25	5
Ppt2	1.27672e-07	0.0619875	0.161	0.065	0.00297106	Two-sided Wilcoxon test	0.25	5
Snhg6	1.27874e-07	0.0745329	0.144	0.056	0.00297577	Two-sided Wilcoxon test	0.25	5
Cyfip1	1.30706e-07	0.215991	0.341	0.186	0.00304165	Two-sided Wilcoxon test	0.25	5
Top3b	1.32175e-07	0.0784455	0.137	0.052	0.00307585	Two-sided Wilcoxon test	0.25	5
Ubr7	1.32809e-07	0.155515	0.207	0.095	0.00309059	Two-sided Wilcoxon test	0.25	5
Eloa	1.34726e-07	0.103163	0.204	0.092	0.00313521	Two-sided Wilcoxon test	0.25	5
Nectin2	1.36169e-07	0.219475	0.348	0.193	0.00316879	Two-sided Wilcoxon test	0.25	5
Zkscan17	1.36757e-07	0.108862	0.08	0.022	0.00318246	Two-sided Wilcoxon test	0.25	5
Trappc5	1.37627e-07	0.160348	0.355	0.191	0.00320273	Two-sided Wilcoxon test	0.25	5
Acaa1a	1.38478e-07	0.072603	0.201	0.089	0.00322251	Two-sided Wilcoxon test	0.25	5
Rnf141	1.42412e-07	0.0881652	0.137	0.052	0.00331408	Two-sided Wilcoxon test	0.25	5
Slc25a5	1.42822e-07	-0.40171	0.632	0.696	0.00332362	Two-sided Wilcoxon test	0.25	5
Alyref	1.43137e-07	0.228239	0.488	0.298	0.00333093	Two-sided Wilcoxon test	0.25	5
Dicer1	1.43339e-07	0.133171	0.271	0.136	0.00333564	Two-sided Wilcoxon test	0.25	5
Tcf25	1.43972e-07	0.201334	0.455	0.267	0.00335038	Two-sided Wilcoxon test	0.25	5
Senp5	1.48058e-07	0.109381	0.241	0.115	0.00344546	Two-sided Wilcoxon test	0.25	5
Tmem189	1.4944e-07	0.0907692	0.127	0.047	0.00347761	Two-sided Wilcoxon test	0.25	5
Selenbp1	1.49612e-07	0.053098	0.144	0.056	0.00348162	Two-sided Wilcoxon test	0.25	5
Mfap3	1.4983e-07	0.0682796	0.154	0.062	0.00348669	Two-sided Wilcoxon test	0.25	5
Rps6ka3	1.50524e-07	0.129519	0.184	0.081	0.00350284	Two-sided Wilcoxon test	0.25	5
Hbb-bh1	1.52026e-07	-0.214594	1	1	0.00353779	Two-sided Wilcoxon test	0.25	5
Cdkn2d	1.52826e-07	0.128253	0.201	0.091	0.00355642	Two-sided Wilcoxon test	0.25	5
Tmem106c	1.54843e-07	0.0946855	0.09	0.028	0.00360335	Two-sided Wilcoxon test	0.25	5
Ccnk	1.59646e-07	0.0492097	0.171	0.071	0.00371513	Two-sided Wilcoxon test	0.25	5
Dmwd	1.59814e-07	0.121243	0.14	0.055	0.00371902	Two-sided Wilcoxon test	0.25	5
Cited4	1.60839e-07	-0.565807	0.321	0.432	0.00374288	Two-sided Wilcoxon test	0.25	5
Trmt10a	1.63662e-07	0.127268	0.197	0.089	0.00380858	Two-sided Wilcoxon test	0.25	5
Rassf3	1.63826e-07	0.0973832	0.154	0.062	0.0038124	Two-sided Wilcoxon test	0.25	5
Acvrl1	1.64121e-07	0.0576668	0.064	0.015	0.00381926	Two-sided Wilcoxon test	0.25	5
Ldha	1.64722e-07	0.329434	0.94	0.87	0.00383326	Two-sided Wilcoxon test	0.25	5
Msl3	1.66766e-07	0.0873138	0.167	0.07	0.00388082	Two-sided Wilcoxon test	0.25	5
Utp15	1.68827e-07	0.0708549	0.154	0.062	0.00392877	Two-sided Wilcoxon test	0.25	5
Plin3	1.76993e-07	0.191762	0.395	0.23	0.00411881	Two-sided Wilcoxon test	0.25	5
R3hdm4	1.78418e-07	0.107208	0.214	0.1	0.00415196	Two-sided Wilcoxon test	0.25	5
Ensa	1.79363e-07	0.0955416	0.211	0.097	0.00417397	Two-sided Wilcoxon test	0.25	5
Pmm2	1.79445e-07	0.0427107	0.164	0.068	0.00417586	Two-sided Wilcoxon test	0.25	5
Nkiras1	1.83916e-07	0.0783071	0.094	0.029	0.00427991	Two-sided Wilcoxon test	0.25	5
Bptf	1.86769e-07	0.152447	0.288	0.15	0.0043463	Two-sided Wilcoxon test	0.25	5
Cpd	1.87044e-07	0.145248	0.164	0.069	0.00435271	Two-sided Wilcoxon test	0.25	5
Atp6v1c1	1.87397e-07	0.12221	0.187	0.083	0.00436092	Two-sided Wilcoxon test	0.25	5
Vdac1	1.94444e-07	0.381723	0.726	0.568	0.00452489	Two-sided Wilcoxon test	0.25	5
Dusp16	1.95112e-07	0.0589461	0.197	0.088	0.00454045	Two-sided Wilcoxon test	0.25	5
Znhit1	1.99994e-07	0.211991	0.358	0.201	0.00465407	Two-sided Wilcoxon test	0.25	5
Pcnx	2.08594e-07	0.137158	0.157	0.065	0.0048542	Two-sided Wilcoxon test	0.25	5
Klc1	2.09294e-07	0.0406814	0.151	0.06	0.00487048	Two-sided Wilcoxon test	0.25	5
Rpl4	2.111e-07	-0.263787	0.92	0.947	0.00491251	Two-sided Wilcoxon test	0.25	5
Ap3d1	2.13756e-07	0.134622	0.154	0.064	0.00497431	Two-sided Wilcoxon test	0.25	5
Rbm28	2.18223e-07	0.209624	0.378	0.216	0.00507827	Two-sided Wilcoxon test	0.25	5
Col5a1	2.31439e-07	0.113047	0.1	0.033	0.00538582	Two-sided Wilcoxon test	0.25	5
Nfe2l1	2.3487e-07	0.179343	0.234	0.114	0.00546566	Two-sided Wilcoxon test	0.25	5
Sucla2	2.41078e-07	0.177777	0.291	0.155	0.00561014	Two-sided Wilcoxon test	0.25	5
Rgmb	2.46715e-07	0.0384852	0.06	0.014	0.0057413	Two-sided Wilcoxon test	0.25	5
Gm14295	2.48078e-07	0.0425016	0.05	0.01	0.00577303	Two-sided Wilcoxon test	0.25	5
Sphk2	2.52685e-07	0.0218248	0.077	0.021	0.00588022	Two-sided Wilcoxon test	0.25	5
Chd8	2.54833e-07	0.113404	0.181	0.08	0.00593021	Two-sided Wilcoxon test	0.25	5
Ncoa7	2.55755e-07	0.0876875	0.207	0.096	0.00595168	Two-sided Wilcoxon test	0.25	5
Actn4	2.57277e-07	0.223396	0.365	0.209	0.0059871	Two-sided Wilcoxon test	0.25	5
Cox20	2.58324e-07	0.149241	0.281	0.146	0.00601145	Two-sided Wilcoxon test	0.25	5
2700081O15Rik	2.58699e-07	0.0761446	0.087	0.026	0.00602018	Two-sided Wilcoxon test	0.25	5
Gtf3c4	2.66044e-07	0.0858221	0.1	0.033	0.00619112	Two-sided Wilcoxon test	0.25	5
Irf2	2.71719e-07	0.0726478	0.171	0.073	0.00632316	Two-sided Wilcoxon test	0.25	5
1810024B03Rik	2.74696e-07	0.0627303	0.084	0.025	0.00639244	Two-sided Wilcoxon test	0.25	5
Ift52	2.75873e-07	0.111865	0.161	0.068	0.00641985	Two-sided Wilcoxon test	0.25	5
Rps8	2.76601e-07	0.164087	1	1	0.00643678	Two-sided Wilcoxon test	0.25	5
Smarcc2	2.77038e-07	0.0814059	0.214	0.1	0.00644694	Two-sided Wilcoxon test	0.25	5
Plscr3	2.77274e-07	0.0970613	0.237	0.115	0.00645245	Two-sided Wilcoxon test	0.25	5
Rpl23	2.83875e-07	0.13606	0.997	1	0.00660606	Two-sided Wilcoxon test	0.25	5
Gata2	2.85909e-07	0.0839684	0.134	0.052	0.0066534	Two-sided Wilcoxon test	0.25	5
Ost4	2.90234e-07	0.296327	0.418	0.248	0.00675404	Two-sided Wilcoxon test	0.25	5
Pop1	2.95162e-07	0.122193	0.174	0.076	0.00686872	Two-sided Wilcoxon test	0.25	5
Agpat3	2.9719e-07	0.108203	0.177	0.078	0.00691591	Two-sided Wilcoxon test	0.25	5
Ndufb4	3.01869e-07	0.253628	0.548	0.36	0.00702479	Two-sided Wilcoxon test	0.25	5
Aida	3.03166e-07	0.0944768	0.187	0.084	0.00705497	Two-sided Wilcoxon test	0.25	5
Acyp1	3.03904e-07	0.0892091	0.194	0.088	0.00707214	Two-sided Wilcoxon test	0.25	5
B930036N10Rik	3.12198e-07	0.0787084	0.074	0.02	0.00726516	Two-sided Wilcoxon test	0.25	5
Chd3	3.12373e-07	0.122645	0.181	0.08	0.00726923	Two-sided Wilcoxon test	0.25	5
Eri3	3.12725e-07	0.09021	0.244	0.119	0.00727742	Two-sided Wilcoxon test	0.25	5
Nsdhl	3.20388e-07	0.0515046	0.12	0.044	0.00745574	Two-sided Wilcoxon test	0.25	5
Zeb2os	3.22621e-07	0.0421891	0.057	0.013	0.00750771	Two-sided Wilcoxon test	0.25	5
Tmem97	3.26682e-07	0.102611	0.311	0.163	0.00760221	Two-sided Wilcoxon test	0.25	5
Cog2	3.32292e-07	0.12812	0.09	0.029	0.00773276	Two-sided Wilcoxon test	0.25	5
Pgm1	3.3323e-07	0.132057	0.284	0.149	0.00775459	Two-sided Wilcoxon test	0.25	5
Rab43	3.34924e-07	0.0977914	0.077	0.022	0.00779401	Two-sided Wilcoxon test	0.25	5
B4galt4	3.37152e-07	0.0238974	0.151	0.061	0.00784586	Two-sided Wilcoxon test	0.25	5
Siah1b	3.3773e-07	0.0923786	0.107	0.037	0.00785932	Two-sided Wilcoxon test	0.25	5
Rab7	3.41015e-07	0.14342	0.431	0.248	0.00793577	Two-sided Wilcoxon test	0.25	5
Zfp36l2	3.42377e-07	0.139581	0.204	0.096	0.00796746	Two-sided Wilcoxon test	0.25	5
Cdc42bpb	3.43695e-07	0.164903	0.197	0.092	0.00799813	Two-sided Wilcoxon test	0.25	5
Herc2	3.48677e-07	0.104148	0.187	0.084	0.00811407	Two-sided Wilcoxon test	0.25	5
Dctn1	3.51997e-07	0.0954109	0.177	0.078	0.00819133	Two-sided Wilcoxon test	0.25	5
Ptprs	3.52258e-07	0.17721	0.137	0.055	0.0081974	Two-sided Wilcoxon test	0.25	5
Vamp5	3.54689e-07	0.259954	0.388	0.229	0.00825397	Two-sided Wilcoxon test	0.25	5
Acd	3.55495e-07	0.0718704	0.191	0.086	0.00827272	Two-sided Wilcoxon test	0.25	5
Gnl1	3.57634e-07	0.113974	0.201	0.093	0.00832251	Two-sided Wilcoxon test	0.25	5
Mob1a	3.5947e-07	0.0417523	0.171	0.073	0.00836523	Two-sided Wilcoxon test	0.25	5
Klhl13	3.59927e-07	0.129778	0.174	0.077	0.00837586	Two-sided Wilcoxon test	0.25	5
Afg3l1	3.60409e-07	0.110812	0.221	0.106	0.00838709	Two-sided Wilcoxon test	0.25	5
Xpo5	3.69482e-07	0.145078	0.137	0.055	0.00859823	Two-sided Wilcoxon test	0.25	5
Snx4	3.72445e-07	0.152733	0.321	0.174	0.00866718	Two-sided Wilcoxon test	0.25	5
Hmbs	3.75786e-07	-0.475842	0.528	0.604	0.00874492	Two-sided Wilcoxon test	0.25	5
Vangl2	3.82116e-07	0.0944473	0.094	0.03	0.00889223	Two-sided Wilcoxon test	0.25	5
Ablim1	3.82687e-07	0.0842539	0.171	0.074	0.0089055	Two-sided Wilcoxon test	0.25	5
5033428I22Rik	3.85559e-07	0.158892	0.14	0.057	0.00897233	Two-sided Wilcoxon test	0.25	5
Ifngr1	3.87316e-07	0.0985	0.14	0.056	0.00901323	Two-sided Wilcoxon test	0.25	5
Zfp703	3.96845e-07	0.0945522	0.087	0.027	0.00923498	Two-sided Wilcoxon test	0.25	5
Fxyd5	3.97802e-07	0.121243	0.231	0.112	0.00925726	Two-sided Wilcoxon test	0.25	5
Zfp467	3.98711e-07	0.0185003	0.1	0.033	0.0092784	Two-sided Wilcoxon test	0.25	5
Zfas1	3.99114e-07	0.0732831	0.191	0.086	0.00928778	Two-sided Wilcoxon test	0.25	5
Mob3a	3.99975e-07	0.0615304	0.08	0.024	0.00930781	Two-sided Wilcoxon test	0.25	5
Dbi	4.04502e-07	0.341564	0.753	0.597	0.00941316	Two-sided Wilcoxon test	0.25	5
Obsl1	4.05101e-07	0.128938	0.13	0.051	0.0094271	Two-sided Wilcoxon test	0.25	5
Nthl1	4.09847e-07	0.0532466	0.11	0.039	0.00953755	Two-sided Wilcoxon test	0.25	5
Mxra7	4.10051e-07	0.0754619	0.237	0.115	0.0095423	Two-sided Wilcoxon test	0.25	5
Stx6	4.12938e-07	0.0741693	0.217	0.103	0.00960947	Two-sided Wilcoxon test	0.25	5
Sec62	4.20528e-07	0.330571	0.575	0.385	0.00978611	Two-sided Wilcoxon test	0.25	5
Rps3	4.25129e-07	-0.202073	0.987	0.996	0.00989317	Two-sided Wilcoxon test	0.25	5
Msantd3	4.28654e-07	0.0628604	0.13	0.05	0.00997522	Two-sided Wilcoxon test	0.25	5
Nynrin	4.29533e-07	0.151317	0.161	0.069	0.00999566	Two-sided Wilcoxon test	0.25	5
Polr2d	4.30117e-07	0.186455	0.365	0.208	0.0100092	Two-sided Wilcoxon test	0.25	5
Ighmbp2	4.31181e-07	0.0485255	0.054	0.011	0.010034	Two-sided Wilcoxon test	0.25	5
Fbln1	4.32631e-07	0.180235	0.288	0.154	0.0100678	Two-sided Wilcoxon test	0.25	5
Zfp606	4.37834e-07	0.0695605	0.09	0.029	0.0101888	Two-sided Wilcoxon test	0.25	5
Ndst1	4.43905e-07	0.0632731	0.094	0.03	0.0103301	Two-sided Wilcoxon test	0.25	5
Rpa3	4.46183e-07	0.132168	0.204	0.096	0.0103831	Two-sided Wilcoxon test	0.25	5
Zdhhc24	4.48331e-07	0.012631	0.054	0.011	0.0104331	Two-sided Wilcoxon test	0.25	5
Dcaf4	4.53223e-07	0.107608	0.104	0.036	0.0105469	Two-sided Wilcoxon test	0.25	5
Pik3r4	4.61777e-07	0.048169	0.06	0.014	0.010746	Two-sided Wilcoxon test	0.25	5
Rpa1	4.65729e-07	0.11654	0.241	0.119	0.010838	Two-sided Wilcoxon test	0.25	5
Wbp1	4.85328e-07	0.118166	0.207	0.099	0.0112941	Two-sided Wilcoxon test	0.25	5
Col13a1	4.94835e-07	0.207242	0.247	0.127	0.0115153	Two-sided Wilcoxon test	0.25	5
Tmem80	4.98412e-07	0.055775	0.117	0.043	0.0115985	Two-sided Wilcoxon test	0.25	5
Fgfr1	5.02478e-07	0.1551	0.157	0.068	0.0116932	Two-sided Wilcoxon test	0.25	5
Ncbp2	5.07418e-07	0.150731	0.341	0.188	0.0118081	Two-sided Wilcoxon test	0.25	5
Nhsl2	5.10611e-07	0.1026	0.164	0.071	0.0118824	Two-sided Wilcoxon test	0.25	5
Slc25a19	5.18077e-07	0.0543257	0.07	0.019	0.0120562	Two-sided Wilcoxon test	0.25	5
Rps2	5.1858e-07	-0.148957	1	1	0.0120679	Two-sided Wilcoxon test	0.25	5
Dolpp1	5.19108e-07	0.0347692	0.07	0.019	0.0120802	Two-sided Wilcoxon test	0.25	5
Ddah2	5.25112e-07	0.34391	0.552	0.384	0.0122199	Two-sided Wilcoxon test	0.25	5
Smg9	5.32983e-07	0.0206027	0.087	0.027	0.0124031	Two-sided Wilcoxon test	0.25	5
Edem2	5.33556e-07	0.120286	0.177	0.08	0.0124164	Two-sided Wilcoxon test	0.25	5
Capn15	5.43393e-07	0.0543145	0.137	0.054	0.0126453	Two-sided Wilcoxon test	0.25	5
Bloc1s6	5.50518e-07	0.139409	0.127	0.05	0.0128111	Two-sided Wilcoxon test	0.25	5
Ski	5.58551e-07	0.142327	0.171	0.075	0.012998	Two-sided Wilcoxon test	0.25	5
Mpv17	5.61431e-07	0.0724591	0.107	0.038	0.0130651	Two-sided Wilcoxon test	0.25	5
Dctn6	5.63166e-07	0.117404	0.227	0.111	0.0131054	Two-sided Wilcoxon test	0.25	5
Cactin	5.63522e-07	0.0695611	0.107	0.038	0.0131137	Two-sided Wilcoxon test	0.25	5
Surf4	5.64929e-07	0.125764	0.351	0.193	0.0131465	Two-sided Wilcoxon test	0.25	5
Wiz	5.65856e-07	0.0499393	0.134	0.053	0.013168	Two-sided Wilcoxon test	0.25	5
Smad5	5.72505e-07	0.0650599	0.124	0.047	0.0133228	Two-sided Wilcoxon test	0.25	5
Nrm	5.78044e-07	0.0567727	0.134	0.053	0.0134517	Two-sided Wilcoxon test	0.25	5
Pcgf2	5.79293e-07	0.0650641	0.064	0.016	0.0134807	Two-sided Wilcoxon test	0.25	5
Tma7	5.82221e-07	0.336922	0.692	0.553	0.0135489	Two-sided Wilcoxon test	0.25	5
Slfn9	5.88539e-07	0.0802065	0.117	0.044	0.0136959	Two-sided Wilcoxon test	0.25	5
Ppp1r12c	5.9309e-07	0.0541161	0.191	0.087	0.0138018	Two-sided Wilcoxon test	0.25	5
Grcc10	5.94321e-07	0.238258	0.472	0.299	0.0138304	Two-sided Wilcoxon test	0.25	5
Eml2	6.0177e-07	0.0488854	0.11	0.04	0.0140038	Two-sided Wilcoxon test	0.25	5
1500009L16Rik	6.0267e-07	0.0112768	0.1	0.034	0.0140247	Two-sided Wilcoxon test	0.25	5
Ogfr	6.04972e-07	0.118372	0.278	0.144	0.0140783	Two-sided Wilcoxon test	0.25	5
Pcyt2	6.15591e-07	0.0361006	0.127	0.049	0.0143254	Two-sided Wilcoxon test	0.25	5
Mmab	6.24298e-07	0.0520905	0.107	0.038	0.014528	Two-sided Wilcoxon test	0.25	5
Actn1	6.24437e-07	0.165888	0.311	0.17	0.0145313	Two-sided Wilcoxon test	0.25	5
Trp53rka	6.3972e-07	0.0651437	0.087	0.028	0.0148869	Two-sided Wilcoxon test	0.25	5
Sirt2	6.42003e-07	0.133949	0.214	0.104	0.0149401	Two-sided Wilcoxon test	0.25	5
Cttn	6.58022e-07	0.134334	0.237	0.12	0.0153128	Two-sided Wilcoxon test	0.25	5
Epas1	6.76812e-07	0.0605594	0.084	0.026	0.0157501	Two-sided Wilcoxon test	0.25	5
Terf2	6.8091e-07	0.05895	0.144	0.059	0.0158455	Two-sided Wilcoxon test	0.25	5
Calm2	6.82759e-07	0.337676	0.886	0.801	0.0158885	Two-sided Wilcoxon test	0.25	5
Hps4	6.83663e-07	0.0589958	0.094	0.031	0.0159095	Two-sided Wilcoxon test	0.25	5
Cdip1	6.90588e-07	0.0930157	0.171	0.076	0.0160707	Two-sided Wilcoxon test	0.25	5
Pold1	6.93455e-07	0.063168	0.124	0.048	0.0161374	Two-sided Wilcoxon test	0.25	5
2410006H16Rik	6.97671e-07	0.18777	0.395	0.23	0.0162355	Two-sided Wilcoxon test	0.25	5
Ppp2r1a	7.00027e-07	0.215779	0.388	0.228	0.0162903	Two-sided Wilcoxon test	0.25	5
Dhx35	7.09403e-07	-0.0105661	0.064	0.016	0.0165085	Two-sided Wilcoxon test	0.25	5
Ccdc125	7.22552e-07	0.0938221	0.07	0.019	0.0168145	Two-sided Wilcoxon test	0.25	5
Pkn1	7.2429e-07	0.0335239	0.14	0.057	0.016855	Two-sided Wilcoxon test	0.25	5
Man2c1	7.39728e-07	0.0424226	0.087	0.028	0.0172142	Two-sided Wilcoxon test	0.25	5
Lyve1	7.43413e-07	0.106594	0.054	0.012	0.0173	Two-sided Wilcoxon test	0.25	5
Cav2	7.44523e-07	0.0562354	0.067	0.018	0.0173258	Two-sided Wilcoxon test	0.25	5
Nfyb	7.5455e-07	0.118387	0.291	0.155	0.0175591	Two-sided Wilcoxon test	0.25	5
Eef1g	7.5558e-07	-0.301083	0.846	0.89	0.0175831	Two-sided Wilcoxon test	0.25	5
Csnk1g2	7.6021e-07	0.153991	0.264	0.139	0.0176908	Two-sided Wilcoxon test	0.25	5
Map2k7	7.62466e-07	0.0480769	0.09	0.029	0.0177434	Two-sided Wilcoxon test	0.25	5
Btf3	7.64075e-07	-0.221798	0.946	0.981	0.0177808	Two-sided Wilcoxon test	0.25	5
Nck1	7.69222e-07	0.136732	0.258	0.133	0.0179006	Two-sided Wilcoxon test	0.25	5
Zfp746	7.75788e-07	0.0235233	0.104	0.036	0.0180534	Two-sided Wilcoxon test	0.25	5
Ebpl	7.84023e-07	0.0200566	0.194	0.088	0.018245	Two-sided Wilcoxon test	0.25	5
Csnk2a2	7.84899e-07	0.0562548	0.151	0.063	0.0182654	Two-sided Wilcoxon test	0.25	5
Cpsf2	7.93785e-07	0.104928	0.278	0.144	0.0184722	Two-sided Wilcoxon test	0.25	5
Pqbp1	8.08e-07	0.107342	0.207	0.099	0.018803	Two-sided Wilcoxon test	0.25	5
Slc35f6	8.11326e-07	0.0782436	0.06	0.015	0.0188804	Two-sided Wilcoxon test	0.25	5
Bola1	8.55399e-07	0.0863006	0.328	0.178	0.019906	Two-sided Wilcoxon test	0.25	5
Hspe1	8.64855e-07	0.300102	0.833	0.768	0.020126	Two-sided Wilcoxon test	0.25	5
Col5a2	8.80231e-07	0.15626	0.224	0.112	0.0204838	Two-sided Wilcoxon test	0.25	5
Ccnd2	8.91284e-07	0.373065	0.602	0.419	0.0207411	Two-sided Wilcoxon test	0.25	5
Cby1	8.94661e-07	0.0717561	0.201	0.095	0.0208197	Two-sided Wilcoxon test	0.25	5
Nelfa	9.01338e-07	0.0735637	0.187	0.086	0.020975	Two-sided Wilcoxon test	0.25	5
Ninj1	9.34592e-07	0.0452488	0.164	0.071	0.0217489	Two-sided Wilcoxon test	0.25	5
Rpl10a	9.35894e-07	-0.157582	1	0.999	0.0217792	Two-sided Wilcoxon test	0.25	5
Amot	9.36912e-07	0.0771573	0.124	0.048	0.0218029	Two-sided Wilcoxon test	0.25	5
Daxx	9.39079e-07	0.136274	0.134	0.055	0.0218533	Two-sided Wilcoxon test	0.25	5
Dusp9	9.51559e-07	0.121868	0.164	0.073	0.0221437	Two-sided Wilcoxon test	0.25	5
Gss	9.5925e-07	0.0622703	0.1	0.035	0.0223227	Two-sided Wilcoxon test	0.25	5
Ptms	9.66994e-07	0.200327	0.395	0.236	0.0225029	Two-sided Wilcoxon test	0.25	5
Fam168a	9.82485e-07	0.0958072	0.167	0.075	0.0228634	Two-sided Wilcoxon test	0.25	5
Zzef1	1.00081e-06	0.0743513	0.124	0.048	0.02329	Two-sided Wilcoxon test	0.25	5
Cracr2b	1.00213e-06	0.0572718	0.114	0.042	0.0233206	Two-sided Wilcoxon test	0.25	5
Lbh	1.00947e-06	0.193171	0.174	0.081	0.0234914	Two-sided Wilcoxon test	0.25	5
Ube2d1	1.0198e-06	0.0607779	0.217	0.105	0.0237318	Two-sided Wilcoxon test	0.25	5
Cdca7	1.02713e-06	0.0802536	0.194	0.091	0.0239023	Two-sided Wilcoxon test	0.25	5
Sept6	1.03004e-06	0.0697792	0.134	0.054	0.0239701	Two-sided Wilcoxon test	0.25	5
Nudt14	1.03471e-06	0.0251234	0.194	0.089	0.0240788	Two-sided Wilcoxon test	0.25	5
Ten1	1.04053e-06	0.105128	0.284	0.151	0.0242143	Two-sided Wilcoxon test	0.25	5
Hmox1	1.0443e-06	0.0535977	0.214	0.103	0.0243018	Two-sided Wilcoxon test	0.25	5
Lix1	1.05461e-06	0.101209	0.057	0.014	0.0245419	Two-sided Wilcoxon test	0.25	5
Col3a1	1.06496e-06	0.349675	0.385	0.237	0.0247828	Two-sided Wilcoxon test	0.25	5
Chmp1a	1.08217e-06	0.0556771	0.13	0.052	0.0251833	Two-sided Wilcoxon test	0.25	5
Zmiz1	1.08669e-06	0.25519	0.247	0.13	0.0252883	Two-sided Wilcoxon test	0.25	5
Gcc2	1.0915e-06	0.215544	0.314	0.178	0.0254002	Two-sided Wilcoxon test	0.25	5
Rasip1	1.11644e-06	0.233275	0.371	0.221	0.0259807	Two-sided Wilcoxon test	0.25	5
Apaf1	1.11901e-06	0.0356063	0.114	0.042	0.0260405	Two-sided Wilcoxon test	0.25	5
Rab12	1.11997e-06	0.092069	0.318	0.173	0.0260627	Two-sided Wilcoxon test	0.25	5
Gpr107	1.12236e-06	0.0797811	0.14	0.058	0.0261184	Two-sided Wilcoxon test	0.25	5
Tpd52l1	1.12361e-06	0.0372683	0.08	0.025	0.0261475	Two-sided Wilcoxon test	0.25	5
Net1	1.12802e-06	0.108191	0.171	0.077	0.0262502	Two-sided Wilcoxon test	0.25	5
Hcls1	1.12878e-06	0.0646321	0.05	0.011	0.0262678	Two-sided Wilcoxon test	0.25	5
Lrch4	1.12948e-06	0.0773426	0.057	0.014	0.0262842	Two-sided Wilcoxon test	0.25	5
Atg2a	1.15216e-06	0.0569104	0.057	0.014	0.026812	Two-sided Wilcoxon test	0.25	5
Ap5m1	1.15225e-06	0.0672406	0.067	0.018	0.026814	Two-sided Wilcoxon test	0.25	5
Ccdc77	1.17163e-06	0.107301	0.151	0.065	0.027265	Two-sided Wilcoxon test	0.25	5
Syngr2	1.17935e-06	0.116394	0.151	0.065	0.0274447	Two-sided Wilcoxon test	0.25	5
Acly	1.18658e-06	0.122514	0.187	0.088	0.027613	Two-sided Wilcoxon test	0.25	5
Ganab	1.19285e-06	0.0640706	0.161	0.071	0.0277589	Two-sided Wilcoxon test	0.25	5
Dlg5	1.21612e-06	0.0835709	0.097	0.034	0.0283004	Two-sided Wilcoxon test	0.25	5
Zfp414	1.21984e-06	0.0244971	0.117	0.044	0.028387	Two-sided Wilcoxon test	0.25	5
Sigmar1	1.22984e-06	0.125066	0.14	0.059	0.0286196	Two-sided Wilcoxon test	0.25	5
Wwc2	1.23084e-06	0.0986063	0.251	0.129	0.0286429	Two-sided Wilcoxon test	0.25	5
Cish	1.23146e-06	0.0173242	0.05	0.011	0.0286572	Two-sided Wilcoxon test	0.25	5
Baiap2	1.23544e-06	0.0406535	0.13	0.052	0.0287499	Two-sided Wilcoxon test	0.25	5
Ift122	1.24277e-06	0.115473	0.084	0.027	0.0289204	Two-sided Wilcoxon test	0.25	5
Rcan1	1.24393e-06	0.0854417	0.207	0.1	0.0289475	Two-sided Wilcoxon test	0.25	5
Smim8	1.25025e-06	0.123817	0.157	0.069	0.0290945	Two-sided Wilcoxon test	0.25	5
Bop1	1.27309e-06	0.0748941	0.194	0.091	0.0296261	Two-sided Wilcoxon test	0.25	5
Wipi2	1.27883e-06	0.0523824	0.194	0.091	0.0297596	Two-sided Wilcoxon test	0.25	5
Rab35	1.28311e-06	0.0579549	0.207	0.099	0.0298592	Two-sided Wilcoxon test	0.25	5
Bcl2l13	1.29053e-06	0.0468065	0.144	0.06	0.0300319	Two-sided Wilcoxon test	0.25	5
Tmem134	1.29176e-06	0.128975	0.348	0.196	0.0300604	Two-sided Wilcoxon test	0.25	5
Tubgcp2	1.29349e-06	0.097569	0.197	0.094	0.0301007	Two-sided Wilcoxon test	0.25	5
Dmap1	1.2947e-06	0.110045	0.144	0.061	0.030129	Two-sided Wilcoxon test	0.25	5
Nle1	1.29927e-06	0.023035	0.124	0.048	0.0302354	Two-sided Wilcoxon test	0.25	5
Dapk3	1.31437e-06	0.0860171	0.258	0.133	0.0305867	Two-sided Wilcoxon test	0.25	5
Slc43a2	1.32873e-06	0.124748	0.084	0.027	0.0309208	Two-sided Wilcoxon test	0.25	5
Zfp84	1.34322e-06	0.0874324	0.077	0.024	0.0312582	Two-sided Wilcoxon test	0.25	5
Akr7a5	1.34707e-06	0.0490219	0.247	0.124	0.0313477	Two-sided Wilcoxon test	0.25	5
Ube2q1	1.3686e-06	0.139494	0.274	0.147	0.0318486	Two-sided Wilcoxon test	0.25	5
Ivd	1.37921e-06	0.0596457	0.147	0.062	0.0320956	Two-sided Wilcoxon test	0.25	5
Mrnip	1.38583e-06	0.0548597	0.114	0.043	0.0322496	Two-sided Wilcoxon test	0.25	5
Rbm17	1.42031e-06	0.219519	0.428	0.261	0.0330519	Two-sided Wilcoxon test	0.25	5
Map3k4	1.42437e-06	0.150577	0.174	0.081	0.0331466	Two-sided Wilcoxon test	0.25	5
Tead2	1.45824e-06	0.237203	0.368	0.22	0.0339348	Two-sided Wilcoxon test	0.25	5
Pgam1	1.46448e-06	0.298487	0.853	0.726	0.0340798	Two-sided Wilcoxon test	0.25	5
Snupn	1.47113e-06	0.0498325	0.1	0.036	0.0342346	Two-sided Wilcoxon test	0.25	5
Ralgps2	1.48038e-06	0.160012	0.308	0.172	0.0344498	Two-sided Wilcoxon test	0.25	5
Casp6	1.48123e-06	0.0440677	0.194	0.091	0.0344697	Two-sided Wilcoxon test	0.25	5
Mvd	1.49557e-06	0.081147	0.104	0.038	0.0348034	Two-sided Wilcoxon test	0.25	5
Mt2	1.49726e-06	0.416714	0.759	0.654	0.0348426	Two-sided Wilcoxon test	0.25	5
Eps8	1.50801e-06	0.10498	0.114	0.044	0.0350928	Two-sided Wilcoxon test	0.25	5
Slc8a1	1.535e-06	-0.619298	0.258	0.382	0.035721	Two-sided Wilcoxon test	0.25	5
Alyref2	1.54884e-06	0.0792375	0.054	0.013	0.0360429	Two-sided Wilcoxon test	0.25	5
Plod3	1.56975e-06	0.0732397	0.14	0.059	0.0365297	Two-sided Wilcoxon test	0.25	5
Nedd8	1.57007e-06	0.281553	0.776	0.645	0.0365371	Two-sided Wilcoxon test	0.25	5
Dusp23	1.57838e-06	0.128718	0.097	0.034	0.0367304	Two-sided Wilcoxon test	0.25	5
Zdhhc18	1.58073e-06	0.0640623	0.054	0.013	0.0367853	Two-sided Wilcoxon test	0.25	5
Ftl1-ps1	1.58504e-06	0.0398759	0.097	0.034	0.0368854	Two-sided Wilcoxon test	0.25	5
Hmox2	1.59238e-06	0.156259	0.375	0.217	0.0370562	Two-sided Wilcoxon test	0.25	5
Krt10	1.61163e-06	0.0581454	0.08	0.025	0.0375043	Two-sided Wilcoxon test	0.25	5
Uevld	1.6288e-06	0.0516981	0.077	0.024	0.0379037	Two-sided Wilcoxon test	0.25	5
Prmt2	1.6347e-06	0.0914361	0.1	0.036	0.038041	Two-sided Wilcoxon test	0.25	5
Ctnnbip1	1.6404e-06	0.103306	0.284	0.151	0.0381739	Two-sided Wilcoxon test	0.25	5
Cbwd1	1.64324e-06	0.0664422	0.147	0.063	0.0382399	Two-sided Wilcoxon test	0.25	5
Ccdc28b	1.65174e-06	0.087829	0.124	0.049	0.0384377	Two-sided Wilcoxon test	0.25	5
Mphosph9	1.66612e-06	0.0872771	0.1	0.036	0.0387723	Two-sided Wilcoxon test	0.25	5
Tbc1d20	1.6684e-06	0.0115701	0.13	0.052	0.0388253	Two-sided Wilcoxon test	0.25	5
Pex11b	1.67591e-06	0.0981631	0.1	0.036	0.039	Two-sided Wilcoxon test	0.25	5
Cplane1	1.68959e-06	0.065649	0.127	0.051	0.0393184	Two-sided Wilcoxon test	0.25	5
Notch1	1.69198e-06	0.220169	0.204	0.103	0.039374	Two-sided Wilcoxon test	0.25	5
Czib	1.70384e-06	0.115485	0.244	0.126	0.03965	Two-sided Wilcoxon test	0.25	5
Ppp1r9b	1.71192e-06	0.0644226	0.104	0.038	0.0398382	Two-sided Wilcoxon test	0.25	5
Tmem17	1.718e-06	0.0668274	0.064	0.017	0.0399795	Two-sided Wilcoxon test	0.25	5
Sharpin	1.71811e-06	0.0772026	0.1	0.036	0.0399822	Two-sided Wilcoxon test	0.25	5
Rps29	1.73673e-06	0.200891	0.987	0.964	0.0404154	Two-sided Wilcoxon test	0.25	5
Itgb3bp	1.74459e-06	0.0633734	0.237	0.12	0.0405984	Two-sided Wilcoxon test	0.25	5
Usp36	1.74463e-06	0.061381	0.117	0.045	0.0405994	Two-sided Wilcoxon test	0.25	5
Vegfb	1.75127e-06	0.136117	0.264	0.141	0.0407539	Two-sided Wilcoxon test	0.25	5
Tnks1bp1	1.75262e-06	0.107281	0.067	0.019	0.0407853	Two-sided Wilcoxon test	0.25	5
Lamtor2	1.7804e-06	0.227389	0.492	0.317	0.0414318	Two-sided Wilcoxon test	0.25	5
Atox1	1.7954e-06	0.315888	0.565	0.417	0.0417808	Two-sided Wilcoxon test	0.25	5
Abcc5	1.85383e-06	0.0151765	0.11	0.041	0.0431405	Two-sided Wilcoxon test	0.25	5
Ptrh2	1.88008e-06	0.0620375	0.264	0.138	0.0437513	Two-sided Wilcoxon test	0.25	5
Lhpp	1.88071e-06	0.00885446	0.054	0.013	0.0437659	Two-sided Wilcoxon test	0.25	5
Rnasek	1.90002e-06	0.131767	0.448	0.268	0.0442154	Two-sided Wilcoxon test	0.25	5
Bex3	1.90227e-06	0.352712	0.836	0.7	0.0442678	Two-sided Wilcoxon test	0.25	5
Cdc40	1.92927e-06	0.0804605	0.231	0.116	0.044896	Two-sided Wilcoxon test	0.25	5
Zcchc9	1.94018e-06	0.0590203	0.177	0.082	0.04515	Two-sided Wilcoxon test	0.25	5
Cmbl	1.95885e-06	0.0327049	0.064	0.017	0.0455843	Two-sided Wilcoxon test	0.25	5
Mfap2	1.97417e-06	0.113985	0.301	0.166	0.0459409	Two-sided Wilcoxon test	0.25	5
Gla	1.98571e-06	0.00367061	0.08	0.025	0.0462095	Two-sided Wilcoxon test	0.25	5
Casp3	2.04248e-06	0.161269	0.281	0.152	0.0475307	Two-sided Wilcoxon test	0.25	5
Clp1	2.05823e-06	0.0512568	0.12	0.048	0.047897	Two-sided Wilcoxon test	0.25	5
Bag6	2.06247e-06	0.0711101	0.224	0.112	0.0479957	Two-sided Wilcoxon test	0.25	5
Actr5	2.07331e-06	0.0477159	0.097	0.034	0.0482479	Two-sided Wilcoxon test	0.25	5
Rab9	2.07563e-06	0.0678055	0.217	0.108	0.048302	Two-sided Wilcoxon test	0.25	5
Cul7	2.08579e-06	0.140131	0.114	0.045	0.0485384	Two-sided Wilcoxon test	0.25	5
Ing4	2.08591e-06	0.0754569	0.201	0.098	0.0485413	Two-sided Wilcoxon test	0.25	5
Eed	2.09887e-06	0.0613207	0.221	0.11	0.0488429	Two-sided Wilcoxon test	0.25	5
Mta1	2.1032e-06	0.0743316	0.117	0.046	0.0489435	Two-sided Wilcoxon test	0.25	5
Naa80	2.11373e-06	0.0771992	0.05	0.011	0.0491885	Two-sided Wilcoxon test	0.25	5
Nop10	2.12222e-06	0.317667	0.712	0.601	0.0493861	Two-sided Wilcoxon test	0.25	5
Zmat5	2.12315e-06	0.0445247	0.217	0.107	0.0494079	Two-sided Wilcoxon test	0.25	5
Pias4	2.14341e-06	0.0613096	0.127	0.052	0.0498793	Two-sided Wilcoxon test	0.25	5
Tm2d1	2.19731e-06	0.115455	0.211	0.105	0.0511336	Two-sided Wilcoxon test	0.25	5
Tmem37	2.22072e-06	0.091408	0.087	0.029	0.0516784	Two-sided Wilcoxon test	0.25	5
Slc25a17	2.23918e-06	0.0547304	0.227	0.114	0.0521079	Two-sided Wilcoxon test	0.25	5
Pmvk	2.24405e-06	0.133184	0.244	0.126	0.0522212	Two-sided Wilcoxon test	0.25	5
Mapk1ip1	2.24757e-06	0.054475	0.057	0.014	0.0523032	Two-sided Wilcoxon test	0.25	5
Ahdc1	2.25863e-06	0.0264439	0.067	0.019	0.0525606	Two-sided Wilcoxon test	0.25	5
Thumpd2	2.26175e-06	0.0380344	0.1	0.036	0.0526333	Two-sided Wilcoxon test	0.25	5
Sgta	2.27402e-06	0.128724	0.341	0.194	0.0529186	Two-sided Wilcoxon test	0.25	5
Ndufa13	2.2801e-06	0.284345	0.696	0.532	0.0530602	Two-sided Wilcoxon test	0.25	5
Grip1	2.28162e-06	-0.386726	0.271	0.388	0.0530955	Two-sided Wilcoxon test	0.25	5
Pde12	2.316e-06	0.09666	0.134	0.056	0.0538956	Two-sided Wilcoxon test	0.25	5
Sat2	2.32409e-06	0.0561988	0.07	0.021	0.0540839	Two-sided Wilcoxon test	0.25	5
Gpaa1	2.32865e-06	0.126767	0.194	0.095	0.05419	Two-sided Wilcoxon test	0.25	5
Glg1	2.3319e-06	0.15465	0.308	0.173	0.0542657	Two-sided Wilcoxon test	0.25	5
Ric8b	2.33485e-06	0.0229323	0.1	0.036	0.0543343	Two-sided Wilcoxon test	0.25	5
Pcgf3	2.36325e-06	0.0795967	0.151	0.066	0.0549951	Two-sided Wilcoxon test	0.25	5
Trnau1ap	2.36332e-06	0.0895457	0.298	0.162	0.0549967	Two-sided Wilcoxon test	0.25	5
Lcp1	2.44251e-06	0.168525	0.167	0.078	0.0568397	Two-sided Wilcoxon test	0.25	5
Usp33	2.45396e-06	0.141402	0.157	0.072	0.0571062	Two-sided Wilcoxon test	0.25	5
Pcnx3	2.45542e-06	0.0539414	0.08	0.026	0.0571401	Two-sided Wilcoxon test	0.25	5
Pycard	2.46771e-06	0.281836	0.157	0.072	0.0574261	Two-sided Wilcoxon test	0.25	5
Cdkn1a	2.47902e-06	0.153914	0.077	0.025	0.0576893	Two-sided Wilcoxon test	0.25	5
5031439G07Rik	2.49106e-06	0.108234	0.11	0.042	0.0579694	Two-sided Wilcoxon test	0.25	5
Tspan12	2.5462e-06	0.0954177	0.161	0.073	0.0592526	Two-sided Wilcoxon test	0.25	5
Atg101	2.551e-06	0.0812122	0.227	0.116	0.0593643	Two-sided Wilcoxon test	0.25	5
Fkbp8	2.55323e-06	0.222625	0.505	0.325	0.0594163	Two-sided Wilcoxon test	0.25	5
Rrm2b	2.55672e-06	0.101458	0.107	0.041	0.0594974	Two-sided Wilcoxon test	0.25	5
Taf8	2.58768e-06	0.0623724	0.1	0.037	0.0602178	Two-sided Wilcoxon test	0.25	5
Gm8797	2.58931e-06	0.0443107	0.077	0.024	0.0602559	Two-sided Wilcoxon test	0.25	5
Pxk	2.60812e-06	0.011578	0.114	0.044	0.0606935	Two-sided Wilcoxon test	0.25	5
Rpia	2.60895e-06	0.0623333	0.12	0.048	0.0607128	Two-sided Wilcoxon test	0.25	5
Acap1	2.62893e-06	0.0800632	0.11	0.042	0.0611779	Two-sided Wilcoxon test	0.25	5
Mybbp1a	2.62898e-06	0.148097	0.334	0.191	0.061179	Two-sided Wilcoxon test	0.25	5
Psmg4	2.67903e-06	0.0968416	0.281	0.151	0.0623438	Two-sided Wilcoxon test	0.25	5
Ubxn8	2.6857e-06	0.0832705	0.124	0.05	0.0624989	Two-sided Wilcoxon test	0.25	5
Cherp	2.68943e-06	0.00986654	0.14	0.059	0.0625858	Two-sided Wilcoxon test	0.25	5
Stam2	2.69228e-06	-0.0002114	0.201	0.096	0.062652	Two-sided Wilcoxon test	0.25	5
Abhd17a	2.69531e-06	0.13814	0.395	0.232	0.0627226	Two-sided Wilcoxon test	0.25	5
Parp2	2.70509e-06	0.0838663	0.191	0.092	0.0629502	Two-sided Wilcoxon test	0.25	5
Fignl2	2.71127e-06	0.0612218	0.06	0.016	0.063094	Two-sided Wilcoxon test	0.25	5
Stxbp3	2.72054e-06	0.0514829	0.144	0.062	0.0633097	Two-sided Wilcoxon test	0.25	5
Nabp2	2.73203e-06	0.140593	0.344	0.199	0.063577	Two-sided Wilcoxon test	0.25	5
Stx2	2.76757e-06	0.0971586	0.147	0.065	0.0644042	Two-sided Wilcoxon test	0.25	5
Itpripl2	2.77212e-06	0.0321531	0.06	0.016	0.0645099	Two-sided Wilcoxon test	0.25	5
Ppp2r5d	2.77601e-06	0.0362073	0.134	0.056	0.0646006	Two-sided Wilcoxon test	0.25	5
Rbm15b	2.77822e-06	0.0695091	0.127	0.052	0.064652	Two-sided Wilcoxon test	0.25	5
Gypa	2.797e-06	-0.396896	0.502	0.61	0.0650891	Two-sided Wilcoxon test	0.25	5
Ccz1	2.81633e-06	0.0519062	0.278	0.147	0.0655387	Two-sided Wilcoxon test	0.25	5
Mrps9	2.85228e-06	0.140616	0.324	0.184	0.0663755	Two-sided Wilcoxon test	0.25	5
Zfp692	2.86623e-06	-0.0141112	0.1	0.036	0.0667	Two-sided Wilcoxon test	0.25	5
Akirin1	2.87575e-06	0.117755	0.338	0.192	0.0669215	Two-sided Wilcoxon test	0.25	5
Myh6	2.87992e-06	-0.525291	0.177	0.294	0.0670186	Two-sided Wilcoxon test	0.25	5
Zc3hc1	2.88704e-06	0.0617382	0.197	0.096	0.0671842	Two-sided Wilcoxon test	0.25	5
Kmt2a	2.88767e-06	0.0657423	0.204	0.1	0.0671989	Two-sided Wilcoxon test	0.25	5
Nkiras2	2.8885e-06	0.0516463	0.147	0.064	0.0672183	Two-sided Wilcoxon test	0.25	5
Nelfb	2.90542e-06	0.123628	0.194	0.095	0.067612	Two-sided Wilcoxon test	0.25	5
Ralbp1	2.92007e-06	0.202576	0.355	0.208	0.067953	Two-sided Wilcoxon test	0.25	5
Cdc42ep1	2.93688e-06	0.0903947	0.137	0.059	0.068344	Two-sided Wilcoxon test	0.25	5
Coasy	2.95478e-06	0.0470264	0.134	0.056	0.0687608	Two-sided Wilcoxon test	0.25	5
Hps1	2.98065e-06	0.0724503	0.054	0.013	0.0693626	Two-sided Wilcoxon test	0.25	5
Slc7a5	2.98917e-06	0.0257596	0.157	0.07	0.0695609	Two-sided Wilcoxon test	0.25	5
Ctbs	2.9909e-06	0.0108223	0.087	0.029	0.0696011	Two-sided Wilcoxon test	0.25	5
Mknk2	2.99202e-06	0.0852501	0.187	0.09	0.0696272	Two-sided Wilcoxon test	0.25	5
Entr1	3.03393e-06	0.059143	0.207	0.102	0.0706026	Two-sided Wilcoxon test	0.25	5
Hist1h2bn	3.05116e-06	0.0646402	0.09	0.032	0.0710037	Two-sided Wilcoxon test	0.25	5
Ccdc32	3.06347e-06	0.0290921	0.151	0.066	0.0712901	Two-sided Wilcoxon test	0.25	5
Rab2b	3.06603e-06	0.117821	0.097	0.036	0.0713497	Two-sided Wilcoxon test	0.25	5
Ppp2cb	3.08672e-06	0.0740518	0.104	0.039	0.071831	Two-sided Wilcoxon test	0.25	5
Rnf34	3.10256e-06	0.0578795	0.167	0.077	0.0721998	Two-sided Wilcoxon test	0.25	5
Sft2d1	3.10819e-06	0.0876353	0.14	0.061	0.0723306	Two-sided Wilcoxon test	0.25	5
Arf6	3.1196e-06	0.110647	0.294	0.162	0.0725962	Two-sided Wilcoxon test	0.25	5
Ssh1	3.14964e-06	0.0819172	0.11	0.043	0.0732952	Two-sided Wilcoxon test	0.25	5
Clcc1	3.16892e-06	0.102128	0.117	0.047	0.073744	Two-sided Wilcoxon test	0.25	5
Mov10	3.18755e-06	0.0860169	0.11	0.043	0.0741774	Two-sided Wilcoxon test	0.25	5
Rrbp1	3.21058e-06	0.379245	0.625	0.468	0.0747135	Two-sided Wilcoxon test	0.25	5
Rnf214	3.21615e-06	0.0549695	0.154	0.069	0.0748431	Two-sided Wilcoxon test	0.25	5
Vamp4	3.26097e-06	0.0666077	0.181	0.085	0.075886	Two-sided Wilcoxon test	0.25	5
Nrp2	3.26184e-06	0.137701	0.1	0.038	0.0759062	Two-sided Wilcoxon test	0.25	5
Cox7a2	3.27892e-06	0.255485	0.843	0.786	0.0763038	Two-sided Wilcoxon test	0.25	5
Rbm4	3.29303e-06	0.0600515	0.221	0.11	0.0766321	Two-sided Wilcoxon test	0.25	5
Jkamp	3.31776e-06	0.0684692	0.221	0.111	0.0772076	Two-sided Wilcoxon test	0.25	5
Abl1	3.32283e-06	0.114023	0.161	0.073	0.0773256	Two-sided Wilcoxon test	0.25	5
Tpp1	3.32413e-06	0.101725	0.157	0.071	0.0773558	Two-sided Wilcoxon test	0.25	5
Myo7a	3.33982e-06	0.111405	0.057	0.015	0.0777209	Two-sided Wilcoxon test	0.25	5
Plekhf2	3.37906e-06	-0.0208699	0.167	0.075	0.0786341	Two-sided Wilcoxon test	0.25	5
Ranbp3	3.43437e-06	0.0481081	0.171	0.079	0.0799212	Two-sided Wilcoxon test	0.25	5
Med11	3.43857e-06	0.0658287	0.114	0.045	0.0800189	Two-sided Wilcoxon test	0.25	5
Chchd5	3.44144e-06	0.00583729	0.167	0.076	0.0800857	Two-sided Wilcoxon test	0.25	5
Ift20	3.46481e-06	0.188313	0.435	0.269	0.0806296	Two-sided Wilcoxon test	0.25	5
Airn	3.51238e-06	-0.26819	0.428	0.555	0.0817365	Two-sided Wilcoxon test	0.25	5
Ubqln1	3.51633e-06	0.0971351	0.264	0.142	0.0818286	Two-sided Wilcoxon test	0.25	5
Sod1	3.65732e-06	0.195791	0.478	0.302	0.0851096	Two-sided Wilcoxon test	0.25	5
Snx10	3.70284e-06	0.101964	0.094	0.034	0.0861688	Two-sided Wilcoxon test	0.25	5
Bicra	3.71322e-06	0.0722323	0.08	0.026	0.0864103	Two-sided Wilcoxon test	0.25	5
LTO1	3.72056e-06	0.0544983	0.1	0.037	0.086581	Two-sided Wilcoxon test	0.25	5
Chtop	3.76405e-06	0.116022	0.278	0.153	0.0875932	Two-sided Wilcoxon test	0.25	5
Alkbh3	3.7711e-06	0.0663455	0.154	0.069	0.0877574	Two-sided Wilcoxon test	0.25	5
Zdhhc21	3.80359e-06	0.0224256	0.107	0.041	0.0885135	Two-sided Wilcoxon test	0.25	5
Josd1	3.80839e-06	0.0433241	0.154	0.069	0.0886251	Two-sided Wilcoxon test	0.25	5
E2f3	3.80957e-06	0.150689	0.217	0.112	0.0886524	Two-sided Wilcoxon test	0.25	5
Dcaf15	3.82641e-06	0.0700218	0.1	0.037	0.0890443	Two-sided Wilcoxon test	0.25	5
1110038F14Rik	3.85579e-06	0.0818142	0.274	0.147	0.089728	Two-sided Wilcoxon test	0.25	5
Kat8	3.86191e-06	0.0490092	0.174	0.081	0.0898705	Two-sided Wilcoxon test	0.25	5
Ube2o	3.87735e-06	0.0722599	0.11	0.043	0.0902299	Two-sided Wilcoxon test	0.25	5
Nt5c	3.87977e-06	0.0868989	0.268	0.143	0.090286	Two-sided Wilcoxon test	0.25	5
Timeless	3.9124e-06	0.0928866	0.184	0.089	0.0910455	Two-sided Wilcoxon test	0.25	5
Ccdc137	3.93027e-06	0.0689695	0.08	0.026	0.0914614	Two-sided Wilcoxon test	0.25	5
Hells	3.93043e-06	0.116707	0.344	0.197	0.0914649	Two-sided Wilcoxon test	0.25	5
Hsd11b2	3.94332e-06	0.0544699	0.12	0.049	0.091765	Two-sided Wilcoxon test	0.25	5
Pea15a	3.95955e-06	0.0787669	0.251	0.132	0.0921427	Two-sided Wilcoxon test	0.25	5
2310033P09Rik	3.96792e-06	0.0908502	0.247	0.131	0.0923376	Two-sided Wilcoxon test	0.25	5
Dhrs7b	3.97978e-06	0.0827067	0.157	0.072	0.0926135	Two-sided Wilcoxon test	0.25	5
Heatr5b	3.98858e-06	0.0341031	0.074	0.023	0.0928183	Two-sided Wilcoxon test	0.25	5
Gng10	4.00416e-06	0.101554	0.234	0.123	0.0931807	Two-sided Wilcoxon test	0.25	5
Slc25a1	4.00837e-06	0.0846316	0.104	0.04	0.0932789	Two-sided Wilcoxon test	0.25	5
Copz2	4.0242e-06	0.110752	0.197	0.097	0.0936471	Two-sided Wilcoxon test	0.25	5
Uba7	4.05123e-06	-0.0397694	0.104	0.038	0.0942762	Two-sided Wilcoxon test	0.25	5
Bmyc	4.05219e-06	0.165701	0.251	0.136	0.0942986	Two-sided Wilcoxon test	0.25	5
Dhrs7	4.06479e-06	0.0809066	0.12	0.049	0.0945917	Two-sided Wilcoxon test	0.25	5
Sh3pxd2b	4.0896e-06	0.0746942	0.094	0.034	0.095169	Two-sided Wilcoxon test	0.25	5
Ttyh3	4.11985e-06	0.0506475	0.13	0.055	0.0958731	Two-sided Wilcoxon test	0.25	5
Nudt1	4.12728e-06	0.0728764	0.161	0.073	0.0960459	Two-sided Wilcoxon test	0.25	5
mt-Cytb	4.1754e-06	0.844237	0.946	0.943	0.0971658	Two-sided Wilcoxon test	0.25	5
Klf10	4.19451e-06	0.0888458	0.144	0.064	0.0976104	Two-sided Wilcoxon test	0.25	5
Anapc2	4.23687e-06	0.0604201	0.184	0.088	0.0985963	Two-sided Wilcoxon test	0.25	5
Tmem176a	4.2516e-06	0.109302	0.261	0.14	0.0989389	Two-sided Wilcoxon test	0.25	5
Pitpnb	4.25464e-06	0.0662925	0.318	0.176	0.0990096	Two-sided Wilcoxon test	0.25	5
Fgd1	4.25985e-06	0.0820569	0.094	0.034	0.099131	Two-sided Wilcoxon test	0.25	5
Sub1	4.28157e-06	0.271034	0.886	0.843	0.0996364	Two-sided Wilcoxon test	0.25	5
Tsc22d4	4.29922e-06	0.104548	0.241	0.126	0.100047	Two-sided Wilcoxon test	0.25	5
Yipf1	4.34516e-06	0.0971957	0.211	0.107	0.101116	Two-sided Wilcoxon test	0.25	5
Epb41l4aos	4.39399e-06	0.149297	0.164	0.078	0.102252	Two-sided Wilcoxon test	0.25	5
Spint2	4.40607e-06	0.128667	0.08	0.027	0.102534	Two-sided Wilcoxon test	0.25	5
Elp6	4.43065e-06	0.0684793	0.12	0.049	0.103106	Two-sided Wilcoxon test	0.25	5
Gtpbp6	4.45956e-06	0.0588187	0.114	0.045	0.103778	Two-sided Wilcoxon test	0.25	5
Rcn3	4.51145e-06	0.194282	0.405	0.25	0.104986	Two-sided Wilcoxon test	0.25	5
Peg10	4.56563e-06	0.218212	0.204	0.106	0.106247	Two-sided Wilcoxon test	0.25	5
Ttc1	4.58987e-06	0.0937458	0.298	0.165	0.106811	Two-sided Wilcoxon test	0.25	5
Yy1	4.59147e-06	0.186834	0.438	0.272	0.106848	Two-sided Wilcoxon test	0.25	5
Bod1	4.61514e-06	0.0865607	0.254	0.135	0.107399	Two-sided Wilcoxon test	0.25	5
Cep120	4.6285e-06	0.0570435	0.154	0.069	0.10771	Two-sided Wilcoxon test	0.25	5
Carhsp1	4.66252e-06	0.0739575	0.264	0.142	0.108502	Two-sided Wilcoxon test	0.25	5
Gm43154	4.75501e-06	0.0450629	0.06	0.017	0.110654	Two-sided Wilcoxon test	0.25	5
Bcl2l11	4.7895e-06	0.078505	0.144	0.064	0.111457	Two-sided Wilcoxon test	0.25	5
Twsg1	4.82279e-06	0.0854103	0.08	0.027	0.112231	Two-sided Wilcoxon test	0.25	5
Mex3d	4.82485e-06	0.0703856	0.064	0.018	0.112279	Two-sided Wilcoxon test	0.25	5
Abi3	4.83043e-06	0.150869	0.288	0.162	0.112409	Two-sided Wilcoxon test	0.25	5
Ubr1	4.89987e-06	0.0982874	0.184	0.089	0.114025	Two-sided Wilcoxon test	0.25	5
Armcx4	4.91835e-06	0.0920474	0.094	0.034	0.114455	Two-sided Wilcoxon test	0.25	5
Mxd4	5.00139e-06	0.0833724	0.167	0.079	0.116387	Two-sided Wilcoxon test	0.25	5
Haghl	5.01923e-06	0.0661978	0.09	0.032	0.116803	Two-sided Wilcoxon test	0.25	5
Hipk1	5.03917e-06	0.123216	0.204	0.104	0.117266	Two-sided Wilcoxon test	0.25	5
Gins2	5.0402e-06	0.0778143	0.298	0.164	0.11729	Two-sided Wilcoxon test	0.25	5
Mrps36	5.08457e-06	0.213172	0.381	0.236	0.118323	Two-sided Wilcoxon test	0.25	5
Anapc4	5.13354e-06	0.101837	0.247	0.132	0.119463	Two-sided Wilcoxon test	0.25	5
Txlna	5.17641e-06	0.0775424	0.237	0.124	0.12046	Two-sided Wilcoxon test	0.25	5
Emilin1	5.19315e-06	0.157125	0.288	0.163	0.12085	Two-sided Wilcoxon test	0.25	5
Afap1l1	5.19324e-06	0.17315	0.378	0.228	0.120852	Two-sided Wilcoxon test	0.25	5
S100a6	5.24427e-06	0.0716878	0.124	0.052	0.122039	Two-sided Wilcoxon test	0.25	5
Lpar4	5.24949e-06	0.0625417	0.07	0.022	0.122161	Two-sided Wilcoxon test	0.25	5
Rabl2	5.266e-06	0.0350108	0.104	0.04	0.122545	Two-sided Wilcoxon test	0.25	5
Prrc1	5.27646e-06	0.0797929	0.278	0.151	0.122788	Two-sided Wilcoxon test	0.25	5
Sdhaf3	5.31641e-06	0.0300893	0.114	0.045	0.123718	Two-sided Wilcoxon test	0.25	5
Kif3b	5.40142e-06	0.0520152	0.067	0.02	0.125696	Two-sided Wilcoxon test	0.25	5
Diablo	5.41185e-06	0.092509	0.177	0.085	0.125939	Two-sided Wilcoxon test	0.25	5
2310009B15Rik	5.50342e-06	0.0328058	0.207	0.103	0.12807	Two-sided Wilcoxon test	0.25	5
Lsm6	5.52231e-06	0.226746	0.589	0.407	0.12851	Two-sided Wilcoxon test	0.25	5
Ubap2l	5.54313e-06	0.177198	0.435	0.267	0.128994	Two-sided Wilcoxon test	0.25	5
Srp68	5.54834e-06	0.101081	0.244	0.13	0.129115	Two-sided Wilcoxon test	0.25	5
Tmem100	5.58272e-06	0.095263	0.11	0.044	0.129916	Two-sided Wilcoxon test	0.25	5
Coq6	5.59669e-06	0.055739	0.124	0.052	0.130241	Two-sided Wilcoxon test	0.25	5
Ap1b1	5.60053e-06	0.0436981	0.084	0.029	0.13033	Two-sided Wilcoxon test	0.25	5
Kdr	5.60389e-06	0.257876	0.361	0.218	0.130408	Two-sided Wilcoxon test	0.25	5
Utp11	5.61957e-06	0.185687	0.475	0.301	0.130773	Two-sided Wilcoxon test	0.25	5
Pon2	5.65754e-06	0.0782979	0.291	0.162	0.131657	Two-sided Wilcoxon test	0.25	5
Rbm22	5.68069e-06	0.184944	0.318	0.184	0.132195	Two-sided Wilcoxon test	0.25	5
Wnt4	5.7042e-06	0.109414	0.124	0.052	0.132742	Two-sided Wilcoxon test	0.25	5
Fam98b	5.72868e-06	0.181059	0.281	0.158	0.133312	Two-sided Wilcoxon test	0.25	5
Rbp1	5.72944e-06	0.237611	0.388	0.24	0.13333	Two-sided Wilcoxon test	0.25	5
Cdkn2aipnl	5.80592e-06	0.0453412	0.184	0.089	0.135109	Two-sided Wilcoxon test	0.25	5
Tmem9	5.81738e-06	0.0700471	0.254	0.136	0.135376	Two-sided Wilcoxon test	0.25	5
Med12	5.84194e-06	0.00106213	0.09	0.032	0.135948	Two-sided Wilcoxon test	0.25	5
Tubg1	5.86881e-06	0.0785568	0.247	0.132	0.136573	Two-sided Wilcoxon test	0.25	5
Arpc1a	5.87404e-06	0.224777	0.518	0.345	0.136695	Two-sided Wilcoxon test	0.25	5
Ocrl	5.91326e-06	0.00269808	0.064	0.018	0.137608	Two-sided Wilcoxon test	0.25	5
Stard3nl	5.96876e-06	0.0664676	0.224	0.115	0.138899	Two-sided Wilcoxon test	0.25	5
Icam1	5.97856e-06	0.0258151	0.1	0.038	0.139127	Two-sided Wilcoxon test	0.25	5
Mrpl10	6.01657e-06	0.0646434	0.167	0.079	0.140012	Two-sided Wilcoxon test	0.25	5
Ppp2r3d	6.02471e-06	0.0119895	0.104	0.04	0.140201	Two-sided Wilcoxon test	0.25	5
Nipa2	6.04946e-06	0.0926838	0.281	0.156	0.140777	Two-sided Wilcoxon test	0.25	5
Numa1	6.05424e-06	0.112155	0.171	0.082	0.140888	Two-sided Wilcoxon test	0.25	5
Bcl2l1	6.06539e-06	0.0530474	0.147	0.066	0.141148	Two-sided Wilcoxon test	0.25	5
Scamp2	6.08074e-06	0.0863086	0.207	0.106	0.141505	Two-sided Wilcoxon test	0.25	5
Trip13	6.14362e-06	0.103494	0.221	0.115	0.142968	Two-sided Wilcoxon test	0.25	5
Bcl10	6.14888e-06	0.0737714	0.231	0.121	0.143091	Two-sided Wilcoxon test	0.25	5
Rab8a	6.19376e-06	0.153277	0.341	0.197	0.144135	Two-sided Wilcoxon test	0.25	5
Tecr	6.21406e-06	0.254793	0.632	0.451	0.144608	Two-sided Wilcoxon test	0.25	5
Aldh16a1	6.21946e-06	0.0144998	0.084	0.029	0.144733	Two-sided Wilcoxon test	0.25	5
Tpk1	6.24188e-06	0.141811	0.104	0.041	0.145255	Two-sided Wilcoxon test	0.25	5
Ndufb3	6.34897e-06	0.127209	0.415	0.248	0.147747	Two-sided Wilcoxon test	0.25	5
Ado	6.3816e-06	0.0614019	0.161	0.075	0.148506	Two-sided Wilcoxon test	0.25	5
Zfyve26	6.42339e-06	0.0522725	0.09	0.033	0.149479	Two-sided Wilcoxon test	0.25	5
Gcsh	6.48309e-06	0.121882	0.351	0.206	0.150868	Two-sided Wilcoxon test	0.25	5
Sac3d1	6.48692e-06	0.053463	0.184	0.089	0.150957	Two-sided Wilcoxon test	0.25	5
Kctd5	6.51929e-06	0.0295006	0.174	0.083	0.15171	Two-sided Wilcoxon test	0.25	5
N4bp1	6.52923e-06	0.0720971	0.164	0.077	0.151942	Two-sided Wilcoxon test	0.25	5
Atf6b	6.53206e-06	0.0400928	0.13	0.056	0.152008	Two-sided Wilcoxon test	0.25	5
Lxn	6.53488e-06	0.0566594	0.247	0.131	0.152073	Two-sided Wilcoxon test	0.25	5
Tmem242	6.55633e-06	0.000516306	0.191	0.092	0.152572	Two-sided Wilcoxon test	0.25	5
Tmed4	6.59331e-06	0.128792	0.247	0.135	0.153433	Two-sided Wilcoxon test	0.25	5
Ltbr	6.60602e-06	0.0599663	0.13	0.056	0.153729	Two-sided Wilcoxon test	0.25	5
2810006K23Rik	6.64336e-06	0.0592782	0.147	0.067	0.154598	Two-sided Wilcoxon test	0.25	5
Isyna1	6.65657e-06	0.109201	0.348	0.2	0.154905	Two-sided Wilcoxon test	0.25	5
Rack1	6.65854e-06	-0.171554	0.993	0.994	0.154951	Two-sided Wilcoxon test	0.25	5
Strn4	6.75928e-06	0.0243472	0.144	0.064	0.157295	Two-sided Wilcoxon test	0.25	5
Gcn1	6.76419e-06	0.0844555	0.154	0.071	0.157409	Two-sided Wilcoxon test	0.25	5
Kti12	6.79236e-06	0.0539461	0.177	0.085	0.158065	Two-sided Wilcoxon test	0.25	5
Rab1b	6.79501e-06	0.0389571	0.288	0.157	0.158127	Two-sided Wilcoxon test	0.25	5
Pip5k1c	6.81906e-06	0.0741604	0.057	0.015	0.158686	Two-sided Wilcoxon test	0.25	5
Pin1	6.83893e-06	0.207111	0.538	0.356	0.159149	Two-sided Wilcoxon test	0.25	5
Car8	6.85836e-06	0.112943	0.144	0.065	0.159601	Two-sided Wilcoxon test	0.25	5
Srek1ip1	6.92912e-06	0.0725279	0.164	0.077	0.161248	Two-sided Wilcoxon test	0.25	5
Lockd	6.95421e-06	-0.00875419	0.161	0.073	0.161831	Two-sided Wilcoxon test	0.25	5
Tm9sf4	6.97362e-06	0.127325	0.231	0.121	0.162283	Two-sided Wilcoxon test	0.25	5
Med6	7.02361e-06	0.134912	0.281	0.158	0.163446	Two-sided Wilcoxon test	0.25	5
Pear1	7.0315e-06	0.0841391	0.06	0.017	0.16363	Two-sided Wilcoxon test	0.25	5
Phka2	7.0809e-06	0.0448951	0.057	0.015	0.16478	Two-sided Wilcoxon test	0.25	5
Rnf44	7.08718e-06	0.0667483	0.117	0.048	0.164926	Two-sided Wilcoxon test	0.25	5
Bbs4	7.09494e-06	0.0479775	0.057	0.015	0.165106	Two-sided Wilcoxon test	0.25	5
Med25	7.10645e-06	0.0507649	0.157	0.072	0.165374	Two-sided Wilcoxon test	0.25	5
Pdzd11	7.15693e-06	0.07081	0.247	0.131	0.166549	Two-sided Wilcoxon test	0.25	5
Ier3ip1	7.1769e-06	0.221948	0.408	0.256	0.167014	Two-sided Wilcoxon test	0.25	5
Arpc4	7.17766e-06	0.174486	0.398	0.244	0.167031	Two-sided Wilcoxon test	0.25	5
Armt1	7.19956e-06	0.044134	0.094	0.034	0.167541	Two-sided Wilcoxon test	0.25	5
Appl2	7.24677e-06	0.0887098	0.08	0.028	0.16864	Two-sided Wilcoxon test	0.25	5
Hspb11	7.35867e-06	0.0847976	0.184	0.091	0.171244	Two-sided Wilcoxon test	0.25	5
Ccnyl1	7.41626e-06	0.113021	0.094	0.035	0.172584	Two-sided Wilcoxon test	0.25	5
Tedc1	7.44952e-06	0.0984055	0.05	0.013	0.173358	Two-sided Wilcoxon test	0.25	5
Gdpd1	7.51261e-06	0.109604	0.144	0.065	0.174826	Two-sided Wilcoxon test	0.25	5
Wrn	7.51501e-06	0.0392631	0.134	0.058	0.174882	Two-sided Wilcoxon test	0.25	5
Tagln2	7.55114e-06	0.389438	0.833	0.744	0.175723	Two-sided Wilcoxon test	0.25	5
Plrg1	7.56843e-06	0.0490656	0.174	0.083	0.176125	Two-sided Wilcoxon test	0.25	5
Bet1	7.58268e-06	0.0889394	0.254	0.138	0.176457	Two-sided Wilcoxon test	0.25	5
Adprhl2	7.59047e-06	0.0543975	0.161	0.075	0.176638	Two-sided Wilcoxon test	0.25	5
Slc2a1	7.61186e-06	0.29376	0.488	0.319	0.177136	Two-sided Wilcoxon test	0.25	5
Pecam1	7.65206e-06	0.195973	0.418	0.265	0.178071	Two-sided Wilcoxon test	0.25	5
Ppwd1	7.66715e-06	0.0587445	0.207	0.105	0.178422	Two-sided Wilcoxon test	0.25	5
Dhrs1	7.68409e-06	0.0297564	0.171	0.081	0.178817	Two-sided Wilcoxon test	0.25	5
Prelid2	7.7121e-06	0.0893788	0.227	0.119	0.179468	Two-sided Wilcoxon test	0.25	5
Gatd1	7.79065e-06	0.0589544	0.144	0.065	0.181296	Two-sided Wilcoxon test	0.25	5
Slc25a20	7.82823e-06	0.0522771	0.097	0.037	0.182171	Two-sided Wilcoxon test	0.25	5
Slc1a5	7.84224e-06	0.0179884	0.11	0.044	0.182497	Two-sided Wilcoxon test	0.25	5
Ino80b	7.84309e-06	-0.0233689	0.177	0.084	0.182517	Two-sided Wilcoxon test	0.25	5
Luc7l2	7.85344e-06	-0.355505	0.498	0.573	0.182757	Two-sided Wilcoxon test	0.25	5
Borcs8	7.89019e-06	0.012662	0.204	0.102	0.183613	Two-sided Wilcoxon test	0.25	5
Clstn1	7.94449e-06	0.0767114	0.067	0.021	0.184876	Two-sided Wilcoxon test	0.25	5
Nap1l1	7.95697e-06	0.264589	0.87	0.799	0.185167	Two-sided Wilcoxon test	0.25	5
Bin3	7.96078e-06	0.0581015	0.194	0.097	0.185255	Two-sided Wilcoxon test	0.25	5
Rbx1	7.96574e-06	0.282818	0.806	0.701	0.185371	Two-sided Wilcoxon test	0.25	5
Ik	7.97238e-06	0.108188	0.361	0.213	0.185525	Two-sided Wilcoxon test	0.25	5
Med31	7.97529e-06	0.0820457	0.181	0.089	0.185593	Two-sided Wilcoxon test	0.25	5
Zmynd11	8.01424e-06	0.0623328	0.298	0.166	0.186499	Two-sided Wilcoxon test	0.25	5
Cep164	8.02652e-06	0.0669946	0.157	0.073	0.186785	Two-sided Wilcoxon test	0.25	5
Rad23b	8.08766e-06	0.180522	0.448	0.284	0.188208	Two-sided Wilcoxon test	0.25	5
Sat1	8.09365e-06	0.189354	0.237	0.129	0.188347	Two-sided Wilcoxon test	0.25	5
Eif4g3	8.1365e-06	0.0517891	0.365	0.209	0.189344	Two-sided Wilcoxon test	0.25	5
Ddost	8.14765e-06	0.25916	0.538	0.377	0.189604	Two-sided Wilcoxon test	0.25	5
Wdr45b	8.14995e-06	0.100573	0.328	0.19	0.189657	Two-sided Wilcoxon test	0.25	5
E130309D02Rik	8.16433e-06	0.0119569	0.12	0.05	0.189992	Two-sided Wilcoxon test	0.25	5
Itpr2	8.20066e-06	0.189428	0.251	0.138	0.190838	Two-sided Wilcoxon test	0.25	5
Sh3bp5	8.23452e-06	0.0889616	0.231	0.121	0.191626	Two-sided Wilcoxon test	0.25	5
Man2a1	8.28215e-06	0.0725612	0.151	0.069	0.192734	Two-sided Wilcoxon test	0.25	5
Ap1s1	8.28744e-06	0.0879419	0.355	0.205	0.192857	Two-sided Wilcoxon test	0.25	5
Vmp1	8.29126e-06	0.190394	0.408	0.252	0.192946	Two-sided Wilcoxon test	0.25	5
Naxe	8.30566e-06	0.0988367	0.304	0.173	0.193281	Two-sided Wilcoxon test	0.25	5
Cirbp	8.32574e-06	0.139511	0.294	0.168	0.193748	Two-sided Wilcoxon test	0.25	5
Klhl28	8.45357e-06	0.0402681	0.064	0.019	0.196723	Two-sided Wilcoxon test	0.25	5
Ninl	8.49962e-06	0.068951	0.117	0.049	0.197795	Two-sided Wilcoxon test	0.25	5
Nde1	8.52188e-06	0.0439523	0.201	0.101	0.198313	Two-sided Wilcoxon test	0.25	5
Zcchc10	8.58676e-06	0.0713655	0.171	0.083	0.199822	Two-sided Wilcoxon test	0.25	5
Tpst1	8.63602e-06	0.0472909	0.114	0.046	0.200969	Two-sided Wilcoxon test	0.25	5
Sec61a1	8.71151e-06	0.0579561	0.171	0.081	0.202726	Two-sided Wilcoxon test	0.25	5
Ikzf5	8.71276e-06	0.071898	0.12	0.051	0.202755	Two-sided Wilcoxon test	0.25	5
Prcc	8.78597e-06	0.0495976	0.177	0.086	0.204458	Two-sided Wilcoxon test	0.25	5
Trappc12	8.80003e-06	0.0652817	0.09	0.033	0.204786	Two-sided Wilcoxon test	0.25	5
Flt1	8.88483e-06	0.25831	0.361	0.225	0.206759	Two-sided Wilcoxon test	0.25	5
Ciao3	8.89347e-06	0.0245803	0.08	0.028	0.20696	Two-sided Wilcoxon test	0.25	5
Auts2	8.90286e-06	-0.308572	0.344	0.448	0.207178	Two-sided Wilcoxon test	0.25	5
Ercc3	8.94652e-06	0.0855924	0.084	0.03	0.208194	Two-sided Wilcoxon test	0.25	5
Rnpepl1	8.96239e-06	0.0243042	0.08	0.028	0.208564	Two-sided Wilcoxon test	0.25	5
Vps35l	8.97268e-06	0.0503941	0.144	0.065	0.208803	Two-sided Wilcoxon test	0.25	5
Etnk1	9.00114e-06	0.0391658	0.174	0.084	0.209465	Two-sided Wilcoxon test	0.25	5
AI413582	9.02401e-06	0.0945288	0.054	0.014	0.209998	Two-sided Wilcoxon test	0.25	5
Slc22a23	9.25747e-06	0.108878	0.187	0.093	0.215431	Two-sided Wilcoxon test	0.25	5
Svip	9.3082e-06	0.0731724	0.114	0.047	0.216611	Two-sided Wilcoxon test	0.25	5
Msrb1	9.35377e-06	0.0511773	0.184	0.091	0.217672	Two-sided Wilcoxon test	0.25	5
2700062C07Rik	9.42576e-06	0.00721616	0.12	0.05	0.219347	Two-sided Wilcoxon test	0.25	5
Mnat1	9.42672e-06	0.0983866	0.324	0.188	0.219369	Two-sided Wilcoxon test	0.25	5
Polr3b	9.53423e-06	0.111186	0.117	0.049	0.221871	Two-sided Wilcoxon test	0.25	5
Scpep1	9.63002e-06	0.0875254	0.097	0.037	0.2241	Two-sided Wilcoxon test	0.25	5
Rnf216	9.63783e-06	0.0940075	0.247	0.133	0.224282	Two-sided Wilcoxon test	0.25	5
Hist1h1e	9.65858e-06	-0.451304	0.538	0.595	0.224765	Two-sided Wilcoxon test	0.25	5
Tcaf1	9.71215e-06	0.0599391	0.187	0.092	0.226011	Two-sided Wilcoxon test	0.25	5
Ctxn1	9.71497e-06	0.0454291	0.124	0.053	0.226077	Two-sided Wilcoxon test	0.25	5
Tnnt3	9.78342e-06	0.0643828	0.1	0.039	0.22767	Two-sided Wilcoxon test	0.25	5
Flnb	9.79931e-06	0.163517	0.184	0.092	0.22804	Two-sided Wilcoxon test	0.25	5
Ttn	9.851e-06	-0.404168	0.415	0.531	0.229243	Two-sided Wilcoxon test	0.25	5
Plod2	9.88078e-06	0.103804	0.124	0.053	0.229936	Two-sided Wilcoxon test	0.25	5
Me2	9.9085e-06	0.145889	0.214	0.114	0.230581	Two-sided Wilcoxon test	0.25	5
Rgl1	9.99671e-06	0.0239246	0.161	0.075	0.232633	Two-sided Wilcoxon test	0.25	5
Tmem106b	1.00385e-05	0.0400434	0.11	0.045	0.233607	Two-sided Wilcoxon test	0.25	5
Hmg20a	1.00759e-05	0.109616	0.154	0.073	0.234476	Two-sided Wilcoxon test	0.25	5
Wdr92	1.01228e-05	0.11767	0.107	0.044	0.235567	Two-sided Wilcoxon test	0.25	5
Zfp580	1.01479e-05	0.044631	0.104	0.041	0.236151	Two-sided Wilcoxon test	0.25	5
Cstf2t	1.01565e-05	0.110397	0.09	0.034	0.236352	Two-sided Wilcoxon test	0.25	5
Wwp1	1.01613e-05	0.114564	0.264	0.146	0.236463	Two-sided Wilcoxon test	0.25	5
Snap47	1.01756e-05	0.0431068	0.217	0.112	0.236796	Two-sided Wilcoxon test	0.25	5
Arhgdib	1.01987e-05	0.24746	0.415	0.271	0.237333	Two-sided Wilcoxon test	0.25	5
Cmtm3	1.0201e-05	0.161625	0.304	0.177	0.237387	Two-sided Wilcoxon test	0.25	5
Haus8	1.02572e-05	0.11906	0.184	0.093	0.238695	Two-sided Wilcoxon test	0.25	5
Lonrf1	1.03204e-05	0.00109838	0.077	0.026	0.240166	Two-sided Wilcoxon test	0.25	5
Gtf3c3	1.03497e-05	0.022663	0.137	0.061	0.240848	Two-sided Wilcoxon test	0.25	5
Dhx8	1.04134e-05	0.0488266	0.187	0.093	0.24233	Two-sided Wilcoxon test	0.25	5
Ptk7	1.04327e-05	0.0246614	0.147	0.067	0.24278	Two-sided Wilcoxon test	0.25	5
Cpne1	1.0435e-05	0.0827579	0.211	0.109	0.242834	Two-sided Wilcoxon test	0.25	5
Ankrd37	1.04453e-05	0.0784411	0.08	0.028	0.243072	Two-sided Wilcoxon test	0.25	5
Frmd8	1.0516e-05	-0.00516574	0.107	0.042	0.244717	Two-sided Wilcoxon test	0.25	5
Arl3	1.05673e-05	0.0603858	0.355	0.206	0.245912	Two-sided Wilcoxon test	0.25	5
Aebp1	1.08353e-05	0.0967724	0.07	0.023	0.252149	Two-sided Wilcoxon test	0.25	5
Pdcd6ip	1.10122e-05	0.0731613	0.247	0.134	0.256266	Two-sided Wilcoxon test	0.25	5
Dennd2a	1.11125e-05	0.130753	0.157	0.076	0.2586	Two-sided Wilcoxon test	0.25	5
Slc23a2	1.11428e-05	0.105578	0.124	0.054	0.259303	Two-sided Wilcoxon test	0.25	5
Morrbid	1.12122e-05	0.0898035	0.107	0.044	0.260919	Two-sided Wilcoxon test	0.25	5
Hip1	1.13703e-05	0.0770921	0.164	0.078	0.264598	Two-sided Wilcoxon test	0.25	5
Mllt1	1.13911e-05	0.0300456	0.097	0.037	0.265082	Two-sided Wilcoxon test	0.25	5
Ncaph2	1.13984e-05	0.0405999	0.244	0.13	0.265252	Two-sided Wilcoxon test	0.25	5
Myo9b	1.15297e-05	0.0236649	0.097	0.037	0.268307	Two-sided Wilcoxon test	0.25	5
Ccdc167	1.15453e-05	0.0826253	0.137	0.062	0.268671	Two-sided Wilcoxon test	0.25	5
Nr2f6	1.16652e-05	0.114282	0.231	0.124	0.271462	Two-sided Wilcoxon test	0.25	5
Ptgis	1.16777e-05	0.0832354	0.217	0.114	0.271752	Two-sided Wilcoxon test	0.25	5
Spag9	1.16859e-05	0.220841	0.452	0.291	0.271943	Two-sided Wilcoxon test	0.25	5
Eif2s2	1.17069e-05	0.234659	0.943	0.895	0.272432	Two-sided Wilcoxon test	0.25	5
Echs1	1.17128e-05	0.168554	0.428	0.266	0.272569	Two-sided Wilcoxon test	0.25	5
Tmem230	1.17305e-05	0.0871304	0.177	0.087	0.272981	Two-sided Wilcoxon test	0.25	5
Lig1	1.17911e-05	0.291575	0.528	0.352	0.274391	Two-sided Wilcoxon test	0.25	5
1810037I17Rik	1.17989e-05	0.217143	0.455	0.299	0.274572	Two-sided Wilcoxon test	0.25	5
Klhl5	1.18055e-05	0.0768209	0.107	0.044	0.274725	Two-sided Wilcoxon test	0.25	5
Pip4k2c	1.18712e-05	0.0898535	0.097	0.038	0.276256	Two-sided Wilcoxon test	0.25	5
Alad	1.18764e-05	-0.422844	0.485	0.528	0.276377	Two-sided Wilcoxon test	0.25	5
Fat4	1.20056e-05	0.0768944	0.06	0.018	0.279381	Two-sided Wilcoxon test	0.25	5
Inpp5k	1.21127e-05	0.0132353	0.087	0.032	0.281876	Two-sided Wilcoxon test	0.25	5
Calu	1.22361e-05	0.211602	0.455	0.299	0.284746	Two-sided Wilcoxon test	0.25	5
Fbxo21	1.23156e-05	0.0485055	0.14	0.064	0.286595	Two-sided Wilcoxon test	0.25	5
Zfp637	1.233e-05	0.0411481	0.13	0.057	0.286932	Two-sided Wilcoxon test	0.25	5
Fam114a2	1.23331e-05	0.0400277	0.251	0.135	0.287004	Two-sided Wilcoxon test	0.25	5
Acat1	1.23546e-05	0.0234183	0.261	0.141	0.287504	Two-sided Wilcoxon test	0.25	5
Zfp358	1.2447e-05	0.067588	0.12	0.052	0.289654	Two-sided Wilcoxon test	0.25	5
Rps27	1.25453e-05	0.207641	0.926	0.896	0.291943	Two-sided Wilcoxon test	0.25	5
Dcaf7	1.26155e-05	0.0240718	0.147	0.067	0.293575	Two-sided Wilcoxon test	0.25	5
Usp4	1.26312e-05	0.0756066	0.201	0.104	0.29394	Two-sided Wilcoxon test	0.25	5
Exoc3l2	1.26614e-05	0.0408768	0.06	0.018	0.294643	Two-sided Wilcoxon test	0.25	5
Emc3	1.27019e-05	0.0983121	0.284	0.161	0.295585	Two-sided Wilcoxon test	0.25	5
Pomt1	1.27779e-05	0.0378917	0.06	0.018	0.297354	Two-sided Wilcoxon test	0.25	5
Paxbp1	1.28855e-05	0.111027	0.224	0.12	0.299859	Two-sided Wilcoxon test	0.25	5
Atxn7l3	1.29122e-05	0.106139	0.11	0.046	0.300479	Two-sided Wilcoxon test	0.25	5
Asf1b	1.29254e-05	0.0970767	0.217	0.115	0.300787	Two-sided Wilcoxon test	0.25	5
Prrc2b	1.29362e-05	0.113055	0.204	0.106	0.301038	Two-sided Wilcoxon test	0.25	5
Fam216a	1.30124e-05	0.0898816	0.207	0.107	0.302812	Two-sided Wilcoxon test	0.25	5
Rasgrp2	1.30204e-05	0.106788	0.271	0.151	0.302997	Two-sided Wilcoxon test	0.25	5
Nipal4	1.31335e-05	0.0412895	0.06	0.018	0.305629	Two-sided Wilcoxon test	0.25	5
Ap1m1	1.31597e-05	0.0167792	0.174	0.084	0.30624	Two-sided Wilcoxon test	0.25	5
Igfbp2	1.32895e-05	0.170483	0.264	0.15	0.309259	Two-sided Wilcoxon test	0.25	5
Det1	1.33754e-05	-0.00395027	0.084	0.03	0.311258	Two-sided Wilcoxon test	0.25	5
Gfer	1.34495e-05	0.0726227	0.301	0.171	0.312983	Two-sided Wilcoxon test	0.25	5
Atxn3	1.35341e-05	-0.0384082	0.114	0.046	0.314953	Two-sided Wilcoxon test	0.25	5
Uqcc1	1.37159e-05	0.00802109	0.154	0.072	0.319182	Two-sided Wilcoxon test	0.25	5
2810403D21Rik	1.38154e-05	0.0379347	0.067	0.021	0.321499	Two-sided Wilcoxon test	0.25	5
Ptprf	1.38248e-05	0.0617618	0.171	0.083	0.321716	Two-sided Wilcoxon test	0.25	5
Fxr2	1.38433e-05	0.0836714	0.197	0.102	0.322147	Two-sided Wilcoxon test	0.25	5
Flii	1.3929e-05	0.119373	0.157	0.076	0.324141	Two-sided Wilcoxon test	0.25	5
Tmem176b	1.39911e-05	0.182597	0.344	0.212	0.325588	Two-sided Wilcoxon test	0.25	5
Hmgxb4	1.4033e-05	0.0612236	0.177	0.088	0.326561	Two-sided Wilcoxon test	0.25	5
Zfp346	1.41518e-05	0.023534	0.07	0.023	0.329326	Two-sided Wilcoxon test	0.25	5
Cox14	1.41772e-05	0.0963949	0.408	0.245	0.329918	Two-sided Wilcoxon test	0.25	5
Scrib	1.44345e-05	0.121231	0.09	0.034	0.335906	Two-sided Wilcoxon test	0.25	5
Cyb561d2	1.45109e-05	0.0669029	0.117	0.05	0.337683	Two-sided Wilcoxon test	0.25	5
Aasdh	1.45985e-05	0.0527797	0.05	0.013	0.339721	Two-sided Wilcoxon test	0.25	5
Supv3l1	1.45986e-05	-0.000320805	0.127	0.055	0.339724	Two-sided Wilcoxon test	0.25	5
Banp	1.47099e-05	0.0354993	0.107	0.044	0.342313	Two-sided Wilcoxon test	0.25	5
Noc2l	1.47137e-05	0.0843308	0.291	0.167	0.342403	Two-sided Wilcoxon test	0.25	5
Specc1l	1.4821e-05	0.071326	0.14	0.064	0.3449	Two-sided Wilcoxon test	0.25	5
Zbtb38	1.48749e-05	0.0858179	0.13	0.058	0.346153	Two-sided Wilcoxon test	0.25	5
Smo	1.49946e-05	0.0547686	0.171	0.083	0.34894	Two-sided Wilcoxon test	0.25	5
1700021F05Rik	1.5021e-05	0.0646923	0.187	0.095	0.349553	Two-sided Wilcoxon test	0.25	5
Sh3bp1	1.51551e-05	0.032762	0.107	0.044	0.352675	Two-sided Wilcoxon test	0.25	5
Fermt3	1.51893e-05	0.00811943	0.064	0.019	0.353471	Two-sided Wilcoxon test	0.25	5
Rpl36al	1.52346e-05	0.218368	0.896	0.883	0.354523	Two-sided Wilcoxon test	0.25	5
Tex14	1.53226e-05	0.129956	0.054	0.015	0.356572	Two-sided Wilcoxon test	0.25	5
Ndufaf6	1.53487e-05	0.0534121	0.167	0.081	0.35718	Two-sided Wilcoxon test	0.25	5
Sdhb	1.54612e-05	0.237052	0.495	0.325	0.359797	Two-sided Wilcoxon test	0.25	5
Dchs1	1.55325e-05	0.0953173	0.074	0.025	0.361458	Two-sided Wilcoxon test	0.25	5
Fjx1	1.556e-05	0.0952333	0.1	0.04	0.362096	Two-sided Wilcoxon test	0.25	5
Pus1	1.59236e-05	0.0631544	0.224	0.12	0.370557	Two-sided Wilcoxon test	0.25	5
Eva1a	1.59651e-05	0.0742579	0.054	0.015	0.371523	Two-sided Wilcoxon test	0.25	5
Chchd6	1.60835e-05	0.0303266	0.197	0.1	0.374279	Two-sided Wilcoxon test	0.25	5
Mmrn2	1.61741e-05	0.111244	0.197	0.103	0.376388	Two-sided Wilcoxon test	0.25	5
C1qtnf6	1.62989e-05	0.0463921	0.13	0.058	0.379291	Two-sided Wilcoxon test	0.25	5
Tdg	1.63065e-05	0.148314	0.224	0.122	0.379468	Two-sided Wilcoxon test	0.25	5
Cpsf3	1.63342e-05	0.0719685	0.197	0.101	0.380114	Two-sided Wilcoxon test	0.25	5
Cxxc5	1.63628e-05	0.0940973	0.214	0.113	0.380779	Two-sided Wilcoxon test	0.25	5
Mplkip	1.6445e-05	0.0932262	0.241	0.131	0.382693	Two-sided Wilcoxon test	0.25	5
Chmp6	1.64696e-05	0.0216106	0.187	0.093	0.383264	Two-sided Wilcoxon test	0.25	5
Prpf19	1.65004e-05	0.128829	0.408	0.253	0.38398	Two-sided Wilcoxon test	0.25	5
Kcnq5	1.65391e-05	-0.352672	0.184	0.294	0.384881	Two-sided Wilcoxon test	0.25	5
Gimap4	1.66596e-05	0.0564679	0.08	0.029	0.387685	Two-sided Wilcoxon test	0.25	5
Nprl2	1.67495e-05	0.0777342	0.097	0.038	0.389777	Two-sided Wilcoxon test	0.25	5
Rab5c	1.69329e-05	0.126359	0.378	0.232	0.394045	Two-sided Wilcoxon test	0.25	5
Pdhb	1.69624e-05	0.109448	0.381	0.231	0.394732	Two-sided Wilcoxon test	0.25	5
Usp39	1.70502e-05	0.113189	0.254	0.141	0.396775	Two-sided Wilcoxon test	0.25	5
Ajuba	1.70834e-05	0.103198	0.1	0.041	0.397549	Two-sided Wilcoxon test	0.25	5
Glod4	1.7129e-05	0.139851	0.391	0.244	0.39861	Two-sided Wilcoxon test	0.25	5
Rpl6	1.73093e-05	-0.112669	1	1	0.402804	Two-sided Wilcoxon test	0.25	5
Atp1b2	1.73617e-05	0.0378711	0.054	0.015	0.404023	Two-sided Wilcoxon test	0.25	5
Cetn2	1.73634e-05	0.0981698	0.261	0.143	0.404064	Two-sided Wilcoxon test	0.25	5
Acbd3	1.73984e-05	0.152602	0.385	0.236	0.404877	Two-sided Wilcoxon test	0.25	5
Ndufa2	1.74346e-05	0.311136	0.682	0.548	0.405721	Two-sided Wilcoxon test	0.25	5
Parp11	1.74633e-05	0.039022	0.054	0.015	0.406389	Two-sided Wilcoxon test	0.25	5
2010204K13Rik	1.74683e-05	0.0457693	0.167	0.081	0.406504	Two-sided Wilcoxon test	0.25	5
Acad9	1.74807e-05	-0.0160425	0.13	0.057	0.406792	Two-sided Wilcoxon test	0.25	5
Pde4d	1.7586e-05	-0.270643	0.247	0.362	0.409244	Two-sided Wilcoxon test	0.25	5
Zfp740	1.75996e-05	0.0913536	0.11	0.046	0.409561	Two-sided Wilcoxon test	0.25	5
Sec24b	1.76062e-05	0.0404698	0.204	0.106	0.409715	Two-sided Wilcoxon test	0.25	5
Stom	1.7634e-05	0.0435385	0.054	0.015	0.410361	Two-sided Wilcoxon test	0.25	5
Fbln2	1.7848e-05	0.0719947	0.1	0.04	0.41534	Two-sided Wilcoxon test	0.25	5
Slc25a51	1.80027e-05	0.0136115	0.137	0.062	0.418941	Two-sided Wilcoxon test	0.25	5
Tspan4	1.80085e-05	0.106076	0.204	0.107	0.419076	Two-sided Wilcoxon test	0.25	5
Ehmt2	1.81219e-05	0.0800393	0.14	0.065	0.421714	Two-sided Wilcoxon test	0.25	5
Gps2	1.81478e-05	0.134353	0.348	0.21	0.422318	Two-sided Wilcoxon test	0.25	5
Rbmx2	1.81542e-05	0.0267578	0.187	0.095	0.422466	Two-sided Wilcoxon test	0.25	5
Itgb1bp1	1.81574e-05	-0.0150625	0.157	0.074	0.42254	Two-sided Wilcoxon test	0.25	5
Itsn2	1.83323e-05	0.0716988	0.174	0.086	0.426611	Two-sided Wilcoxon test	0.25	5
Akt2	1.83853e-05	0.100342	0.144	0.067	0.427845	Two-sided Wilcoxon test	0.25	5
Ctdsp2	1.83978e-05	0.0267533	0.171	0.083	0.428136	Two-sided Wilcoxon test	0.25	5
Paics	1.84344e-05	0.240757	0.559	0.394	0.428987	Two-sided Wilcoxon test	0.25	5
Cops7a	1.8483e-05	0.0640584	0.224	0.12	0.430118	Two-sided Wilcoxon test	0.25	5
Pakap.1	1.8617e-05	0.124755	0.211	0.114	0.433235	Two-sided Wilcoxon test	0.25	5
Trappc2	1.86881e-05	0.03591	0.077	0.027	0.43489	Two-sided Wilcoxon test	0.25	5
Chac2	1.88321e-05	0.0564686	0.09	0.034	0.438242	Two-sided Wilcoxon test	0.25	5
Pja1	1.88457e-05	0.0489145	0.174	0.086	0.438559	Two-sided Wilcoxon test	0.25	5
Lmo4	1.88988e-05	0.148262	0.344	0.21	0.439794	Two-sided Wilcoxon test	0.25	5
Zfp322a	1.88989e-05	0.0241565	0.144	0.067	0.439797	Two-sided Wilcoxon test	0.25	5
Znrd1	1.89456e-05	0.0644121	0.328	0.191	0.440883	Two-sided Wilcoxon test	0.25	5
Zbed3	1.90477e-05	0.0655141	0.184	0.093	0.443259	Two-sided Wilcoxon test	0.25	5
Bmx	1.91544e-05	0.123402	0.164	0.081	0.445743	Two-sided Wilcoxon test	0.25	5
Hsp90aa1	1.91862e-05	-0.238284	0.913	0.913	0.446481	Two-sided Wilcoxon test	0.25	5
Fbrsl1	1.92658e-05	0.0401394	0.134	0.06	0.448335	Two-sided Wilcoxon test	0.25	5
Ppme1	1.93967e-05	0.088269	0.174	0.088	0.451381	Two-sided Wilcoxon test	0.25	5
H2afx	1.95843e-05	0.290471	0.575	0.429	0.455746	Two-sided Wilcoxon test	0.25	5
Tvp23b	1.97125e-05	0.0622904	0.184	0.093	0.458729	Two-sided Wilcoxon test	0.25	5
Ctsh	1.97212e-05	0.0153715	0.124	0.054	0.458932	Two-sided Wilcoxon test	0.25	5
Fam234b	1.97339e-05	-0.00535634	0.054	0.015	0.459229	Two-sided Wilcoxon test	0.25	5
Ubap2	1.97525e-05	0.188389	0.334	0.205	0.459661	Two-sided Wilcoxon test	0.25	5
Zfp598	1.9775e-05	0.0299148	0.107	0.044	0.460185	Two-sided Wilcoxon test	0.25	5
Bckdk	1.98662e-05	0.0669501	0.237	0.129	0.462306	Two-sided Wilcoxon test	0.25	5
Spr	1.98748e-05	0.0525261	0.308	0.176	0.462508	Two-sided Wilcoxon test	0.25	5
Bcr	1.99691e-05	0.0366223	0.107	0.044	0.4647	Two-sided Wilcoxon test	0.25	5
Knop1	2.00414e-05	0.244427	0.441	0.298	0.466383	Two-sided Wilcoxon test	0.25	5
Nfic	2.01361e-05	0.0304835	0.147	0.069	0.468587	Two-sided Wilcoxon test	0.25	5
Ltn1	2.01743e-05	0.0574674	0.14	0.065	0.469477	Two-sided Wilcoxon test	0.25	5
Usp3	2.01763e-05	0.129423	0.371	0.226	0.469522	Two-sided Wilcoxon test	0.25	5
Fanci	2.02472e-05	0.0279913	0.057	0.017	0.471172	Two-sided Wilcoxon test	0.25	5
2900026A02Rik	2.04505e-05	0.0424092	0.07	0.024	0.475904	Two-sided Wilcoxon test	0.25	5
Elp2	2.04684e-05	0.0160742	0.184	0.092	0.47632	Two-sided Wilcoxon test	0.25	5
mt-Nd6	2.05086e-05	0.312108	0.258	0.154	0.477256	Two-sided Wilcoxon test	0.25	5
Rrp7a	2.06262e-05	0.0198479	0.261	0.143	0.479993	Two-sided Wilcoxon test	0.25	5
Zgpat	2.0629e-05	0.0670341	0.084	0.031	0.480056	Two-sided Wilcoxon test	0.25	5
Dusp4	2.0638e-05	0.056658	0.11	0.046	0.480266	Two-sided Wilcoxon test	0.25	5
Wipi1	2.06833e-05	0.0436406	0.134	0.061	0.48132	Two-sided Wilcoxon test	0.25	5
Pbx2	2.11114e-05	0.102017	0.274	0.157	0.491283	Two-sided Wilcoxon test	0.25	5
Kdm5b	2.11313e-05	0.122237	0.311	0.183	0.491747	Two-sided Wilcoxon test	0.25	5
Tnrc18	2.11915e-05	0.125982	0.11	0.048	0.493148	Two-sided Wilcoxon test	0.25	5
Vangl1	2.12132e-05	0.0489807	0.157	0.076	0.493651	Two-sided Wilcoxon test	0.25	5
Arl13b	2.12859e-05	0.0697905	0.144	0.068	0.495344	Two-sided Wilcoxon test	0.25	5
Faim	2.1452e-05	0.0120657	0.167	0.081	0.49921	Two-sided Wilcoxon test	0.25	5
Pno1	2.14675e-05	0.0611806	0.247	0.135	0.49957	Two-sided Wilcoxon test	0.25	5
Yif1a	2.15422e-05	0.0945688	0.251	0.14	0.501308	Two-sided Wilcoxon test	0.25	5
Stx17	2.15459e-05	0.011548	0.12	0.052	0.501394	Two-sided Wilcoxon test	0.25	5
Zfyve19	2.18193e-05	-0.0150295	0.094	0.036	0.507756	Two-sided Wilcoxon test	0.25	5
Mrpl33	2.18239e-05	0.141198	0.365	0.22	0.507863	Two-sided Wilcoxon test	0.25	5
Syne2	2.18449e-05	0.121719	0.234	0.13	0.508353	Two-sided Wilcoxon test	0.25	5
Gna13	2.18778e-05	0.0897479	0.227	0.124	0.509118	Two-sided Wilcoxon test	0.25	5
Pkdcc	2.20197e-05	0.174569	0.201	0.107	0.512421	Two-sided Wilcoxon test	0.25	5
Mapkapk2	2.23165e-05	0.0949229	0.207	0.11	0.519328	Two-sided Wilcoxon test	0.25	5
Cpsf1	2.23311e-05	0.0665762	0.1	0.041	0.519667	Two-sided Wilcoxon test	0.25	5
Haspin	2.23572e-05	0.00105011	0.077	0.027	0.520275	Two-sided Wilcoxon test	0.25	5
Tjap1	2.2371e-05	0.0527544	0.107	0.045	0.520595	Two-sided Wilcoxon test	0.25	5
6330403K07Rik	2.24794e-05	0.0623282	0.107	0.045	0.523118	Two-sided Wilcoxon test	0.25	5
Rpn1	2.25182e-05	0.196382	0.445	0.295	0.52402	Two-sided Wilcoxon test	0.25	5
Cpox	2.25448e-05	-0.434109	0.492	0.557	0.52464	Two-sided Wilcoxon test	0.25	5
Pbdc1	2.26001e-05	0.171007	0.488	0.309	0.525926	Two-sided Wilcoxon test	0.25	5
Irak1	2.26354e-05	-0.0194936	0.11	0.046	0.526749	Two-sided Wilcoxon test	0.25	5
Rnft1	2.27805e-05	0.0336976	0.11	0.046	0.530126	Two-sided Wilcoxon test	0.25	5
Ddhd1	2.28012e-05	0.060365	0.114	0.049	0.530608	Two-sided Wilcoxon test	0.25	5
Trib1	2.29014e-05	0.0419964	0.094	0.037	0.532938	Two-sided Wilcoxon test	0.25	5
Nop9	2.29345e-05	0.0405002	0.191	0.097	0.533709	Two-sided Wilcoxon test	0.25	5
Mrgbp	2.29357e-05	0.018409	0.117	0.05	0.533736	Two-sided Wilcoxon test	0.25	5
Smarcb1	2.29397e-05	0.12573	0.485	0.306	0.533829	Two-sided Wilcoxon test	0.25	5
Npepl1	2.32023e-05	0.0299768	0.181	0.091	0.53994	Two-sided Wilcoxon test	0.25	5
Plekha3	2.32237e-05	0.0578756	0.12	0.053	0.540438	Two-sided Wilcoxon test	0.25	5
Skap2	2.33403e-05	0.065892	0.154	0.075	0.543153	Two-sided Wilcoxon test	0.25	5
Brd3	2.36165e-05	0.179287	0.328	0.2	0.549579	Two-sided Wilcoxon test	0.25	5
Ethe1	2.36553e-05	0.0310995	0.117	0.05	0.550483	Two-sided Wilcoxon test	0.25	5
Nxn	2.37066e-05	0.129538	0.361	0.219	0.551677	Two-sided Wilcoxon test	0.25	5
Tmem64	2.38194e-05	0.0523845	0.134	0.061	0.554301	Two-sided Wilcoxon test	0.25	5
Mmp14	2.38964e-05	0.0512466	0.328	0.192	0.556093	Two-sided Wilcoxon test	0.25	5
Rel	2.39976e-05	0.0763713	0.087	0.033	0.558447	Two-sided Wilcoxon test	0.25	5
Nkain4	2.40646e-05	0.0713979	0.077	0.028	0.560008	Two-sided Wilcoxon test	0.25	5
Kiz	2.4065e-05	0.0332673	0.104	0.042	0.560016	Two-sided Wilcoxon test	0.25	5
Pepd	2.40756e-05	0.0484143	0.174	0.087	0.560264	Two-sided Wilcoxon test	0.25	5
B3glct	2.41087e-05	0.00238293	0.137	0.062	0.561034	Two-sided Wilcoxon test	0.25	5
Got2	2.42831e-05	0.124292	0.348	0.211	0.565092	Two-sided Wilcoxon test	0.25	5
Sept1	2.43565e-05	0.0635325	0.12	0.053	0.5668	Two-sided Wilcoxon test	0.25	5
AC149090.1	2.43728e-05	0.020162	0.11	0.046	0.567179	Two-sided Wilcoxon test	0.25	5
Usf1	2.45007e-05	0.0115009	0.147	0.069	0.570155	Two-sided Wilcoxon test	0.25	5
Lzts2	2.46066e-05	0.0525967	0.161	0.079	0.572621	Two-sided Wilcoxon test	0.25	5
Tsen34	2.46786e-05	0.225174	0.465	0.316	0.574296	Two-sided Wilcoxon test	0.25	5
Rgs3	2.46956e-05	0.0991216	0.211	0.114	0.574691	Two-sided Wilcoxon test	0.25	5
Atp2b4	2.47442e-05	0.0777852	0.161	0.079	0.575822	Two-sided Wilcoxon test	0.25	5
2410018L13Rik	2.47864e-05	0.0745201	0.11	0.047	0.576804	Two-sided Wilcoxon test	0.25	5
Exosc2	2.48744e-05	0.00933484	0.117	0.05	0.578852	Two-sided Wilcoxon test	0.25	5
Trmt1	2.50474e-05	0.0386551	0.231	0.124	0.582878	Two-sided Wilcoxon test	0.25	5
Acads	2.51825e-05	0.0401181	0.261	0.145	0.586023	Two-sided Wilcoxon test	0.25	5
Gnpnat1	2.51916e-05	0.0782919	0.201	0.106	0.586235	Two-sided Wilcoxon test	0.25	5
Bcl7c	2.52708e-05	0.0587174	0.278	0.157	0.588077	Two-sided Wilcoxon test	0.25	5
Cpa2	2.53442e-05	0.166059	0.114	0.05	0.589786	Two-sided Wilcoxon test	0.25	5
Camta1	2.55646e-05	0.00453731	0.355	0.207	0.594914	Two-sided Wilcoxon test	0.25	5
Tent2	2.57431e-05	0.0870967	0.301	0.175	0.599067	Two-sided Wilcoxon test	0.25	5
Hint3	2.57727e-05	-0.0273784	0.134	0.06	0.599756	Two-sided Wilcoxon test	0.25	5
Dnaaf2	2.59404e-05	0.0726048	0.171	0.085	0.60366	Two-sided Wilcoxon test	0.25	5
Aph1a	2.5968e-05	0.0338226	0.247	0.135	0.604301	Two-sided Wilcoxon test	0.25	5
Eid2	2.5968e-05	0.0599728	0.157	0.076	0.604301	Two-sided Wilcoxon test	0.25	5
Ctsk	2.60884e-05	0.0770341	0.084	0.032	0.607103	Two-sided Wilcoxon test	0.25	5
Taf11	2.6117e-05	0.0605765	0.338	0.197	0.607769	Two-sided Wilcoxon test	0.25	5
Ccdc127	2.62273e-05	0.0768444	0.247	0.137	0.610336	Two-sided Wilcoxon test	0.25	5
Bcl6b	2.6397e-05	0.0495536	0.074	0.026	0.614284	Two-sided Wilcoxon test	0.25	5
Zfp560	2.6404e-05	0.00414724	0.151	0.071	0.614446	Two-sided Wilcoxon test	0.25	5
Alg2	2.64886e-05	0.110878	0.08	0.03	0.616417	Two-sided Wilcoxon test	0.25	5
Dnajc30	2.65889e-05	-1.27009e-05	0.154	0.073	0.618751	Two-sided Wilcoxon test	0.25	5
Trp53inp1	2.65898e-05	0.0752104	0.054	0.015	0.618771	Two-sided Wilcoxon test	0.25	5
Ppp2r3c	2.66035e-05	0.0610882	0.214	0.115	0.619089	Two-sided Wilcoxon test	0.25	5
Mex3b	2.66104e-05	0.0974364	0.097	0.04	0.619251	Two-sided Wilcoxon test	0.25	5
Plaur	2.66271e-05	0.0461481	0.05	0.014	0.619639	Two-sided Wilcoxon test	0.25	5
Zfp395	2.66431e-05	0.0915458	0.09	0.036	0.620013	Two-sided Wilcoxon test	0.25	5
Zfp871	2.70442e-05	0.0535677	0.154	0.075	0.629347	Two-sided Wilcoxon test	0.25	5
Rab24	2.70721e-05	0.00740358	0.217	0.115	0.629996	Two-sided Wilcoxon test	0.25	5
Ndufb7	2.70834e-05	0.275303	0.699	0.537	0.630257	Two-sided Wilcoxon test	0.25	5
Cmc2	2.74641e-05	0.0701978	0.284	0.163	0.639117	Two-sided Wilcoxon test	0.25	5
Mvb12b	2.75374e-05	0.0414546	0.144	0.068	0.640824	Two-sided Wilcoxon test	0.25	5
Vti1b	2.75488e-05	0.0392268	0.247	0.136	0.641088	Two-sided Wilcoxon test	0.25	5
Dnmt1	2.75866e-05	0.150761	0.395	0.246	0.641968	Two-sided Wilcoxon test	0.25	5
Mrps6	2.76601e-05	0.0250011	0.264	0.147	0.643678	Two-sided Wilcoxon test	0.25	5
Sumf1	2.76756e-05	0.043451	0.087	0.033	0.644039	Two-sided Wilcoxon test	0.25	5
Unkl	2.77667e-05	0.0572873	0.054	0.015	0.646159	Two-sided Wilcoxon test	0.25	5
P4hb	2.77746e-05	0.167164	0.431	0.277	0.646343	Two-sided Wilcoxon test	0.25	5
Stambp	2.78813e-05	0.0776513	0.107	0.045	0.648825	Two-sided Wilcoxon test	0.25	5
Tmem259	2.80253e-05	0.041438	0.13	0.06	0.652176	Two-sided Wilcoxon test	0.25	5
Zfhx2	2.82692e-05	0.0489383	0.07	0.024	0.657853	Two-sided Wilcoxon test	0.25	5
B230354K17Rik	2.83077e-05	0.0119447	0.05	0.014	0.658749	Two-sided Wilcoxon test	0.25	5
Thop1	2.85414e-05	0.0682446	0.221	0.119	0.664187	Two-sided Wilcoxon test	0.25	5
Arid2	2.86917e-05	0.120582	0.207	0.112	0.667685	Two-sided Wilcoxon test	0.25	5
Disp1	2.87473e-05	0.0764816	0.064	0.021	0.668979	Two-sided Wilcoxon test	0.25	5
Xrcc1	2.88476e-05	0.0502169	0.221	0.118	0.671311	Two-sided Wilcoxon test	0.25	5
Wdr53	2.88875e-05	0.0476741	0.094	0.037	0.672241	Two-sided Wilcoxon test	0.25	5
Fpgs	2.89198e-05	0.0844535	0.09	0.036	0.672994	Two-sided Wilcoxon test	0.25	5
Zcchc3	2.91387e-05	0.093022	0.247	0.138	0.678086	Two-sided Wilcoxon test	0.25	5
Lrrc42	2.91526e-05	0.0629636	0.271	0.154	0.67841	Two-sided Wilcoxon test	0.25	5
Ino80d	2.91992e-05	0.0150573	0.171	0.084	0.679495	Two-sided Wilcoxon test	0.25	5
Ehd2	2.92944e-05	0.0547072	0.124	0.056	0.68171	Two-sided Wilcoxon test	0.25	5
Ercc2	2.93764e-05	0.0504365	0.054	0.015	0.683619	Two-sided Wilcoxon test	0.25	5
Lzic	2.94487e-05	0.0559147	0.177	0.09	0.685301	Two-sided Wilcoxon test	0.25	5
Pag1	2.96532e-05	0.0297363	0.054	0.015	0.69006	Two-sided Wilcoxon test	0.25	5
Skiv2l	3.00499e-05	0.00790741	0.09	0.035	0.699292	Two-sided Wilcoxon test	0.25	5
Map2k5	3.03151e-05	0.0865928	0.157	0.077	0.705464	Two-sided Wilcoxon test	0.25	5
Lsm5	3.03439e-05	0.258593	0.572	0.415	0.706134	Two-sided Wilcoxon test	0.25	5
Slc9a1	3.04045e-05	0.060263	0.06	0.019	0.707542	Two-sided Wilcoxon test	0.25	5
Gucy1b1	3.04575e-05	0.0500671	0.094	0.037	0.708776	Two-sided Wilcoxon test	0.25	5
Slc25a37	3.06199e-05	-0.30679	0.522	0.601	0.712556	Two-sided Wilcoxon test	0.25	5
Ptpa	3.07184e-05	0.0969702	0.271	0.155	0.714848	Two-sided Wilcoxon test	0.25	5
Zfp711	3.07288e-05	0.0579185	0.144	0.068	0.715089	Two-sided Wilcoxon test	0.25	5
As3mt	3.07441e-05	0.0648352	0.241	0.133	0.715445	Two-sided Wilcoxon test	0.25	5
Ddx23	3.07735e-05	0.0512223	0.191	0.099	0.71613	Two-sided Wilcoxon test	0.25	5
Mob2	3.08286e-05	0.0279674	0.197	0.103	0.717412	Two-sided Wilcoxon test	0.25	5
Mbtps1	3.08603e-05	0.0595883	0.151	0.073	0.718151	Two-sided Wilcoxon test	0.25	5
Ss18	3.09984e-05	0.0987793	0.274	0.158	0.721364	Two-sided Wilcoxon test	0.25	5
Sipa1	3.12048e-05	0.0267564	0.164	0.081	0.726168	Two-sided Wilcoxon test	0.25	5
Rbmx	3.12722e-05	0.111751	0.251	0.142	0.727735	Two-sided Wilcoxon test	0.25	5
Arfrp1	3.12809e-05	0.0563158	0.244	0.135	0.727939	Two-sided Wilcoxon test	0.25	5
Mmp15	3.1383e-05	0.0983284	0.087	0.034	0.730314	Two-sided Wilcoxon test	0.25	5
Tcof1	3.13921e-05	0.104055	0.217	0.12	0.730525	Two-sided Wilcoxon test	0.25	5
Sqle	3.14157e-05	0.0677544	0.211	0.114	0.731074	Two-sided Wilcoxon test	0.25	5
Dnpep	3.15745e-05	0.0632537	0.271	0.154	0.73477	Two-sided Wilcoxon test	0.25	5
Arl5b	3.16205e-05	0.157333	0.234	0.131	0.735841	Two-sided Wilcoxon test	0.25	5
Foxm1	3.16867e-05	0.0525627	0.06	0.019	0.737382	Two-sided Wilcoxon test	0.25	5
Setd1b	3.17061e-05	0.0228176	0.104	0.043	0.737833	Two-sided Wilcoxon test	0.25	5
Cops7b	3.1716e-05	0.1161	0.097	0.04	0.738063	Two-sided Wilcoxon test	0.25	5
Cdc42se1	3.17895e-05	-0.0386199	0.201	0.103	0.739773	Two-sided Wilcoxon test	0.25	5
Rps18	3.1868e-05	-0.172661	0.98	0.991	0.741601	Two-sided Wilcoxon test	0.25	5
Atp6v0a1	3.19266e-05	0.0883531	0.174	0.089	0.742963	Two-sided Wilcoxon test	0.25	5
Tor2a	3.20333e-05	0.0539815	0.204	0.108	0.745448	Two-sided Wilcoxon test	0.25	5
Aplp1	3.22108e-05	0.0519177	0.064	0.021	0.749577	Two-sided Wilcoxon test	0.25	5
Washc5	3.22799e-05	0.0335959	0.107	0.045	0.751186	Two-sided Wilcoxon test	0.25	5
Mex3a	3.23496e-05	0.111318	0.094	0.038	0.752808	Two-sided Wilcoxon test	0.25	5
Plac1	3.2508e-05	0.0767939	0.077	0.028	0.756494	Two-sided Wilcoxon test	0.25	5
Mknk1	3.27418e-05	-0.0102235	0.077	0.028	0.761935	Two-sided Wilcoxon test	0.25	5
Hdgf	3.27842e-05	-0.284618	0.666	0.712	0.762922	Two-sided Wilcoxon test	0.25	5
Igsf3	3.27882e-05	0.087796	0.13	0.06	0.763014	Two-sided Wilcoxon test	0.25	5
Gngt2	3.28264e-05	0.181935	0.401	0.259	0.763904	Two-sided Wilcoxon test	0.25	5
Rexo4	3.28439e-05	0.0477303	0.171	0.086	0.76431	Two-sided Wilcoxon test	0.25	5
Nfatc2ip	3.30315e-05	0.0758568	0.077	0.028	0.768675	Two-sided Wilcoxon test	0.25	5
Exoc3l	3.34876e-05	-0.0246458	0.09	0.035	0.77929	Two-sided Wilcoxon test	0.25	5
Gas2l1	3.35431e-05	0.0282531	0.064	0.021	0.780582	Two-sided Wilcoxon test	0.25	5
mt-Nd4l	3.35773e-05	0.635016	0.602	0.481	0.781378	Two-sided Wilcoxon test	0.25	5
Dnajb12	3.35973e-05	0.0540969	0.161	0.08	0.781843	Two-sided Wilcoxon test	0.25	5
Golga1	3.3763e-05	0.0778152	0.087	0.034	0.7857	Two-sided Wilcoxon test	0.25	5
Rnpep	3.4239e-05	0.0989178	0.171	0.087	0.796776	Two-sided Wilcoxon test	0.25	5
Epc2	3.45363e-05	0.0684971	0.224	0.122	0.803694	Two-sided Wilcoxon test	0.25	5
Zc3h18	3.46098e-05	0.0682456	0.204	0.108	0.805404	Two-sided Wilcoxon test	0.25	5
Ro60	3.46181e-05	0.099166	0.09	0.036	0.805597	Two-sided Wilcoxon test	0.25	5
Ext2	3.4938e-05	0.00562981	0.174	0.087	0.813043	Two-sided Wilcoxon test	0.25	5
Hsd17b4	3.4941e-05	0.0136718	0.184	0.094	0.813111	Two-sided Wilcoxon test	0.25	5
Gmpr2	3.51107e-05	0.0537087	0.191	0.099	0.817061	Two-sided Wilcoxon test	0.25	5
Pcyt1b	3.51299e-05	0.00454755	0.064	0.021	0.817507	Two-sided Wilcoxon test	0.25	5
Slc25a21	3.51647e-05	-0.336259	0.194	0.299	0.818319	Two-sided Wilcoxon test	0.25	5
Tec	3.54021e-05	0.00600143	0.07	0.024	0.823842	Two-sided Wilcoxon test	0.25	5
Sertad2	3.54648e-05	0.0736769	0.174	0.088	0.825301	Two-sided Wilcoxon test	0.25	5
Smim27	3.54666e-05	0.0337267	0.114	0.049	0.825342	Two-sided Wilcoxon test	0.25	5
Patl1	3.56896e-05	0.0911658	0.11	0.048	0.830534	Two-sided Wilcoxon test	0.25	5
Map2k1	3.58932e-05	0.0568049	0.137	0.065	0.83527	Two-sided Wilcoxon test	0.25	5
Cstf2	3.60732e-05	-0.00735159	0.174	0.087	0.839458	Two-sided Wilcoxon test	0.25	5
Zbtb17	3.60735e-05	0.00990904	0.084	0.032	0.839466	Two-sided Wilcoxon test	0.25	5
Prpf18	3.60811e-05	0.0284586	0.134	0.062	0.839644	Two-sided Wilcoxon test	0.25	5
Ilk	3.63736e-05	0.0101808	0.247	0.135	0.84645	Two-sided Wilcoxon test	0.25	5
Tnfrsf1a	3.6895e-05	0.011987	0.151	0.072	0.858584	Two-sided Wilcoxon test	0.25	5
Btg1	3.71757e-05	0.244183	0.425	0.284	0.865117	Two-sided Wilcoxon test	0.25	5
Derl1	3.76191e-05	0.0347322	0.271	0.154	0.875434	Two-sided Wilcoxon test	0.25	5
Heph	3.76483e-05	0.0939433	0.107	0.046	0.876113	Two-sided Wilcoxon test	0.25	5
Hmg20b	3.82733e-05	0.173934	0.371	0.23	0.890658	Two-sided Wilcoxon test	0.25	5
Phf2	3.84356e-05	0.0974005	0.067	0.023	0.894435	Two-sided Wilcoxon test	0.25	5
Usp5	3.84444e-05	0.0448347	0.161	0.08	0.89464	Two-sided Wilcoxon test	0.25	5
Polr2h	3.87554e-05	0.0627217	0.351	0.211	0.901878	Two-sided Wilcoxon test	0.25	5
Rbbp6	3.87962e-05	0.123137	0.395	0.249	0.902827	Two-sided Wilcoxon test	0.25	5
Ndufb2	3.88967e-05	0.240161	0.555	0.39	0.905165	Two-sided Wilcoxon test	0.25	5
Maea	3.90474e-05	0.112097	0.251	0.144	0.908672	Two-sided Wilcoxon test	0.25	5
Oxa1l	3.90718e-05	0.0910642	0.207	0.11	0.909239	Two-sided Wilcoxon test	0.25	5
Fbxw9	3.91249e-05	0.0331183	0.087	0.034	0.910476	Two-sided Wilcoxon test	0.25	5
Ifitm2	3.91677e-05	0.328804	0.656	0.519	0.911472	Two-sided Wilcoxon test	0.25	5
Pcbd2	3.91732e-05	0.128996	0.244	0.139	0.9116	Two-sided Wilcoxon test	0.25	5
Rmdn1	3.95891e-05	0.0656076	0.154	0.076	0.921277	Two-sided Wilcoxon test	0.25	5
Ctr9	3.95925e-05	0.0840562	0.201	0.107	0.921356	Two-sided Wilcoxon test	0.25	5
Psmd9	3.96487e-05	-0.0123711	0.298	0.168	0.922665	Two-sided Wilcoxon test	0.25	5
Wasf2	3.97944e-05	0.134091	0.358	0.22	0.926055	Two-sided Wilcoxon test	0.25	5
Gmppb	3.98326e-05	0.0434997	0.137	0.065	0.926945	Two-sided Wilcoxon test	0.25	5
Mios	4.00542e-05	-0.0111956	0.12	0.053	0.932101	Two-sided Wilcoxon test	0.25	5
Palm	4.00664e-05	0.0507223	0.311	0.183	0.932384	Two-sided Wilcoxon test	0.25	5
Cpxm1	4.01247e-05	0.0957764	0.117	0.053	0.933741	Two-sided Wilcoxon test	0.25	5
Dcaf6	4.01646e-05	0.0841915	0.124	0.057	0.93467	Two-sided Wilcoxon test	0.25	5
Tsc22d3	4.01742e-05	0.0729808	0.171	0.087	0.934895	Two-sided Wilcoxon test	0.25	5
Sun2	4.02367e-05	0.04436	0.074	0.026	0.936348	Two-sided Wilcoxon test	0.25	5
Tmem101	4.03331e-05	-0.00604671	0.137	0.064	0.938591	Two-sided Wilcoxon test	0.25	5
Cavin1	4.03896e-05	0.125621	0.177	0.093	0.939906	Two-sided Wilcoxon test	0.25	5
Ptges2	4.05497e-05	0.016161	0.11	0.048	0.943633	Two-sided Wilcoxon test	0.25	5
Aco2	4.07228e-05	0.147945	0.441	0.284	0.947659	Two-sided Wilcoxon test	0.25	5
Fmc1	4.10199e-05	0.0627754	0.288	0.166	0.954575	Two-sided Wilcoxon test	0.25	5
Nup85	4.1085e-05	0.0797201	0.214	0.118	0.956089	Two-sided Wilcoxon test	0.25	5
Nrbf2	4.11047e-05	0.00896674	0.174	0.088	0.956547	Two-sided Wilcoxon test	0.25	5
Tmem9b	4.14319e-05	0.0500406	0.117	0.052	0.964161	Two-sided Wilcoxon test	0.25	5
Uqcc2	4.17902e-05	0.181415	0.575	0.407	0.9725	Two-sided Wilcoxon test	0.25	5
Gadd45g	4.18598e-05	0.11344	0.274	0.159	0.974119	Two-sided Wilcoxon test	0.25	5
St3gal1	4.18834e-05	0.0307313	0.14	0.067	0.974669	Two-sided Wilcoxon test	0.25	5
Otud6b	4.19068e-05	0.0326173	0.177	0.091	0.975213	Two-sided Wilcoxon test	0.25	5
Atp5g1	4.2157e-05	0.22848	0.826	0.752	0.981035	Two-sided Wilcoxon test	0.25	5
Rnf144a	4.21652e-05	0.0658426	0.067	0.023	0.981226	Two-sided Wilcoxon test	0.25	5
Nrk	4.21916e-05	0.100124	0.177	0.092	0.981841	Two-sided Wilcoxon test	0.25	5
Iqgap2	4.2492e-05	0.0557209	0.237	0.132	0.98883	Two-sided Wilcoxon test	0.25	5
Pnkd	4.285e-05	0.0289482	0.318	0.186	0.997163	Two-sided Wilcoxon test	0.25	5
Zc3h3	4.2931e-05	0.0614743	0.067	0.023	0.999048	Two-sided Wilcoxon test	0.25	5
Klhl26	4.33042e-05	0.0663506	0.054	0.016	1	Two-sided Wilcoxon test	0.25	5
Abhd5	4.33204e-05	0.0360114	0.124	0.056	1	Two-sided Wilcoxon test	0.25	5
Ncstn	4.3375e-05	0.0168534	0.12	0.054	1	Two-sided Wilcoxon test	0.25	5
Lrif1	4.34829e-05	0.050623	0.117	0.052	1	Two-sided Wilcoxon test	0.25	5
Hdac5	4.35736e-05	0.0532449	0.067	0.023	1	Two-sided Wilcoxon test	0.25	5
Mterf2	4.36472e-05	0.0440596	0.05	0.014	1	Two-sided Wilcoxon test	0.25	5
Dhx16	4.37221e-05	0.00523043	0.104	0.044	1	Two-sided Wilcoxon test	0.25	5
Cox6b2	4.40629e-05	0.0924487	0.224	0.124	1	Two-sided Wilcoxon test	0.25	5
Sh3gl1	4.43775e-05	0.0231756	0.207	0.111	1	Two-sided Wilcoxon test	0.25	5
Cnrip1	4.4481e-05	0.0520475	0.104	0.044	1	Two-sided Wilcoxon test	0.25	5
Cluap1	4.45099e-05	0.041032	0.12	0.054	1	Two-sided Wilcoxon test	0.25	5
Stub1	4.4603e-05	0.203543	0.508	0.354	1	Two-sided Wilcoxon test	0.25	5
Pycrl	4.47723e-05	0.0481599	0.244	0.136	1	Two-sided Wilcoxon test	0.25	5
Uap1	4.50093e-05	0.0699581	0.167	0.085	1	Two-sided Wilcoxon test	0.25	5
Alg13	4.5076e-05	0.0545064	0.137	0.065	1	Two-sided Wilcoxon test	0.25	5
Dele1	4.50897e-05	0.104763	0.151	0.075	1	Two-sided Wilcoxon test	0.25	5
Stxbp1	4.5119e-05	0.0256776	0.07	0.025	1	Two-sided Wilcoxon test	0.25	5
Pelp1	4.5146e-05	0.0563473	0.157	0.078	1	Two-sided Wilcoxon test	0.25	5
Actr6	4.56392e-05	0.0770562	0.144	0.07	1	Two-sided Wilcoxon test	0.25	5
Dusp11	4.58312e-05	0.0457113	0.281	0.16	1	Two-sided Wilcoxon test	0.25	5
Csf2ra	4.58581e-05	0.0744842	0.057	0.018	1	Two-sided Wilcoxon test	0.25	5
Rrp8	4.5877e-05	0.0673591	0.184	0.096	1	Two-sided Wilcoxon test	0.25	5
Mrpl27	4.61462e-05	0.0589728	0.221	0.121	1	Two-sided Wilcoxon test	0.25	5
Rex1bd	4.6154e-05	0.173812	0.438	0.287	1	Two-sided Wilcoxon test	0.25	5
Pole3	4.61577e-05	0.106596	0.398	0.251	1	Two-sided Wilcoxon test	0.25	5
Dync1h1	4.62248e-05	0.0792963	0.251	0.142	1	Two-sided Wilcoxon test	0.25	5
Fam57a	4.62327e-05	0.0530664	0.09	0.036	1	Two-sided Wilcoxon test	0.25	5
Trim47	4.64807e-05	0.0917544	0.13	0.061	1	Two-sided Wilcoxon test	0.25	5
Gnptg	4.69976e-05	0.0198417	0.07	0.025	1	Two-sided Wilcoxon test	0.25	5
Ndufaf3	4.72912e-05	-0.0108791	0.157	0.077	1	Two-sided Wilcoxon test	0.25	5
Pus10	4.73008e-05	0.0461999	0.114	0.05	1	Two-sided Wilcoxon test	0.25	5
Gk5	4.7372e-05	0.0233558	0.09	0.036	1	Two-sided Wilcoxon test	0.25	5
Ccdc6	4.74178e-05	0.0780726	0.12	0.055	1	Two-sided Wilcoxon test	0.25	5
Rabep2	4.74327e-05	0.0264092	0.09	0.036	1	Two-sided Wilcoxon test	0.25	5
Galk1	4.76262e-05	0.17274	0.468	0.313	1	Two-sided Wilcoxon test	0.25	5
Pdxdc1	4.83434e-05	0.0486523	0.214	0.116	1	Two-sided Wilcoxon test	0.25	5
BC004004	4.83836e-05	-0.498349	0.181	0.268	1	Two-sided Wilcoxon test	0.25	5
Pom121	4.88628e-05	0.0413054	0.161	0.08	1	Two-sided Wilcoxon test	0.25	5
Cx3cr1	4.89905e-05	0.0396919	0.064	0.021	1	Two-sided Wilcoxon test	0.25	5
Tesk1	4.90005e-05	0.0505621	0.087	0.034	1	Two-sided Wilcoxon test	0.25	5
Nol4l	4.959e-05	0.0685156	0.127	0.059	1	Two-sided Wilcoxon test	0.25	5
Foxc1	4.98299e-05	0.103723	0.12	0.056	1	Two-sided Wilcoxon test	0.25	5
Zpr1	4.98401e-05	0.0373458	0.244	0.136	1	Two-sided Wilcoxon test	0.25	5
Polr2b	5.03125e-05	0.112476	0.211	0.118	1	Two-sided Wilcoxon test	0.25	5
Myl12b	5.0431e-05	0.145179	0.472	0.306	1	Two-sided Wilcoxon test	0.25	5
Psmd2	5.04579e-05	0.22044	0.572	0.406	1	Two-sided Wilcoxon test	0.25	5
Noc4l	5.05805e-05	0.0195104	0.214	0.115	1	Two-sided Wilcoxon test	0.25	5
Kif23	5.06709e-05	0.148763	0.221	0.124	1	Two-sided Wilcoxon test	0.25	5
Cdh5	5.10231e-05	0.25568	0.375	0.243	1	Two-sided Wilcoxon test	0.25	5
Lsm14a	5.10852e-05	0.0345988	0.301	0.177	1	Two-sided Wilcoxon test	0.25	5
Sec61a2	5.12529e-05	0.00441895	0.124	0.056	1	Two-sided Wilcoxon test	0.25	5
Otud5	5.13699e-05	0.0828373	0.127	0.06	1	Two-sided Wilcoxon test	0.25	5
Polr2c	5.17617e-05	0.191211	0.548	0.379	1	Two-sided Wilcoxon test	0.25	5
Ppm1m	5.18366e-05	0.0126205	0.11	0.048	1	Two-sided Wilcoxon test	0.25	5
B3gat3	5.25291e-05	0.0669661	0.191	0.101	1	Two-sided Wilcoxon test	0.25	5
Atrip	5.25806e-05	0.087478	0.09	0.037	1	Two-sided Wilcoxon test	0.25	5
Ddx19a	5.28809e-05	0.0732076	0.214	0.118	1	Two-sided Wilcoxon test	0.25	5
Sptan1	5.30083e-05	0.20612	0.301	0.187	1	Two-sided Wilcoxon test	0.25	5
Pradc1	5.30186e-05	0.0373645	0.107	0.046	1	Two-sided Wilcoxon test	0.25	5
Grk2	5.30921e-05	0.0220044	0.097	0.04	1	Two-sided Wilcoxon test	0.25	5
Adgrf5	5.3128e-05	0.0844592	0.167	0.086	1	Two-sided Wilcoxon test	0.25	5
Fam174a	5.31503e-05	0.0290909	0.117	0.052	1	Two-sided Wilcoxon test	0.25	5
Sh3pxd2a	5.32349e-05	0.00393313	0.167	0.084	1	Two-sided Wilcoxon test	0.25	5
Trmt10b	5.32453e-05	0.0424452	0.1	0.042	1	Two-sided Wilcoxon test	0.25	5
Ptov1	5.33523e-05	0.207406	0.518	0.358	1	Two-sided Wilcoxon test	0.25	5
Timp1	5.34826e-05	0.03374	0.147	0.072	1	Two-sided Wilcoxon test	0.25	5
E2f5	5.38485e-05	0.0423898	0.207	0.112	1	Two-sided Wilcoxon test	0.25	5
Sike1	5.39176e-05	-0.0181874	0.14	0.067	1	Two-sided Wilcoxon test	0.25	5
Gm15886	5.40221e-05	0.00277656	0.064	0.021	1	Two-sided Wilcoxon test	0.25	5
Dguok	5.42372e-05	-0.0531577	0.201	0.104	1	Two-sided Wilcoxon test	0.25	5
Bik	5.44281e-05	0.0391211	0.094	0.038	1	Two-sided Wilcoxon test	0.25	5
Triobp	5.49898e-05	0.00896402	0.187	0.097	1	Two-sided Wilcoxon test	0.25	5
Snap29	5.50542e-05	-0.00364255	0.134	0.062	1	Two-sided Wilcoxon test	0.25	5
Sh2b3	5.54452e-05	0.0397109	0.11	0.049	1	Two-sided Wilcoxon test	0.25	5
Ppp2r1b	5.54734e-05	0.0267011	0.134	0.063	1	Two-sided Wilcoxon test	0.25	5
Rnf14	5.56321e-05	0.00102689	0.177	0.091	1	Two-sided Wilcoxon test	0.25	5
Mfsd14b	5.57698e-05	0.0505132	0.12	0.055	1	Two-sided Wilcoxon test	0.25	5
Uqcrq	5.61091e-05	0.222419	0.739	0.597	1	Two-sided Wilcoxon test	0.25	5
Hmgn3	5.61097e-05	0.107187	0.207	0.114	1	Two-sided Wilcoxon test	0.25	5
Ocel1	5.6139e-05	0.0800092	0.07	0.025	1	Two-sided Wilcoxon test	0.25	5
Nav1	5.65893e-05	0.0987165	0.221	0.123	1	Two-sided Wilcoxon test	0.25	5
Hmcn1	5.72172e-05	0.100607	0.187	0.1	1	Two-sided Wilcoxon test	0.25	5
Slc6a9	5.75168e-05	0.0539071	0.09	0.037	1	Two-sided Wilcoxon test	0.25	5
Cdc37	5.77143e-05	0.237971	0.666	0.518	1	Two-sided Wilcoxon test	0.25	5
Ercc1	5.7777e-05	0.0148485	0.181	0.093	1	Two-sided Wilcoxon test	0.25	5
Cdc25a	5.7803e-05	0.0632898	0.204	0.111	1	Two-sided Wilcoxon test	0.25	5
Pi4kb	5.80826e-05	0.0495899	0.124	0.057	1	Two-sided Wilcoxon test	0.25	5
Hdgfl2	5.81175e-05	0.0414852	0.261	0.149	1	Two-sided Wilcoxon test	0.25	5
Wdr4	5.85753e-05	0.0173047	0.144	0.069	1	Two-sided Wilcoxon test	0.25	5
Abr	5.86492e-05	0.0931246	0.1	0.043	1	Two-sided Wilcoxon test	0.25	5
Eef1akmt4	5.88452e-05	0.0384959	0.144	0.07	1	Two-sided Wilcoxon test	0.25	5
Myg1	5.8953e-05	0.00735015	0.261	0.146	1	Two-sided Wilcoxon test	0.25	5
Gtpbp2	5.96245e-05	-0.00812591	0.087	0.034	1	Two-sided Wilcoxon test	0.25	5
Bloc1s5	5.98965e-05	0.040052	0.104	0.045	1	Two-sided Wilcoxon test	0.25	5
Gtf2h5	6.08598e-05	0.229315	0.592	0.451	1	Two-sided Wilcoxon test	0.25	5
Npc1	6.12187e-05	0.0574331	0.07	0.025	1	Two-sided Wilcoxon test	0.25	5
Zdhhc3	6.12437e-05	0.0235926	0.227	0.125	1	Two-sided Wilcoxon test	0.25	5
Elf2	6.17782e-05	0.0767914	0.371	0.23	1	Two-sided Wilcoxon test	0.25	5
Nae1	6.21841e-05	0.0371498	0.244	0.138	1	Two-sided Wilcoxon test	0.25	5
Armc10	6.2321e-05	0.0871517	0.117	0.054	1	Two-sided Wilcoxon test	0.25	5
Zfp397	6.2438e-05	0.0449031	0.107	0.047	1	Two-sided Wilcoxon test	0.25	5
Ahi1	6.28117e-05	0.0747259	0.151	0.075	1	Two-sided Wilcoxon test	0.25	5
Gna12	6.28701e-05	0.0819826	0.14	0.069	1	Two-sided Wilcoxon test	0.25	5
Lrrc40	6.29572e-05	0.0546054	0.11	0.049	1	Two-sided Wilcoxon test	0.25	5
Dxo	6.35494e-05	-0.00837555	0.151	0.074	1	Two-sided Wilcoxon test	0.25	5
Hmgn1	6.37193e-05	0.2259	0.886	0.837	1	Two-sided Wilcoxon test	0.25	5
Gxylt1	6.41377e-05	0.0514891	0.154	0.077	1	Two-sided Wilcoxon test	0.25	5
Bbs7	6.41579e-05	0.0672626	0.064	0.022	1	Two-sided Wilcoxon test	0.25	5
Naa60	6.42225e-05	0.059797	0.107	0.047	1	Two-sided Wilcoxon test	0.25	5
Cttnbp2nl	6.43057e-05	0.0169634	0.184	0.096	1	Two-sided Wilcoxon test	0.25	5
Tm7sf3	6.50149e-05	0.0976177	0.147	0.074	1	Two-sided Wilcoxon test	0.25	5
Zdhhc12	6.5118e-05	0.0492731	0.187	0.1	1	Two-sided Wilcoxon test	0.25	5
Fxr1	6.52011e-05	0.210609	0.619	0.444	1	Two-sided Wilcoxon test	0.25	5
Ddx28	6.54489e-05	0.044901	0.1	0.043	1	Two-sided Wilcoxon test	0.25	5
Tmed1	6.54961e-05	0.0513637	0.201	0.11	1	Two-sided Wilcoxon test	0.25	5
Dbn1	6.56376e-05	0.130321	0.358	0.227	1	Two-sided Wilcoxon test	0.25	5
Sepsecs	6.58968e-05	-4.87637e-05	0.074	0.027	1	Two-sided Wilcoxon test	0.25	5
Kdelr2	6.59484e-05	-0.371376	0.528	0.581	1	Two-sided Wilcoxon test	0.25	5
Arpc1b	6.60791e-05	0.150826	0.421	0.283	1	Two-sided Wilcoxon test	0.25	5
Imp4	6.63848e-05	0.0327975	0.324	0.193	1	Two-sided Wilcoxon test	0.25	5
Cbl	6.63922e-05	0.0599963	0.13	0.062	1	Two-sided Wilcoxon test	0.25	5
Dync2li1	6.64114e-05	0.0553237	0.064	0.022	1	Two-sided Wilcoxon test	0.25	5
Rhog	6.65649e-05	0.0309066	0.181	0.095	1	Two-sided Wilcoxon test	0.25	5
Zscan12	6.6829e-05	0.0503841	0.064	0.022	1	Two-sided Wilcoxon test	0.25	5
Casp2	6.69532e-05	0.00967106	0.1	0.042	1	Two-sided Wilcoxon test	0.25	5
Snx15	6.75063e-05	-0.00227068	0.174	0.089	1	Two-sided Wilcoxon test	0.25	5
Ufm1	6.82494e-05	0.145036	0.371	0.236	1	Two-sided Wilcoxon test	0.25	5
Lrrc14	6.85248e-05	0.0485439	0.064	0.022	1	Two-sided Wilcoxon test	0.25	5
Stxbp2	6.85455e-05	0.0395044	0.13	0.062	1	Two-sided Wilcoxon test	0.25	5
Ddb2	6.85551e-05	0.0640832	0.06	0.02	1	Two-sided Wilcoxon test	0.25	5
Arl2bp	6.86574e-05	0.087841	0.298	0.179	1	Two-sided Wilcoxon test	0.25	5
Slc1a4	6.87777e-05	0.052568	0.06	0.02	1	Two-sided Wilcoxon test	0.25	5
Gmcl1	6.89147e-05	0.0936436	0.11	0.05	1	Two-sided Wilcoxon test	0.25	5
Itpkb	6.93434e-05	0.108388	0.087	0.036	1	Two-sided Wilcoxon test	0.25	5
Cd2bp2	6.95277e-05	0.000295052	0.187	0.098	1	Two-sided Wilcoxon test	0.25	5
Mapkap1	6.95566e-05	0.0575625	0.217	0.121	1	Two-sided Wilcoxon test	0.25	5
Orc4	6.95593e-05	0.110064	0.264	0.157	1	Two-sided Wilcoxon test	0.25	5
Stk10	6.96052e-05	0.0703644	0.064	0.022	1	Two-sided Wilcoxon test	0.25	5
H2afy2	6.97832e-05	0.153433	0.328	0.206	1	Two-sided Wilcoxon test	0.25	5
Tfip11	7.0033e-05	0.0397973	0.094	0.039	1	Two-sided Wilcoxon test	0.25	5
Naga	7.08253e-05	0.00310617	0.09	0.037	1	Two-sided Wilcoxon test	0.25	5
Mrfap1	7.09208e-05	-0.312646	0.532	0.604	1	Two-sided Wilcoxon test	0.25	5
Hif1an	7.11194e-05	-0.00355118	0.117	0.053	1	Two-sided Wilcoxon test	0.25	5
Eva1b	7.14631e-05	0.0892946	0.254	0.148	1	Two-sided Wilcoxon test	0.25	5
Cipc	7.17351e-05	0.0565713	0.06	0.02	1	Two-sided Wilcoxon test	0.25	5
Jak1	7.18665e-05	0.08537	0.294	0.173	1	Two-sided Wilcoxon test	0.25	5
Hint2	7.18801e-05	0.0306922	0.231	0.128	1	Two-sided Wilcoxon test	0.25	5
Atpaf1	7.24628e-05	0.00249944	0.181	0.094	1	Two-sided Wilcoxon test	0.25	5
Trub1	7.26822e-05	0.0334727	0.11	0.049	1	Two-sided Wilcoxon test	0.25	5
2310022B05Rik	7.27432e-05	0.0923323	0.104	0.046	1	Two-sided Wilcoxon test	0.25	5
Hist1h3d	7.28493e-05	0.0434229	0.054	0.017	1	Two-sided Wilcoxon test	0.25	5
Bvht	7.32285e-05	-0.0367755	0.074	0.027	1	Two-sided Wilcoxon test	0.25	5
Elmsan1	7.38362e-05	9.09031e-06	0.097	0.041	1	Two-sided Wilcoxon test	0.25	5
Bag2	7.38974e-05	0.102715	0.254	0.149	1	Two-sided Wilcoxon test	0.25	5
Alkbh6	7.41708e-05	0.0546632	0.11	0.049	1	Two-sided Wilcoxon test	0.25	5
Tspan3	7.48521e-05	0.11596	0.418	0.267	1	Two-sided Wilcoxon test	0.25	5
Get4	7.52379e-05	0.0503745	0.271	0.156	1	Two-sided Wilcoxon test	0.25	5
Cpped1	7.56831e-05	0.00341262	0.067	0.024	1	Two-sided Wilcoxon test	0.25	5
Dnttip1	7.61347e-05	0.0661184	0.224	0.126	1	Two-sided Wilcoxon test	0.25	5
Synrg	7.624e-05	0.0146096	0.107	0.047	1	Two-sided Wilcoxon test	0.25	5
Syap1	7.62964e-05	0.0926333	0.13	0.063	1	Two-sided Wilcoxon test	0.25	5
Rbm19	7.72442e-05	0.0536279	0.097	0.041	1	Two-sided Wilcoxon test	0.25	5
Gm14326	7.73888e-05	0.028963	0.06	0.02	1	Two-sided Wilcoxon test	0.25	5
Sap18	7.75847e-05	-0.544844	0.341	0.389	1	Two-sided Wilcoxon test	0.25	5
Cnpy3	7.7643e-05	0.11282	0.171	0.091	1	Two-sided Wilcoxon test	0.25	5
Cpeb3	7.78552e-05	0.0242114	0.057	0.018	1	Two-sided Wilcoxon test	0.25	5
Wdr37	7.80262e-05	0.0884605	0.104	0.046	1	Two-sided Wilcoxon test	0.25	5
Inpp5d	7.84636e-05	0.0164516	0.054	0.017	1	Two-sided Wilcoxon test	0.25	5
1700037H04Rik	7.89557e-05	0.00377128	0.214	0.116	1	Two-sided Wilcoxon test	0.25	5
Prdm11	7.9914e-05	0.0612457	0.074	0.028	1	Two-sided Wilcoxon test	0.25	5
Bace1	7.9914e-05	0.0412774	0.074	0.028	1	Two-sided Wilcoxon test	0.25	5
Ipo4	8.01455e-05	0.0322923	0.09	0.037	1	Two-sided Wilcoxon test	0.25	5
Rpl7a	8.01857e-05	-0.16796	0.946	0.98	1	Two-sided Wilcoxon test	0.25	5
Mfn1	8.06983e-05	0.00974436	0.094	0.039	1	Two-sided Wilcoxon test	0.25	5
Tmem183a	8.07101e-05	0.0732825	0.281	0.166	1	Two-sided Wilcoxon test	0.25	5
Rdm1	8.08299e-05	0.0474471	0.1	0.044	1	Two-sided Wilcoxon test	0.25	5
Phf14	8.08739e-05	0.138024	0.338	0.212	1	Two-sided Wilcoxon test	0.25	5
Rps9	8.09448e-05	-0.130171	1	0.997	1	Two-sided Wilcoxon test	0.25	5
Tmem109	8.10823e-05	-0.0315216	0.164	0.083	1	Two-sided Wilcoxon test	0.25	5
Hey1	8.1399e-05	0.131107	0.1	0.044	1	Two-sided Wilcoxon test	0.25	5
Sh3glb2	8.1452e-05	0.0376493	0.187	0.1	1	Two-sided Wilcoxon test	0.25	5
G430095P16Rik	8.16071e-05	0.0811114	0.067	0.024	1	Two-sided Wilcoxon test	0.25	5
Oaz2	8.17396e-05	0.0296222	0.194	0.104	1	Two-sided Wilcoxon test	0.25	5
Pam16	8.17671e-05	0.0848857	0.355	0.217	1	Two-sided Wilcoxon test	0.25	5
Naa40	8.19578e-05	0.048763	0.11	0.05	1	Two-sided Wilcoxon test	0.25	5
Ehbp1l1	8.20188e-05	0.0386845	0.114	0.052	1	Two-sided Wilcoxon test	0.25	5
Cbx2	8.21305e-05	0.0122978	0.057	0.018	1	Two-sided Wilcoxon test	0.25	5
Mlx	8.2512e-05	0.0410657	0.144	0.071	1	Two-sided Wilcoxon test	0.25	5
Rpl26	8.27542e-05	0.154849	0.993	0.994	1	Two-sided Wilcoxon test	0.25	5
Snrpd1	8.31799e-05	0.232461	0.816	0.749	1	Two-sided Wilcoxon test	0.25	5
Haus4	8.34514e-05	0.0458114	0.214	0.12	1	Two-sided Wilcoxon test	0.25	5
Kifc5b	8.35037e-05	-0.0159452	0.064	0.022	1	Two-sided Wilcoxon test	0.25	5
Adamts10	8.35037e-05	-0.0068993	0.064	0.022	1	Two-sided Wilcoxon test	0.25	5
Pdk3	8.35649e-05	0.0673515	0.191	0.104	1	Two-sided Wilcoxon test	0.25	5
Avpi1	8.37429e-05	0.0568041	0.094	0.04	1	Two-sided Wilcoxon test	0.25	5
Vps72	8.3826e-05	0.0364986	0.281	0.163	1	Two-sided Wilcoxon test	0.25	5
Hhex	8.3919e-05	0.0771168	0.177	0.094	1	Two-sided Wilcoxon test	0.25	5
Nucb1	8.43235e-05	0.103376	0.224	0.128	1	Two-sided Wilcoxon test	0.25	5
Por	8.48198e-05	0.0631056	0.144	0.072	1	Two-sided Wilcoxon test	0.25	5
Kifap3	8.49613e-05	0.0959743	0.181	0.097	1	Two-sided Wilcoxon test	0.25	5
Tmem126b	8.50201e-05	0.0307005	0.09	0.037	1	Two-sided Wilcoxon test	0.25	5
Degs1	8.50235e-05	0.0850878	0.355	0.22	1	Two-sided Wilcoxon test	0.25	5
Mcm8	8.53507e-05	0.0408142	0.07	0.026	1	Two-sided Wilcoxon test	0.25	5
Cog4	8.55646e-05	0.105934	0.151	0.077	1	Two-sided Wilcoxon test	0.25	5
Akap12	8.57373e-05	0.238251	0.415	0.282	1	Two-sided Wilcoxon test	0.25	5
Tfpt	8.58783e-05	0.0402555	0.134	0.065	1	Two-sided Wilcoxon test	0.25	5
Tctex1d2	8.67073e-05	0.0520838	0.11	0.05	1	Two-sided Wilcoxon test	0.25	5
Itprid2	8.72604e-05	0.134043	0.11	0.05	1	Two-sided Wilcoxon test	0.25	5
Sulf2	8.80062e-05	-0.0100249	0.094	0.039	1	Two-sided Wilcoxon test	0.25	5
Tspan32	8.81431e-05	0.0402057	0.13	0.062	1	Two-sided Wilcoxon test	0.25	5
Tceanc2	8.82136e-05	0.0148453	0.084	0.033	1	Two-sided Wilcoxon test	0.25	5
Ndufa9	8.8403e-05	0.112131	0.485	0.321	1	Two-sided Wilcoxon test	0.25	5
Uspl1	8.84357e-05	0.0269206	0.097	0.041	1	Two-sided Wilcoxon test	0.25	5
Acadsb	8.87753e-05	-0.0140373	0.134	0.064	1	Two-sided Wilcoxon test	0.25	5
Slc43a1	8.95879e-05	-0.00800454	0.164	0.083	1	Two-sided Wilcoxon test	0.25	5
Ergic1	8.9745e-05	0.0332346	0.237	0.134	1	Two-sided Wilcoxon test	0.25	5
Rps6ka2	8.98897e-05	0.0661023	0.197	0.108	1	Two-sided Wilcoxon test	0.25	5
Grap	9.02639e-05	0.0351801	0.117	0.054	1	Two-sided Wilcoxon test	0.25	5
Pim3	9.0775e-05	0.0501575	0.181	0.096	1	Two-sided Wilcoxon test	0.25	5
St3gal4	9.08538e-05	-0.0149042	0.127	0.06	1	Two-sided Wilcoxon test	0.25	5
Arl6ip6	9.08843e-05	0.0558719	0.261	0.153	1	Two-sided Wilcoxon test	0.25	5
Slc39a7	9.14896e-05	0.0672231	0.251	0.146	1	Two-sided Wilcoxon test	0.25	5
Basp1	9.15706e-05	0.169694	0.368	0.236	1	Two-sided Wilcoxon test	0.25	5
Arhgap42	9.18416e-05	0.0457168	0.127	0.061	1	Two-sided Wilcoxon test	0.25	5
Dnm1l	9.1892e-05	0.0319979	0.254	0.146	1	Two-sided Wilcoxon test	0.25	5
Ccdc136	9.31201e-05	0.111381	0.05	0.015	1	Two-sided Wilcoxon test	0.25	5
Igfbp4	9.31572e-05	0.362439	0.716	0.623	1	Two-sided Wilcoxon test	0.25	5
Zranb2	9.31594e-05	0.219928	0.552	0.386	1	Two-sided Wilcoxon test	0.25	5
BC029722	9.35338e-05	0.0410872	0.067	0.024	1	Two-sided Wilcoxon test	0.25	5
Rnf166	9.35992e-05	0.141939	0.107	0.049	1	Two-sided Wilcoxon test	0.25	5
Scamp1	9.36263e-05	0.0971215	0.087	0.036	1	Two-sided Wilcoxon test	0.25	5
Asna1	9.38824e-05	0.0845637	0.258	0.151	1	Two-sided Wilcoxon test	0.25	5
Dcps	9.39164e-05	0.0556948	0.324	0.195	1	Two-sided Wilcoxon test	0.25	5
Mxra8	9.39491e-05	0.0538244	0.067	0.024	1	Two-sided Wilcoxon test	0.25	5
Usp19	9.41319e-05	0.0649108	0.107	0.048	1	Two-sided Wilcoxon test	0.25	5
Flywch1	9.49364e-05	0.0497258	0.127	0.061	1	Two-sided Wilcoxon test	0.25	5
Ccdc80	9.50442e-05	0.0422481	0.241	0.136	1	Two-sided Wilcoxon test	0.25	5
Mapk7	9.53843e-05	0.0178756	0.08	0.032	1	Two-sided Wilcoxon test	0.25	5
Nup205	9.57216e-05	0.0567314	0.151	0.076	1	Two-sided Wilcoxon test	0.25	5
Spats2l	9.58246e-05	0.111234	0.144	0.072	1	Two-sided Wilcoxon test	0.25	5
Ikbip	9.59864e-05	0.0342918	0.134	0.065	1	Two-sided Wilcoxon test	0.25	5
Selenoh	9.62325e-05	0.280687	0.692	0.583	1	Two-sided Wilcoxon test	0.25	5
Zfp800	9.6367e-05	0.0379582	0.151	0.076	1	Two-sided Wilcoxon test	0.25	5
Ilkap	9.64868e-05	0.107478	0.361	0.229	1	Two-sided Wilcoxon test	0.25	5
Klf11	9.66653e-05	0.073691	0.114	0.053	1	Two-sided Wilcoxon test	0.25	5
Ppil2	9.69471e-05	0.0262116	0.254	0.145	1	Two-sided Wilcoxon test	0.25	5
Eipr1	9.73342e-05	0.0745329	0.154	0.079	1	Two-sided Wilcoxon test	0.25	5
Dynlrb1	9.76493e-05	0.216035	0.579	0.433	1	Two-sided Wilcoxon test	0.25	5
Vac14	9.80068e-05	0.0635292	0.09	0.038	1	Two-sided Wilcoxon test	0.25	5
Trim71	9.84892e-05	0.0261092	0.067	0.024	1	Two-sided Wilcoxon test	0.25	5
Rcsd1	9.89002e-05	0.0740047	0.231	0.132	1	Two-sided Wilcoxon test	0.25	5
Dlgap4	9.90216e-05	0.00918535	0.251	0.143	1	Two-sided Wilcoxon test	0.25	5
Arhgef17	9.91426e-05	0.0718788	0.06	0.021	1	Two-sided Wilcoxon test	0.25	5
Babam1	9.95151e-05	0.04892	0.301	0.181	1	Two-sided Wilcoxon test	0.25	5
Tox4	9.97964e-05	-0.0244748	0.231	0.128	1	Two-sided Wilcoxon test	0.25	5
B230307C23Rik	9.9811e-05	0.0302236	0.087	0.036	1	Two-sided Wilcoxon test	0.25	5
Ptn	0.000100033	0.170301	0.391	0.255	1	Two-sided Wilcoxon test	0.25	5
Mrpl19	0.000100181	-0.0187753	0.271	0.155	1	Two-sided Wilcoxon test	0.25	5
Exoc7	0.000100641	0.0667727	0.151	0.076	1	Two-sided Wilcoxon test	0.25	5
Rara	0.000100788	0.0599403	0.12	0.057	1	Two-sided Wilcoxon test	0.25	5
Myh10	0.000100838	0.143858	0.334	0.209	1	Two-sided Wilcoxon test	0.25	5
Adarb1	0.000100862	0.0298144	0.094	0.04	1	Two-sided Wilcoxon test	0.25	5
Rbm48	0.000100942	-0.00239115	0.117	0.054	1	Two-sided Wilcoxon test	0.25	5
1700012D14Rik	0.000101392	0.0843724	0.054	0.017	1	Two-sided Wilcoxon test	0.25	5
Msto1	0.000101677	0.00190536	0.117	0.054	1	Two-sided Wilcoxon test	0.25	5
Rpl23a	0.000102883	0.176164	0.97	0.974	1	Two-sided Wilcoxon test	0.25	5
N4bp2l2	0.000103194	0.122451	0.328	0.201	1	Two-sided Wilcoxon test	0.25	5
Podxl	0.00010391	0.0627955	0.134	0.065	1	Two-sided Wilcoxon test	0.25	5
H2-Ke6	0.000104434	0.0598771	0.1	0.044	1	Two-sided Wilcoxon test	0.25	5
Casp8	0.00010492	0.0537965	0.137	0.068	1	Two-sided Wilcoxon test	0.25	5
Spg20	0.000105439	0.0413665	0.12	0.057	1	Two-sided Wilcoxon test	0.25	5
Mcm7	0.00010555	0.162185	0.508	0.347	1	Two-sided Wilcoxon test	0.25	5
Miga1	0.00010575	0.105739	0.07	0.026	1	Two-sided Wilcoxon test	0.25	5
1110038B12Rik	0.000105871	0.0757567	0.358	0.221	1	Two-sided Wilcoxon test	0.25	5
Stimate	0.00010592	0.0937648	0.11	0.051	1	Two-sided Wilcoxon test	0.25	5
Limd2	0.000106604	0.11284	0.375	0.243	1	Two-sided Wilcoxon test	0.25	5
Impa1	0.000106805	0.0713562	0.264	0.155	1	Two-sided Wilcoxon test	0.25	5
Gtf3c1	0.00010713	0.0317371	0.167	0.087	1	Two-sided Wilcoxon test	0.25	5
Rbpj	0.000107225	0.13487	0.234	0.136	1	Two-sided Wilcoxon test	0.25	5
Rnd2	0.000107244	0.0714001	0.167	0.088	1	Two-sided Wilcoxon test	0.25	5
Clec4g	0.00010754	0.063403	0.057	0.019	1	Two-sided Wilcoxon test	0.25	5
Ehd4	0.000108033	0.0558414	0.241	0.138	1	Two-sided Wilcoxon test	0.25	5
Thoc2	0.000108797	0.168175	0.388	0.248	1	Two-sided Wilcoxon test	0.25	5
Gstm1	0.000109067	0.0537357	0.054	0.017	1	Two-sided Wilcoxon test	0.25	5
4921524J17Rik	0.000109564	0.104282	0.348	0.217	1	Two-sided Wilcoxon test	0.25	5
Ei24	0.000110405	0.0334027	0.224	0.126	1	Two-sided Wilcoxon test	0.25	5
Ntpcr	0.000111268	-0.00505442	0.094	0.04	1	Two-sided Wilcoxon test	0.25	5
Leo1	0.000112352	0.0542428	0.278	0.165	1	Two-sided Wilcoxon test	0.25	5
Ndufb6	0.00011245	0.147859	0.559	0.377	1	Two-sided Wilcoxon test	0.25	5
Ranbp10	0.000113142	0.00559596	0.134	0.065	1	Two-sided Wilcoxon test	0.25	5
Clta	0.000113213	0.226962	0.766	0.671	1	Two-sided Wilcoxon test	0.25	5
BC017158	0.000113586	0.0434777	0.054	0.017	1	Two-sided Wilcoxon test	0.25	5
Spag5	0.000114519	-0.0237211	0.08	0.032	1	Two-sided Wilcoxon test	0.25	5
Pofut1	0.000114641	-0.000870895	0.077	0.03	1	Two-sided Wilcoxon test	0.25	5
Hspa13	0.000114707	0.0402656	0.144	0.072	1	Two-sided Wilcoxon test	0.25	5
Smn1	0.000114827	0.0830084	0.365	0.227	1	Two-sided Wilcoxon test	0.25	5
Bsdc1	0.000115588	0.0367593	0.12	0.057	1	Two-sided Wilcoxon test	0.25	5
Efna4	0.000115656	-0.000256836	0.087	0.036	1	Two-sided Wilcoxon test	0.25	5
Rab3il1	0.000115665	0.0208985	0.251	0.144	1	Two-sided Wilcoxon test	0.25	5
Cog1	0.000115891	0.0750894	0.084	0.034	1	Two-sided Wilcoxon test	0.25	5
Dap3	0.000116256	0.122731	0.431	0.28	1	Two-sided Wilcoxon test	0.25	5
Nudt16l1	0.000116699	0.0507392	0.151	0.077	1	Two-sided Wilcoxon test	0.25	5
Ppp3r1	0.000116812	0.0578379	0.137	0.068	1	Two-sided Wilcoxon test	0.25	5
Pdcd2	0.000117232	0.0107028	0.124	0.058	1	Two-sided Wilcoxon test	0.25	5
Commd2	0.000117234	0.0757768	0.324	0.202	1	Two-sided Wilcoxon test	0.25	5
Tsnax	0.000118008	-0.00491416	0.191	0.102	1	Two-sided Wilcoxon test	0.25	5
Sncaip	0.000118401	0.0390896	0.114	0.052	1	Two-sided Wilcoxon test	0.25	5
Exo1	0.000118827	0.0328458	0.13	0.063	1	Two-sided Wilcoxon test	0.25	5
Ache	0.000120002	0.0155632	0.05	0.015	1	Two-sided Wilcoxon test	0.25	5
Ncdn	0.000120089	0.0201688	0.054	0.017	1	Two-sided Wilcoxon test	0.25	5
Usp7	0.000120441	0.064982	0.144	0.073	1	Two-sided Wilcoxon test	0.25	5
Pym1	0.000120516	0.0557896	0.12	0.057	1	Two-sided Wilcoxon test	0.25	5
Tmem161a	0.000120654	-0.0108623	0.124	0.058	1	Two-sided Wilcoxon test	0.25	5
Eme1	0.00012088	0.0325589	0.12	0.057	1	Two-sided Wilcoxon test	0.25	5
Dmac2l	0.000121039	-0.00014127	0.074	0.028	1	Two-sided Wilcoxon test	0.25	5
Chtf8	0.000121512	0.0219604	0.054	0.017	1	Two-sided Wilcoxon test	0.25	5
L3mbtl2	0.000121787	0.0392001	0.094	0.04	1	Two-sided Wilcoxon test	0.25	5
Lrwd1	0.000122036	-0.00289604	0.154	0.078	1	Two-sided Wilcoxon test	0.25	5
Smyd2	0.000122434	0.054554	0.234	0.135	1	Two-sided Wilcoxon test	0.25	5
Krtcap2	0.000122439	0.276574	0.659	0.541	1	Two-sided Wilcoxon test	0.25	5
Slc35b2	0.000122636	0.0579065	0.174	0.093	1	Two-sided Wilcoxon test	0.25	5
Trabd	0.000123898	0.00642202	0.177	0.094	1	Two-sided Wilcoxon test	0.25	5
Maff	0.000123974	0.0833488	0.114	0.053	1	Two-sided Wilcoxon test	0.25	5
Ttc4	0.00012433	0.0780998	0.214	0.122	1	Two-sided Wilcoxon test	0.25	5
Prpsap1	0.000124583	-0.0070581	0.237	0.134	1	Two-sided Wilcoxon test	0.25	5
Ctnnb1	0.000124616	0.234088	0.475	0.326	1	Two-sided Wilcoxon test	0.25	5
Srebf2	0.000124677	0.0372504	0.187	0.102	1	Two-sided Wilcoxon test	0.25	5
Nradd	0.000125327	0.0250327	0.174	0.092	1	Two-sided Wilcoxon test	0.25	5
Slc38a10	0.000125607	0.0562986	0.174	0.093	1	Two-sided Wilcoxon test	0.25	5
Myh9	0.000125726	0.106031	0.278	0.166	1	Two-sided Wilcoxon test	0.25	5
Rtf2	0.000125748	0.0500552	0.298	0.178	1	Two-sided Wilcoxon test	0.25	5
Chd4	0.000125999	0.178043	0.482	0.329	1	Two-sided Wilcoxon test	0.25	5
Dysf	0.00012654	0.0588617	0.12	0.057	1	Two-sided Wilcoxon test	0.25	5
Trim8	0.00012654	0.0533777	0.12	0.057	1	Two-sided Wilcoxon test	0.25	5
Crmp1	0.000126796	0.0927908	0.144	0.073	1	Two-sided Wilcoxon test	0.25	5
Vma21	0.00012815	0.139771	0.244	0.144	1	Two-sided Wilcoxon test	0.25	5
Dda1	0.000128224	0.0403314	0.291	0.174	1	Two-sided Wilcoxon test	0.25	5
Zcchc14	0.000128878	0.0556431	0.077	0.03	1	Two-sided Wilcoxon test	0.25	5
Gk	0.000129059	0.0490251	0.067	0.025	1	Two-sided Wilcoxon test	0.25	5
Fam53a	0.000129272	0.0304421	0.231	0.132	1	Two-sided Wilcoxon test	0.25	5
Commd6	0.000129314	0.0237264	0.261	0.15	1	Two-sided Wilcoxon test	0.25	5
Tln1	0.000129517	0.257029	0.462	0.311	1	Two-sided Wilcoxon test	0.25	5
Fam118a	0.000129618	0.0605677	0.067	0.025	1	Two-sided Wilcoxon test	0.25	5
Gmfb	0.000129684	-0.00822563	0.254	0.145	1	Two-sided Wilcoxon test	0.25	5
Irf3	0.000130295	0.00770696	0.117	0.054	1	Two-sided Wilcoxon test	0.25	5
Gdpd5	0.00013082	0.0591255	0.084	0.034	1	Two-sided Wilcoxon test	0.25	5
Prkag1	0.000131116	0.0721912	0.288	0.174	1	Two-sided Wilcoxon test	0.25	5
Vps53	0.00013138	0.0632594	0.13	0.064	1	Two-sided Wilcoxon test	0.25	5
Sumf2	0.000131541	0.0241048	0.161	0.083	1	Two-sided Wilcoxon test	0.25	5
Nrde2	0.000131555	0.0687142	0.084	0.034	1	Two-sided Wilcoxon test	0.25	5
Pigq	0.000131678	0.00676288	0.147	0.074	1	Two-sided Wilcoxon test	0.25	5
Rap2c	0.000131797	0.00103625	0.241	0.137	1	Two-sided Wilcoxon test	0.25	5
Gm14305	0.000132154	-0.01455	0.054	0.017	1	Two-sided Wilcoxon test	0.25	5
Ube2r2	0.00013234	0.198322	0.512	0.36	1	Two-sided Wilcoxon test	0.25	5
Rhno1	0.000132352	0.0347855	0.191	0.104	1	Two-sided Wilcoxon test	0.25	5
Psmb10	0.000132992	0.0407637	0.154	0.079	1	Two-sided Wilcoxon test	0.25	5
Micu3	0.000133207	-0.048418	0.1	0.044	1	Two-sided Wilcoxon test	0.25	5
Tufm	0.000133544	0.0564925	0.258	0.152	1	Two-sided Wilcoxon test	0.25	5
Eml4	0.00013452	0.167555	0.415	0.274	1	Two-sided Wilcoxon test	0.25	5
Sufu	0.000135185	0.016448	0.104	0.046	1	Two-sided Wilcoxon test	0.25	5
Vkorc1	0.000135491	0.0814201	0.268	0.159	1	Two-sided Wilcoxon test	0.25	5
Tk1	0.000135727	0.101919	0.314	0.195	1	Two-sided Wilcoxon test	0.25	5
Ube2w	0.000135844	0.029864	0.207	0.115	1	Two-sided Wilcoxon test	0.25	5
Ssbp4	0.00013587	0.0170832	0.291	0.171	1	Two-sided Wilcoxon test	0.25	5
4931406P16Rik	0.000136307	0.0603552	0.321	0.198	1	Two-sided Wilcoxon test	0.25	5
Tet1	0.000137489	0.0435376	0.084	0.034	1	Two-sided Wilcoxon test	0.25	5
Smad6	0.000137629	0.119724	0.174	0.095	1	Two-sided Wilcoxon test	0.25	5
Hand2os1	0.00013798	0.042837	0.227	0.13	1	Two-sided Wilcoxon test	0.25	5
Katna1	0.000138014	0.0397885	0.194	0.107	1	Two-sided Wilcoxon test	0.25	5
Bscl2	0.000138096	-0.0443674	0.13	0.062	1	Two-sided Wilcoxon test	0.25	5
Pkn2	0.000138492	0.158249	0.452	0.307	1	Two-sided Wilcoxon test	0.25	5
Gata5	0.000139165	0.0765071	0.157	0.083	1	Two-sided Wilcoxon test	0.25	5
Stx5a	0.000139729	0.0348826	0.204	0.114	1	Two-sided Wilcoxon test	0.25	5
Nfxl1	0.000140555	0.0570044	0.12	0.058	1	Two-sided Wilcoxon test	0.25	5
Mpi	0.000140845	0.0222231	0.09	0.038	1	Two-sided Wilcoxon test	0.25	5
Foxo1	0.000142373	0.103219	0.181	0.097	1	Two-sided Wilcoxon test	0.25	5
Pgrmc2	0.000142393	0.0967216	0.187	0.103	1	Two-sided Wilcoxon test	0.25	5
Mrs2	0.000142441	0.0565977	0.094	0.041	1	Two-sided Wilcoxon test	0.25	5
Pex13	0.000142788	0.0248773	0.177	0.095	1	Two-sided Wilcoxon test	0.25	5
Ubr2	0.000143173	0.114846	0.207	0.119	1	Two-sided Wilcoxon test	0.25	5
Cldn34c1	0.000144477	0.0612817	0.064	0.023	1	Two-sided Wilcoxon test	0.25	5
Tmem222	0.000145004	0.0118987	0.187	0.101	1	Two-sided Wilcoxon test	0.25	5
Sntb2	0.00014594	0.0498854	0.134	0.067	1	Two-sided Wilcoxon test	0.25	5
Ddx47	0.000145998	0.0491812	0.171	0.091	1	Two-sided Wilcoxon test	0.25	5
Irx5	0.000146237	0.19419	0.355	0.234	1	Two-sided Wilcoxon test	0.25	5
Tubb2a	0.000147053	0.00100166	0.214	0.119	1	Two-sided Wilcoxon test	0.25	5
Ubqln4	0.000147507	0.0204208	0.117	0.055	1	Two-sided Wilcoxon test	0.25	5
Sh2b1	0.0001477	0.0702491	0.08	0.033	1	Two-sided Wilcoxon test	0.25	5
Ppp1r14a	0.000147818	0.0906408	0.084	0.035	1	Two-sided Wilcoxon test	0.25	5
Gart	0.000148512	0.0632025	0.247	0.145	1	Two-sided Wilcoxon test	0.25	5
Nfs1	0.000148935	0.0954785	0.191	0.105	1	Two-sided Wilcoxon test	0.25	5
Bud13	0.000148947	0.0364437	0.1	0.045	1	Two-sided Wilcoxon test	0.25	5
Gps1	0.000149211	0.065491	0.308	0.188	1	Two-sided Wilcoxon test	0.25	5
Gramd3	0.000149444	0.0338221	0.107	0.049	1	Two-sided Wilcoxon test	0.25	5
Mfn2	0.000149862	0.0766346	0.07	0.027	1	Two-sided Wilcoxon test	0.25	5
Chmp4b	0.000150378	0.148858	0.338	0.217	1	Two-sided Wilcoxon test	0.25	5
Drg1	0.000150402	0.11339	0.421	0.275	1	Two-sided Wilcoxon test	0.25	5
Rab10os	0.000150672	0.0686135	0.114	0.053	1	Two-sided Wilcoxon test	0.25	5
Gtpbp1	0.000150923	0.0213389	0.11	0.051	1	Two-sided Wilcoxon test	0.25	5
Ccne2	0.000150949	0.0644535	0.201	0.112	1	Two-sided Wilcoxon test	0.25	5
Cat	0.000151225	-0.00493758	0.194	0.105	1	Two-sided Wilcoxon test	0.25	5
Snhg18	0.000151304	0.00188778	0.067	0.025	1	Two-sided Wilcoxon test	0.25	5
Cdc42ep2	0.000151599	0.0610106	0.11	0.052	1	Two-sided Wilcoxon test	0.25	5
Nup107	0.00015196	0.0318169	0.157	0.082	1	Two-sided Wilcoxon test	0.25	5
Cklf	0.000152402	0.0450766	0.12	0.058	1	Two-sided Wilcoxon test	0.25	5
Zfp697	0.000152464	0.0651447	0.057	0.019	1	Two-sided Wilcoxon test	0.25	5
Tmem98	0.000153377	0.051047	0.151	0.078	1	Two-sided Wilcoxon test	0.25	5
Stk16	0.000153479	-0.034056	0.241	0.136	1	Two-sided Wilcoxon test	0.25	5
Rnps1	0.000153517	0.216072	0.585	0.432	1	Two-sided Wilcoxon test	0.25	5
Cxxc4	0.0001537	0.00954351	0.064	0.023	1	Two-sided Wilcoxon test	0.25	5
2200002D01Rik	0.000153799	0.0471825	0.06	0.021	1	Two-sided Wilcoxon test	0.25	5
Smim15	0.000154286	0.0511463	0.224	0.128	1	Two-sided Wilcoxon test	0.25	5
Lyrm9	0.000155106	-0.018753	0.13	0.063	1	Two-sided Wilcoxon test	0.25	5
Smad7	0.000155174	0.0357056	0.261	0.153	1	Two-sided Wilcoxon test	0.25	5
Cep250	0.000155802	0.0810229	0.1	0.045	1	Two-sided Wilcoxon test	0.25	5
Nfkbiz	0.000155927	-0.0248276	0.087	0.036	1	Two-sided Wilcoxon test	0.25	5
Il15	0.000155976	0.0175243	0.064	0.023	1	Two-sided Wilcoxon test	0.25	5
Poglut2	0.000156317	0.0175282	0.14	0.071	1	Two-sided Wilcoxon test	0.25	5
Pdgfrb	0.000157468	0.0989565	0.054	0.018	1	Two-sided Wilcoxon test	0.25	5
Rnf113a2	0.000157489	0.0326435	0.11	0.051	1	Two-sided Wilcoxon test	0.25	5
Ahcyl1	0.000158251	0.0585784	0.207	0.118	1	Two-sided Wilcoxon test	0.25	5
Oaf	0.000158574	0.0237067	0.171	0.091	1	Two-sided Wilcoxon test	0.25	5
Dazap1	0.000158681	0.161926	0.518	0.357	1	Two-sided Wilcoxon test	0.25	5
Dr1	0.00016004	0.00818317	0.134	0.066	1	Two-sided Wilcoxon test	0.25	5
Utp20	0.000160168	0.0267575	0.14	0.071	1	Two-sided Wilcoxon test	0.25	5
Ppa2	0.000160425	0.0212317	0.174	0.093	1	Two-sided Wilcoxon test	0.25	5
Gas5	0.000162378	0.206939	0.766	0.604	1	Two-sided Wilcoxon test	0.25	5
Tfb2m	0.000162392	0.0381604	0.13	0.064	1	Two-sided Wilcoxon test	0.25	5
Plk2	0.000163024	0.112256	0.338	0.213	1	Two-sided Wilcoxon test	0.25	5
Wdr1	0.000163308	0.00650413	0.324	0.196	1	Two-sided Wilcoxon test	0.25	5
Dhx30	0.000163562	0.063201	0.157	0.083	1	Two-sided Wilcoxon test	0.25	5
Rgs12	0.00016386	0.0661684	0.09	0.039	1	Two-sided Wilcoxon test	0.25	5
Elp1	0.000163954	0.0450489	0.217	0.124	1	Two-sided Wilcoxon test	0.25	5
Phldb2	0.000164058	0.0812586	0.251	0.149	1	Two-sided Wilcoxon test	0.25	5
Trpm3	0.000164214	-0.655925	0.147	0.227	1	Two-sided Wilcoxon test	0.25	5
Ngdn	0.000164597	0.0224991	0.264	0.155	1	Two-sided Wilcoxon test	0.25	5
Aard	0.00016613	0.0335705	0.087	0.037	1	Two-sided Wilcoxon test	0.25	5
Ykt6	0.000167448	-0.0497947	0.181	0.096	1	Two-sided Wilcoxon test	0.25	5
Ggh	0.000169748	-0.0103568	0.117	0.055	1	Two-sided Wilcoxon test	0.25	5
Pabpc4l	0.000169931	0.0201753	0.094	0.041	1	Two-sided Wilcoxon test	0.25	5
Traf7	0.000170734	0.0485557	0.211	0.12	1	Two-sided Wilcoxon test	0.25	5
Strn	0.000170866	0.047073	0.144	0.073	1	Two-sided Wilcoxon test	0.25	5
Tuba1a	0.000171426	0.274824	0.863	0.765	1	Two-sided Wilcoxon test	0.25	5
Ece1	0.000171965	0.218374	0.482	0.338	1	Two-sided Wilcoxon test	0.25	5
Chst2	0.000172107	0.0334218	0.057	0.019	1	Two-sided Wilcoxon test	0.25	5
Mtor	0.00017217	-0.0208074	0.09	0.038	1	Two-sided Wilcoxon test	0.25	5
Suclg1	0.000172267	0.138602	0.448	0.295	1	Two-sided Wilcoxon test	0.25	5
Axin1	0.000172968	0.065139	0.12	0.058	1	Two-sided Wilcoxon test	0.25	5
Polr3c	0.000173798	-0.00622842	0.184	0.099	1	Two-sided Wilcoxon test	0.25	5
Prkacb	0.000174291	0.0422354	0.174	0.093	1	Two-sided Wilcoxon test	0.25	5
Prelid3b	0.000174402	0.0916801	0.321	0.199	1	Two-sided Wilcoxon test	0.25	5
Hsd17b11	0.000174454	0.0263807	0.07	0.027	1	Two-sided Wilcoxon test	0.25	5
P3h1	0.000174783	0.0364588	0.09	0.039	1	Two-sided Wilcoxon test	0.25	5
Rnf111	0.000174933	0.0392647	0.227	0.131	1	Two-sided Wilcoxon test	0.25	5
Tmem29	0.00017503	0.0130387	0.211	0.117	1	Two-sided Wilcoxon test	0.25	5
Fam98c	0.000175729	-0.00104488	0.074	0.029	1	Two-sided Wilcoxon test	0.25	5
Midn	0.000176641	0.0873178	0.231	0.134	1	Two-sided Wilcoxon test	0.25	5
Kdelr3	0.000176919	0.09203	0.1	0.046	1	Two-sided Wilcoxon test	0.25	5
Ptrhd1	0.000177202	0.00573096	0.167	0.088	1	Two-sided Wilcoxon test	0.25	5
Kdm2a	0.000177459	0.0543156	0.234	0.137	1	Two-sided Wilcoxon test	0.25	5
Gale	0.000178162	0.00662247	0.114	0.053	1	Two-sided Wilcoxon test	0.25	5
Ltbp4	0.000178338	0.0330131	0.05	0.016	1	Two-sided Wilcoxon test	0.25	5
Fam162a	0.000178381	0.201506	0.635	0.485	1	Two-sided Wilcoxon test	0.25	5
Mppe1	0.000178701	0.0117552	0.057	0.019	1	Two-sided Wilcoxon test	0.25	5
Vhl	0.000179029	-0.0196828	0.09	0.038	1	Two-sided Wilcoxon test	0.25	5
Atp6v0d1	0.00017934	-0.0100395	0.231	0.13	1	Two-sided Wilcoxon test	0.25	5
Sppl2b	0.000179503	0.0581439	0.067	0.025	1	Two-sided Wilcoxon test	0.25	5
Uba3	0.000179609	0.0398696	0.181	0.099	1	Two-sided Wilcoxon test	0.25	5
Jcad	0.00017967	0.0299102	0.12	0.058	1	Two-sided Wilcoxon test	0.25	5
Adprh	0.000180051	0.0640668	0.338	0.212	1	Two-sided Wilcoxon test	0.25	5
Zfp507	0.000180397	0.0373224	0.084	0.035	1	Two-sided Wilcoxon test	0.25	5
Eif4a1	0.000180768	-0.187355	0.933	0.968	1	Two-sided Wilcoxon test	0.25	5
Tsc2	0.000182702	0.0175466	0.054	0.018	1	Two-sided Wilcoxon test	0.25	5
Mn1	0.000182943	0.0354655	0.05	0.016	1	Two-sided Wilcoxon test	0.25	5
Psap	0.000182979	0.0912468	0.331	0.207	1	Two-sided Wilcoxon test	0.25	5
Taco1	0.00018416	0.0483638	0.12	0.058	1	Two-sided Wilcoxon test	0.25	5
Ccdc107	0.00018521	0.0222662	0.161	0.084	1	Two-sided Wilcoxon test	0.25	5
Poglut3	0.000185609	0.0656572	0.08	0.033	1	Two-sided Wilcoxon test	0.25	5
Snhg20	0.000185862	0.0443365	0.1	0.045	1	Two-sided Wilcoxon test	0.25	5
Mtap	0.000185909	0.0878449	0.301	0.188	1	Two-sided Wilcoxon test	0.25	5
Slc38a4	0.000186838	0.114024	0.281	0.171	1	Two-sided Wilcoxon test	0.25	5
Odf2	0.000187333	0.0107605	0.177	0.095	1	Two-sided Wilcoxon test	0.25	5
Khk	0.000187491	0.0137658	0.07	0.027	1	Two-sided Wilcoxon test	0.25	5
Lpgat1	0.000187974	0.0885252	0.134	0.068	1	Two-sided Wilcoxon test	0.25	5
Sidt2	0.000187984	0.0307593	0.067	0.025	1	Two-sided Wilcoxon test	0.25	5
Apmap	0.000188451	0.0300139	0.084	0.035	1	Two-sided Wilcoxon test	0.25	5
Cwc25	0.000189019	0.0423702	0.147	0.076	1	Two-sided Wilcoxon test	0.25	5
Polr2e	0.000189192	0.13951	0.512	0.363	1	Two-sided Wilcoxon test	0.25	5
Nsmce4a	0.000189719	0.139867	0.515	0.364	1	Two-sided Wilcoxon test	0.25	5
Sept9	0.000190242	0.0145253	0.241	0.139	1	Two-sided Wilcoxon test	0.25	5
Ube3b	0.000190807	-0.0102167	0.094	0.041	1	Two-sided Wilcoxon test	0.25	5
Ing5	0.000191553	0.00543416	0.151	0.077	1	Two-sided Wilcoxon test	0.25	5
Rgs19	0.000192534	0.0588237	0.151	0.079	1	Two-sided Wilcoxon test	0.25	5
Rybp	0.000193992	0.0670315	0.187	0.104	1	Two-sided Wilcoxon test	0.25	5
Ciao1	0.000195317	-0.0108832	0.117	0.056	1	Two-sided Wilcoxon test	0.25	5
Rps24	0.00019538	0.132609	0.997	0.999	1	Two-sided Wilcoxon test	0.25	5
Spns1	0.000196328	0.0219841	0.144	0.073	1	Two-sided Wilcoxon test	0.25	5
Serf1	0.000197692	0.0478601	0.194	0.108	1	Two-sided Wilcoxon test	0.25	5
Maged1	0.000197802	0.218446	0.575	0.432	1	Two-sided Wilcoxon test	0.25	5
Coro1c	0.000197977	0.11999	0.308	0.195	1	Two-sided Wilcoxon test	0.25	5
Mcts1	0.000199427	0.0283053	0.268	0.158	1	Two-sided Wilcoxon test	0.25	5
Fbxw8	0.000199489	0.0341773	0.151	0.078	1	Two-sided Wilcoxon test	0.25	5
Rhbdd3	0.000199709	0.0838802	0.06	0.022	1	Two-sided Wilcoxon test	0.25	5
Wbp4	0.000200133	0.076982	0.331	0.208	1	Two-sided Wilcoxon test	0.25	5
Ttc13	0.000200685	0.0192652	0.1	0.045	1	Two-sided Wilcoxon test	0.25	5
Drosha	0.000200819	0.064744	0.117	0.057	1	Two-sided Wilcoxon test	0.25	5
[truncated: 6,572 more rows]

## Sheet: EC-EndoC
Supplementary Data 2. DEG in single cell datasets of Isl1cre/+Rnf20fl/fl versus control embryos.
gene	p_val	avg_log2FC	pct.1	pct.2	p_val_adj	Test_used	fc.threshold (log2)	min.pct (%)
Gm10076	1.26751e-140	-1.61564	0.598	0.915	2.94962e-136	Two-sided Wilcoxon test	0.25	5
Rpl41	1.29158e-96	0.928203	1	1	3.00564e-92	Two-sided Wilcoxon test	0.25	5
Hist1h2ap	5.15428e-88	-1.11394	0.184	0.658	1.19945e-83	Two-sided Wilcoxon test	0.25	5
Erh	4.73771e-84	-1.05794	0.696	0.848	1.10251e-79	Two-sided Wilcoxon test	0.25	5
Rpl36	5.68294e-79	0.959512	0.989	0.94	1.32248e-74	Two-sided Wilcoxon test	0.25	5
Gstp1	6.32124e-78	-0.420791	0.054	0.438	1.47102e-73	Two-sided Wilcoxon test	0.25	5
Rps21	3.41787e-71	0.726468	0.998	0.993	7.95372e-67	Two-sided Wilcoxon test	0.25	5
Rpl10	5.5022e-70	-0.827647	0.949	0.975	1.28042e-65	Two-sided Wilcoxon test	0.25	5
Rpl35	3.85896e-69	-0.752446	0.906	0.982	8.98018e-65	Two-sided Wilcoxon test	0.25	5
Rpl37a	6.26667e-68	0.827893	0.998	0.989	1.45832e-63	Two-sided Wilcoxon test	0.25	5
Rps26	6.80814e-67	0.679081	1	1	1.58432e-62	Two-sided Wilcoxon test	0.25	5
Rpl34	5.6891e-66	0.8027	0.999	0.98	1.32391e-61	Two-sided Wilcoxon test	0.25	5
Snrpg	1.41052e-64	0.855108	0.953	0.908	3.28242e-60	Two-sided Wilcoxon test	0.25	5
Eno1	3.52722e-63	-0.993423	0.682	0.868	8.2082e-59	Two-sided Wilcoxon test	0.25	5
Rpl35a	1.0487e-61	0.739425	0.995	0.984	2.44043e-57	Two-sided Wilcoxon test	0.25	5
Cox8a	6.00148e-54	0.666654	0.953	0.875	1.3966e-49	Two-sided Wilcoxon test	0.25	5
Atp5e	4.77089e-52	0.74212	0.903	0.859	1.11023e-47	Two-sided Wilcoxon test	0.25	5
Rabgef1	8.54338e-52	0.688268	0.792	0.49	1.98813e-47	Two-sided Wilcoxon test	0.25	5
Atp5j2	1.04815e-51	0.731491	0.915	0.819	2.43916e-47	Two-sided Wilcoxon test	0.25	5
Hist1h2ae	6.45478e-51	-1.00111	0.531	0.866	1.50209e-46	Two-sided Wilcoxon test	0.25	5
Atp5mpl	9.40076e-51	0.701925	0.859	0.756	2.18765e-46	Two-sided Wilcoxon test	0.25	5
Rpl37	9.03403e-49	0.590768	0.998	0.989	2.10231e-44	Two-sided Wilcoxon test	0.25	5
Rplp2	3.39849e-47	0.568208	0.993	0.989	7.90863e-43	Two-sided Wilcoxon test	0.25	5
Cox6c	2.8625e-45	0.589838	0.931	0.857	6.66132e-41	Two-sided Wilcoxon test	0.25	5
Cox6b1	3.72803e-45	0.631818	0.934	0.877	8.67551e-41	Two-sided Wilcoxon test	0.25	5
Tomm7	1.9576e-43	0.663137	0.827	0.714	4.55553e-39	Two-sided Wilcoxon test	0.25	5
Rps15a	3.78099e-43	0.576239	1	1	8.79873e-39	Two-sided Wilcoxon test	0.25	5
Sem1	4.44361e-43	0.644751	0.885	0.837	1.03407e-38	Two-sided Wilcoxon test	0.25	5
Rpl30	7.20419e-43	0.515067	0.997	1	1.67649e-38	Two-sided Wilcoxon test	0.25	5
Elob	1.92355e-42	0.631191	0.939	0.85	4.4763e-38	Two-sided Wilcoxon test	0.25	5
Rpl38	2.30282e-42	0.537856	0.984	0.98	5.35889e-38	Two-sided Wilcoxon test	0.25	5
Rpl39	2.53744e-42	0.556586	0.993	0.987	5.90489e-38	Two-sided Wilcoxon test	0.25	5
Gm2000	1.82916e-39	0.572606	0.639	0.371	4.25663e-35	Two-sided Wilcoxon test	0.25	5
Cox7a2	2.03473e-39	0.561153	0.929	0.87	4.73502e-35	Two-sided Wilcoxon test	0.25	5
Uqcr11	3.25651e-39	0.615547	0.827	0.743	7.57822e-35	Two-sided Wilcoxon test	0.25	5
Rps28	4.17861e-39	0.58484	0.98	0.951	9.72404e-35	Two-sided Wilcoxon test	0.25	5
Fau	4.87661e-39	0.534804	0.998	0.996	1.13484e-34	Two-sided Wilcoxon test	0.25	5
Snrpf	9.36366e-39	0.587242	0.845	0.749	2.17902e-34	Two-sided Wilcoxon test	0.25	5
Ubb	3.61576e-38	-0.713126	0.968	0.989	8.41423e-34	Two-sided Wilcoxon test	0.25	5
Uqcr10	5.74973e-38	0.595533	0.853	0.725	1.33802e-33	Two-sided Wilcoxon test	0.25	5
Gm42418	1.073e-37	-0.689631	1	1	2.49697e-33	Two-sided Wilcoxon test	0.25	5
Rpl32	2.32702e-37	0.486683	0.999	1	5.41522e-33	Two-sided Wilcoxon test	0.25	5
Rpl31	4.79096e-37	0.522992	0.969	0.933	1.1149e-32	Two-sided Wilcoxon test	0.25	5
Hmgn2	6.35817e-36	-0.68134	0.744	0.848	1.47961e-31	Two-sided Wilcoxon test	0.25	5
Sec61g	9.76088e-36	0.538403	0.956	0.895	2.27145e-31	Two-sided Wilcoxon test	0.25	5
Atp5md	1.15246e-35	0.58764	0.84	0.732	2.68188e-31	Two-sided Wilcoxon test	0.25	5
Ndufa3	1.74166e-35	0.567395	0.75	0.566	4.05303e-31	Two-sided Wilcoxon test	0.25	5
Rpl22	2.28819e-35	0.508506	0.991	0.971	5.32486e-31	Two-sided Wilcoxon test	0.25	5
Rps17	3.8874e-35	0.432707	0.997	0.991	9.04638e-31	Two-sided Wilcoxon test	0.25	5
Rpl36a	1.03968e-33	0.490825	0.975	0.937	2.41945e-29	Two-sided Wilcoxon test	0.25	5
Hnrnpa0	1.50836e-33	0.521103	0.848	0.767	3.51011e-29	Two-sided Wilcoxon test	0.25	5
Atp5l	8.65568e-33	0.518178	0.912	0.872	2.01426e-28	Two-sided Wilcoxon test	0.25	5
Gng5	1.2025e-32	0.571102	0.954	0.87	2.79834e-28	Two-sided Wilcoxon test	0.25	5
Rpl28	1.56478e-32	0.447749	1	0.998	3.6414e-28	Two-sided Wilcoxon test	0.25	5
Rpl21	3.81047e-32	0.404864	0.995	0.998	8.86735e-28	Two-sided Wilcoxon test	0.25	5
Tmem258	4.70538e-32	0.57248	0.816	0.7	1.09499e-27	Two-sided Wilcoxon test	0.25	5
Igf2	6.5629e-32	-0.656987	0.914	0.944	1.52725e-27	Two-sided Wilcoxon test	0.25	5
Rpl18a	1.21791e-31	0.439372	1	1	2.83419e-27	Two-sided Wilcoxon test	0.25	5
Cox7c	7.24445e-31	0.459293	0.938	0.904	1.68586e-26	Two-sided Wilcoxon test	0.25	5
Ndufa4	1.03843e-30	0.539846	0.958	0.919	2.41654e-26	Two-sided Wilcoxon test	0.25	5
Rplp1	1.74539e-30	0.376042	1	1	4.06169e-26	Two-sided Wilcoxon test	0.25	5
Ubl5	5.29245e-29	0.502813	0.782	0.7	1.23161e-24	Two-sided Wilcoxon test	0.25	5
Snrpe	2.82792e-28	0.478304	0.934	0.884	6.58086e-24	Two-sided Wilcoxon test	0.25	5
Rpl36a-ps1	1.0763e-27	0.311347	0.411	0.136	2.50467e-23	Two-sided Wilcoxon test	0.25	5
Hmga1	1.29488e-27	-0.2577	0.111	0.338	3.01332e-23	Two-sided Wilcoxon test	0.25	5
Son	1.03333e-26	0.480816	0.928	0.839	2.40467e-22	Two-sided Wilcoxon test	0.25	5
Tuba1b	1.95269e-26	0.567707	0.879	0.823	4.5441e-22	Two-sided Wilcoxon test	0.25	5
Tmem256	1.26285e-25	0.513761	0.758	0.669	2.93879e-21	Two-sided Wilcoxon test	0.25	5
Ndufa2	1.28351e-25	0.450646	0.835	0.763	2.98687e-21	Two-sided Wilcoxon test	0.25	5
Hypk	4.42841e-25	0.46446	0.75	0.62	1.03053e-20	Two-sided Wilcoxon test	0.25	5
Rps24	5.78759e-25	0.38231	1	1	1.34683e-20	Two-sided Wilcoxon test	0.25	5
Cdk2ap1	1.42706e-24	0.470635	0.646	0.459	3.32092e-20	Two-sided Wilcoxon test	0.25	5
Ndufv3	1.6879e-24	0.468465	0.724	0.575	3.9279e-20	Two-sided Wilcoxon test	0.25	5
Rps20	3.21485e-24	0.377892	1	1	7.48127e-20	Two-sided Wilcoxon test	0.25	5
Micos10	4.92163e-24	0.44429	0.863	0.803	1.14531e-19	Two-sided Wilcoxon test	0.25	5
Rpl27	5.42614e-24	0.364142	0.997	0.993	1.26272e-19	Two-sided Wilcoxon test	0.25	5
Mrps21	6.63005e-24	0.430773	0.785	0.696	1.54288e-19	Two-sided Wilcoxon test	0.25	5
Rpl36al	7.33654e-24	0.377943	0.952	0.931	1.70729e-19	Two-sided Wilcoxon test	0.25	5
Ndufa7	1.40028e-23	0.456958	0.818	0.714	3.2586e-19	Two-sided Wilcoxon test	0.25	5
Cmss1	2.52807e-23	-0.484558	0.975	0.987	5.88308e-19	Two-sided Wilcoxon test	0.25	5
Rpl26	3.11542e-23	0.32893	0.999	0.993	7.24989e-19	Two-sided Wilcoxon test	0.25	5
Ndufa5	3.52948e-23	0.464758	0.802	0.705	8.21346e-19	Two-sided Wilcoxon test	0.25	5
Ndufa13	4.74113e-23	0.433852	0.82	0.761	1.10331e-18	Two-sided Wilcoxon test	0.25	5
Cox7b	9.39522e-23	0.401235	0.928	0.904	2.18636e-18	Two-sided Wilcoxon test	0.25	5
Il1rapl1	9.91231e-23	-0.188629	0.053	0.219	2.30669e-18	Two-sided Wilcoxon test	0.25	5
Romo1	1.09727e-22	0.469806	0.781	0.702	2.55346e-18	Two-sided Wilcoxon test	0.25	5
Rpl9-ps6	2.19685e-22	0.274034	0.43	0.197	5.11229e-18	Two-sided Wilcoxon test	0.25	5
Sap18	1.71745e-21	-0.395232	0.605	0.727	3.99669e-17	Two-sided Wilcoxon test	0.25	5
Slirp	2.3056e-21	0.397977	0.697	0.577	5.36536e-17	Two-sided Wilcoxon test	0.25	5
Atox1	2.48549e-21	0.483163	0.764	0.667	5.78398e-17	Two-sided Wilcoxon test	0.25	5
Tbca	4.13059e-21	0.400294	0.885	0.85	9.6123e-17	Two-sided Wilcoxon test	0.25	5
Snrpd2	4.32301e-21	0.410202	0.88	0.834	1.00601e-16	Two-sided Wilcoxon test	0.25	5
Ahsa1	6.40372e-21	-0.361803	0.42	0.593	1.49021e-16	Two-sided Wilcoxon test	0.25	5
Gm11361	6.8345e-21	0.25776	0.334	0.105	1.59046e-16	Two-sided Wilcoxon test	0.25	5
Hspe1-rs1	3.56192e-20	-0.158451	0.106	0.293	8.28895e-16	Two-sided Wilcoxon test	0.25	5
Ndufb7	4.01494e-20	0.412287	0.811	0.738	9.34317e-16	Two-sided Wilcoxon test	0.25	5
Gas5	4.02879e-20	0.427564	0.869	0.781	9.3754e-16	Two-sided Wilcoxon test	0.25	5
Prdx2	4.62899e-20	-0.377823	0.992	0.998	1.07721e-15	Two-sided Wilcoxon test	0.25	5
Rbis	5.62605e-20	0.400714	0.728	0.606	1.30924e-15	Two-sided Wilcoxon test	0.25	5
Arpp19	5.63037e-20	0.382361	0.852	0.794	1.31024e-15	Two-sided Wilcoxon test	0.25	5
Rps27	6.34919e-20	0.370254	0.95	0.935	1.47752e-15	Two-sided Wilcoxon test	0.25	5
Lsm7	7.77356e-20	0.427268	0.753	0.631	1.80899e-15	Two-sided Wilcoxon test	0.25	5
Rpl23	1.12747e-19	0.282591	1	1	2.62374e-15	Two-sided Wilcoxon test	0.25	5
Uqcrq	1.23955e-19	0.383329	0.845	0.772	2.88455e-15	Two-sided Wilcoxon test	0.25	5
Ndufc1	1.3025e-19	0.414034	0.796	0.7	3.03105e-15	Two-sided Wilcoxon test	0.25	5
Eif1	2.02202e-19	-0.318531	0.972	0.987	4.70545e-15	Two-sided Wilcoxon test	0.25	5
Serf2	4.22303e-19	0.44592	0.967	0.935	9.82741e-15	Two-sided Wilcoxon test	0.25	5
Rps25	7.08534e-19	0.330102	0.994	0.982	1.64883e-14	Two-sided Wilcoxon test	0.25	5
Timm8b	7.13929e-19	0.405502	0.736	0.611	1.66138e-14	Two-sided Wilcoxon test	0.25	5
Rpl29	1.01627e-18	0.333284	0.988	0.998	2.36496e-14	Two-sided Wilcoxon test	0.25	5
Metap2	1.14196e-18	0.335042	0.873	0.812	2.65747e-14	Two-sided Wilcoxon test	0.25	5
Phpt1	1.82337e-18	0.369621	0.632	0.477	4.24317e-14	Two-sided Wilcoxon test	0.25	5
Rps19	3.071e-18	0.300456	0.996	0.984	7.14651e-14	Two-sided Wilcoxon test	0.25	5
Hsp90aa1	3.3406e-18	-0.3822	0.956	0.953	7.7739e-14	Two-sided Wilcoxon test	0.25	5
Snhg9	4.95154e-18	0.166873	0.252	0.06	1.15227e-13	Two-sided Wilcoxon test	0.25	5
Tma7	6.29719e-18	0.381323	0.835	0.774	1.46542e-13	Two-sided Wilcoxon test	0.25	5
BC004004	7.23661e-18	-0.42676	0.366	0.539	1.68403e-13	Two-sided Wilcoxon test	0.25	5
Pgam1	8.15274e-18	0.457259	0.907	0.837	1.89722e-13	Two-sided Wilcoxon test	0.25	5
Pycard	8.54655e-18	0.615385	0.672	0.463	1.98887e-13	Two-sided Wilcoxon test	0.25	5
Pdap1	9.70722e-18	0.38114	0.876	0.855	2.25897e-13	Two-sided Wilcoxon test	0.25	5
Uqcrh	1.02971e-17	0.362712	0.911	0.893	2.39623e-13	Two-sided Wilcoxon test	0.25	5
Cox5b	1.7583e-17	0.365913	0.894	0.848	4.09173e-13	Two-sided Wilcoxon test	0.25	5
Nmt1	2.20652e-17	0.35225	0.754	0.613	5.1348e-13	Two-sided Wilcoxon test	0.25	5
Rps27l	2.28303e-17	0.396631	0.86	0.832	5.31283e-13	Two-sided Wilcoxon test	0.25	5
AY036118	2.33557e-17	-0.398596	0.997	1	5.43511e-13	Two-sided Wilcoxon test	0.25	5
Rps4x	2.80327e-17	-0.282741	0.996	0.998	6.52348e-13	Two-sided Wilcoxon test	0.25	5
Dpm3	3.30029e-17	0.408993	0.643	0.51	7.6801e-13	Two-sided Wilcoxon test	0.25	5
Eif2s2	5.34125e-17	0.302336	0.965	0.933	1.24296e-12	Two-sided Wilcoxon test	0.25	5
Nutf2-ps1	6.92962e-17	0.234997	0.403	0.206	1.61259e-12	Two-sided Wilcoxon test	0.25	5
Gapdh	8.52108e-17	0.392289	0.997	0.996	1.98294e-12	Two-sided Wilcoxon test	0.25	5
Sec61b	9.22261e-17	0.433946	0.882	0.821	2.14619e-12	Two-sided Wilcoxon test	0.25	5
Pkm	1.00995e-16	0.465415	0.952	0.893	2.35026e-12	Two-sided Wilcoxon test	0.25	5
Lsm5	1.27358e-16	0.383241	0.77	0.682	2.96375e-12	Two-sided Wilcoxon test	0.25	5
Nop10	1.9054e-16	0.378698	0.832	0.794	4.43405e-12	Two-sided Wilcoxon test	0.25	5
Atpif1	1.96614e-16	0.336484	0.951	0.949	4.57541e-12	Two-sided Wilcoxon test	0.25	5
Rps27a	1.99793e-16	0.295221	1	1	4.64939e-12	Two-sided Wilcoxon test	0.25	5
Dynlt1f	2.89796e-16	-0.205885	0.209	0.394	6.74385e-12	Two-sided Wilcoxon test	0.25	5
Btg1	3.54563e-16	0.398734	0.836	0.736	8.25104e-12	Two-sided Wilcoxon test	0.25	5
Rpl11	3.80305e-16	0.266486	1	1	8.85008e-12	Two-sided Wilcoxon test	0.25	5
Il31ra	4.2576e-16	-0.124125	0.051	0.183	9.90785e-12	Two-sided Wilcoxon test	0.25	5
Rnaset2a	8.9426e-16	0.162062	0.25	0.074	2.08103e-11	Two-sided Wilcoxon test	0.25	5
Hapln1	1.37514e-15	-0.64252	0.802	0.839	3.20008e-11	Two-sided Wilcoxon test	0.25	5
Bola2	1.98015e-15	0.367347	0.699	0.602	4.60802e-11	Two-sided Wilcoxon test	0.25	5
Uqcc2	3.62134e-15	0.372006	0.75	0.669	8.42722e-11	Two-sided Wilcoxon test	0.25	5
Rps10	3.71238e-15	0.265864	0.998	1	8.63908e-11	Two-sided Wilcoxon test	0.25	5
Rps15	4.00229e-15	0.254453	0.999	0.993	9.31372e-11	Two-sided Wilcoxon test	0.25	5
Rpl27a	5.38277e-15	0.231282	1	1	1.25263e-10	Two-sided Wilcoxon test	0.25	5
Hspe1	5.99968e-15	0.366054	0.9	0.877	1.39619e-10	Two-sided Wilcoxon test	0.25	5
Rpl24	6.05047e-15	0.262282	0.998	0.993	1.40801e-10	Two-sided Wilcoxon test	0.25	5
Gpx1	7.76856e-15	-0.4111	0.951	0.971	1.80782e-10	Two-sided Wilcoxon test	0.25	5
Snrpd1	9.91783e-15	0.364907	0.916	0.879	2.30798e-10	Two-sided Wilcoxon test	0.25	5
Mif	1.06143e-14	0.455294	0.961	0.924	2.47006e-10	Two-sided Wilcoxon test	0.25	5
H19	1.07558e-14	-0.462571	0.881	0.928	2.50297e-10	Two-sided Wilcoxon test	0.25	5
Mrpl33	1.09953e-14	0.321005	0.639	0.488	2.55872e-10	Two-sided Wilcoxon test	0.25	5
Fermt2	1.35513e-14	0.314172	0.885	0.817	3.15352e-10	Two-sided Wilcoxon test	0.25	5
Ndufs5	1.49618e-14	0.335192	0.789	0.7	3.48175e-10	Two-sided Wilcoxon test	0.25	5
Rbx1	1.65523e-14	0.296477	0.889	0.872	3.85188e-10	Two-sided Wilcoxon test	0.25	5
Rps12	1.93308e-14	0.270578	1	0.998	4.49847e-10	Two-sided Wilcoxon test	0.25	5
Atp5g1	2.45663e-14	0.32103	0.879	0.852	5.71683e-10	Two-sided Wilcoxon test	0.25	5
Ndufb2	2.96173e-14	0.356768	0.753	0.676	6.89223e-10	Two-sided Wilcoxon test	0.25	5
Rps14	3.60983e-14	0.254906	0.999	0.993	8.40044e-10	Two-sided Wilcoxon test	0.25	5
Rdx	3.79304e-14	0.388625	0.943	0.933	8.82678e-10	Two-sided Wilcoxon test	0.25	5
Ndufa11	3.96274e-14	0.311781	0.801	0.727	9.22169e-10	Two-sided Wilcoxon test	0.25	5
Zfp992	5.74395e-14	-0.197838	0.183	0.36	1.33667e-09	Two-sided Wilcoxon test	0.25	5
Mt1	6.55207e-14	0.545079	0.995	0.973	1.52473e-09	Two-sided Wilcoxon test	0.25	5
Morf4l1	1.33126e-13	0.25241	0.948	0.94	3.09798e-09	Two-sided Wilcoxon test	0.25	5
Gm14164	1.67794e-13	0.126919	0.174	0.036	3.90473e-09	Two-sided Wilcoxon test	0.25	5
Rps8	2.47949e-13	0.214491	1	1	5.77002e-09	Two-sided Wilcoxon test	0.25	5
Nppa	3.08495e-13	0.388365	0.451	0.246	7.17898e-09	Two-sided Wilcoxon test	0.25	5
Cited4	3.15732e-13	-0.348333	0.223	0.4	7.34739e-09	Two-sided Wilcoxon test	0.25	5
Hba-a2	3.92152e-13	0.60104	1	0.998	9.12577e-09	Two-sided Wilcoxon test	0.25	5
Mrpl52	4.44399e-13	0.303926	0.765	0.698	1.03416e-08	Two-sided Wilcoxon test	0.25	5
Myef2	6.59998e-13	-0.362887	0.663	0.752	1.53588e-08	Two-sided Wilcoxon test	0.25	5
Maml2	8.72385e-13	-0.416415	0.928	0.951	2.03013e-08	Two-sided Wilcoxon test	0.25	5
Snhg8	8.88066e-13	0.231615	0.516	0.347	2.06662e-08	Two-sided Wilcoxon test	0.25	5
Rps27rt	1.00604e-12	0.170652	0.289	0.125	2.34117e-08	Two-sided Wilcoxon test	0.25	5
Rpl14	1.66591e-12	0.205488	0.999	0.998	3.87674e-08	Two-sided Wilcoxon test	0.25	5
Gm1673	2.0424e-12	0.35409	0.609	0.485	4.75287e-08	Two-sided Wilcoxon test	0.25	5
Higd1a	2.10574e-12	0.347667	0.789	0.698	4.90026e-08	Two-sided Wilcoxon test	0.25	5
Tbx20	2.42432e-12	-0.446794	0.406	0.577	5.64164e-08	Two-sided Wilcoxon test	0.25	5
Xist	3.00311e-12	0.550764	0.484	0.289	6.98853e-08	Two-sided Wilcoxon test	0.25	5
Ndufa1	3.03694e-12	0.255569	0.595	0.434	7.06727e-08	Two-sided Wilcoxon test	0.25	5
2410006H16Rik	3.45414e-12	0.353328	0.673	0.591	8.03813e-08	Two-sided Wilcoxon test	0.25	5
Anp32b	3.53631e-12	-0.350472	0.961	0.984	8.22936e-08	Two-sided Wilcoxon test	0.25	5
Snrpb2	3.94658e-12	0.316039	0.723	0.644	9.18408e-08	Two-sided Wilcoxon test	0.25	5
Nedd8	4.09732e-12	0.29125	0.861	0.837	9.53487e-08	Two-sided Wilcoxon test	0.25	5
Ccdc141	4.17788e-12	-0.589342	0.373	0.535	9.72235e-08	Two-sided Wilcoxon test	0.25	5
Hnrnpu	5.07182e-12	-0.277614	0.891	0.906	1.18026e-07	Two-sided Wilcoxon test	0.25	5
Hmbs	5.63079e-12	-0.312653	0.587	0.716	1.31034e-07	Two-sided Wilcoxon test	0.25	5
Gtsf2	6.15242e-12	0.0978179	0.144	0.025	1.43173e-07	Two-sided Wilcoxon test	0.25	5
Snrpd3	6.19638e-12	0.318725	0.867	0.834	1.44196e-07	Two-sided Wilcoxon test	0.25	5
Cops9	8.28611e-12	0.294109	0.732	0.669	1.92826e-07	Two-sided Wilcoxon test	0.25	5
Wdr89	1.15759e-11	0.160373	0.367	0.208	2.69382e-07	Two-sided Wilcoxon test	0.25	5
Rpl7a	1.42313e-11	-0.242921	0.971	0.998	3.31176e-07	Two-sided Wilcoxon test	0.25	5
Ndufb1-ps	1.61099e-11	0.287394	0.675	0.597	3.74893e-07	Two-sided Wilcoxon test	0.25	5
Gm7324	1.78246e-11	0.219375	0.252	0.11	4.14795e-07	Two-sided Wilcoxon test	0.25	5
Bsg	1.96842e-11	0.322419	0.916	0.893	4.58072e-07	Two-sided Wilcoxon test	0.25	5
Anapc13	2.5936e-11	0.283002	0.625	0.499	6.03556e-07	Two-sided Wilcoxon test	0.25	5
Ldha	2.65383e-11	0.425853	0.955	0.908	6.17572e-07	Two-sided Wilcoxon test	0.25	5
Ermap	2.74335e-11	-0.273495	0.095	0.219	6.38406e-07	Two-sided Wilcoxon test	0.25	5
Hba-a1	2.78837e-11	0.560265	1	1	6.48882e-07	Two-sided Wilcoxon test	0.25	5
Atp5k	3.59149e-11	0.284899	0.813	0.736	8.35774e-07	Two-sided Wilcoxon test	0.25	5
Rps16	3.97903e-11	0.220991	1	1	9.25959e-07	Two-sided Wilcoxon test	0.25	5
Igfbp4	4.59944e-11	0.372572	0.862	0.812	1.07034e-06	Two-sided Wilcoxon test	0.25	5
Alas2	5.02789e-11	-0.341393	0.347	0.521	1.17004e-06	Two-sided Wilcoxon test	0.25	5
Sncg	5.41452e-11	0.170777	0.215	0.078	1.26001e-06	Two-sided Wilcoxon test	0.25	5
mt-Co1	6.18048e-11	-0.363411	0.997	1	1.43826e-06	Two-sided Wilcoxon test	0.25	5
Prdx1	6.86866e-11	0.320333	0.973	0.944	1.59841e-06	Two-sided Wilcoxon test	0.25	5
Fxr1	7.06757e-11	0.284198	0.889	0.817	1.64469e-06	Two-sided Wilcoxon test	0.25	5
Tomm6	7.19091e-11	0.274386	0.777	0.696	1.6734e-06	Two-sided Wilcoxon test	0.25	5
Ndufs6	7.37861e-11	0.292	0.758	0.685	1.71708e-06	Two-sided Wilcoxon test	0.25	5
Nfia	1.01083e-10	-0.357702	0.91	0.933	2.35231e-06	Two-sided Wilcoxon test	0.25	5
Aldoa	1.03281e-10	0.382407	0.934	0.911	2.40345e-06	Two-sided Wilcoxon test	0.25	5
Gm10053	1.24944e-10	-0.048086	0.026	0.105	2.90757e-06	Two-sided Wilcoxon test	0.25	5
Ndufb4	1.60339e-10	0.270116	0.711	0.622	3.73124e-06	Two-sided Wilcoxon test	0.25	5
Hexb	1.94805e-10	0.264814	0.507	0.345	4.53331e-06	Two-sided Wilcoxon test	0.25	5
Tppp	1.98472e-10	-0.0844296	0.059	0.161	4.61864e-06	Two-sided Wilcoxon test	0.25	5
Arpc4	2.27649e-10	0.23872	0.706	0.635	5.29763e-06	Two-sided Wilcoxon test	0.25	5
Slc25a5	2.61864e-10	-0.293563	0.774	0.826	6.09383e-06	Two-sided Wilcoxon test	0.25	5
Ifitm2	3.13598e-10	0.370441	0.791	0.72	7.29774e-06	Two-sided Wilcoxon test	0.25	5
Kpna2	3.60636e-10	-0.204357	0.174	0.318	8.39236e-06	Two-sided Wilcoxon test	0.25	5
Rpl18	4.1878e-10	0.189985	0.996	0.998	9.74543e-06	Two-sided Wilcoxon test	0.25	5
Atrx	4.47836e-10	-0.264694	0.912	0.913	1.04216e-05	Two-sided Wilcoxon test	0.25	5
Ndufb3	5.39136e-10	0.258381	0.663	0.559	1.25462e-05	Two-sided Wilcoxon test	0.25	5
Lhfp	6.43204e-10	-0.384525	0.777	0.834	1.4968e-05	Two-sided Wilcoxon test	0.25	5
Rps29	6.94598e-10	0.219577	0.978	0.978	1.6164e-05	Two-sided Wilcoxon test	0.25	5
Vdac2	7.81896e-10	0.267986	0.854	0.79	1.81955e-05	Two-sided Wilcoxon test	0.25	5
Car2	8.02996e-10	-0.430325	0.613	0.754	1.86865e-05	Two-sided Wilcoxon test	0.25	5
S100a13	8.33644e-10	0.22449	0.498	0.367	1.93997e-05	Two-sided Wilcoxon test	0.25	5
Apoc1	1.12852e-09	0.148209	0.228	0.098	2.62617e-05	Two-sided Wilcoxon test	0.25	5
Chchd2	1.30267e-09	0.255722	0.962	0.955	3.03144e-05	Two-sided Wilcoxon test	0.25	5
Cenpw	1.47016e-09	0.279764	0.531	0.409	3.42122e-05	Two-sided Wilcoxon test	0.25	5
Pdcd5	1.51695e-09	0.284908	0.838	0.765	3.53009e-05	Two-sided Wilcoxon test	0.25	5
Polr2l	1.56217e-09	-0.1529	0.196	0.34	3.63533e-05	Two-sided Wilcoxon test	0.25	5
Lamtor2	1.57953e-09	0.276875	0.702	0.631	3.67572e-05	Two-sided Wilcoxon test	0.25	5
Naa38	1.76542e-09	0.260675	0.647	0.548	4.1083e-05	Two-sided Wilcoxon test	0.25	5
Dad1	1.83092e-09	0.288064	0.798	0.758	4.26074e-05	Two-sided Wilcoxon test	0.25	5
Vdac1	1.90253e-09	0.271293	0.833	0.801	4.42738e-05	Two-sided Wilcoxon test	0.25	5
Rps23	2.23245e-09	0.203824	0.994	0.989	5.19514e-05	Two-sided Wilcoxon test	0.25	5
Gpi1	2.47806e-09	0.283538	0.819	0.761	5.7667e-05	Two-sided Wilcoxon test	0.25	5
Pfdn5	2.67198e-09	0.250995	0.85	0.828	6.21796e-05	Two-sided Wilcoxon test	0.25	5
Gypa	2.77607e-09	-0.360597	0.376	0.521	6.4602e-05	Two-sided Wilcoxon test	0.25	5
Ost4	2.83457e-09	0.261753	0.67	0.582	6.59632e-05	Two-sided Wilcoxon test	0.25	5
Srsf9	2.9029e-09	0.266676	0.758	0.689	6.75534e-05	Two-sided Wilcoxon test	0.25	5
Ndufc2	3.18997e-09	0.228832	0.84	0.817	7.42339e-05	Two-sided Wilcoxon test	0.25	5
Zfp462	4.20536e-09	-0.262457	0.58	0.698	9.7863e-05	Two-sided Wilcoxon test	0.25	5
Rpl12	4.42502e-09	-0.19198	0.992	0.998	0.000102975	Two-sided Wilcoxon test	0.25	5
Trmt112	4.67485e-09	0.246471	0.759	0.689	0.000108788	Two-sided Wilcoxon test	0.25	5
Krtcap2	4.94685e-09	0.291691	0.812	0.734	0.000115118	Two-sided Wilcoxon test	0.25	5
Tmem263	5.40078e-09	-0.219801	0.562	0.678	0.000125682	Two-sided Wilcoxon test	0.25	5
Sox6	6.53452e-09	-0.749467	0.305	0.436	0.000152065	Two-sided Wilcoxon test	0.25	5
Gm9844	7.01759e-09	-0.0900734	0.088	0.195	0.000163306	Two-sided Wilcoxon test	0.25	5
Ptpn18	7.05679e-09	0.176585	0.347	0.219	0.000164218	Two-sided Wilcoxon test	0.25	5
Dynlt1a	7.09047e-09	-0.109884	0.109	0.226	0.000165002	Two-sided Wilcoxon test	0.25	5
Tmem14c	7.42635e-09	-0.337764	0.833	0.904	0.000172819	Two-sided Wilcoxon test	0.25	5
1810009A15Rik	7.71094e-09	-0.056122	0.056	0.145	0.000179441	Two-sided Wilcoxon test	0.25	5
Nfkbia	7.80639e-09	0.523174	0.697	0.604	0.000181663	Two-sided Wilcoxon test	0.25	5
Cnot3	9.03735e-09	0.215471	0.628	0.49	0.000210308	Two-sided Wilcoxon test	0.25	5
H2afj	9.84184e-09	0.24089	0.692	0.586	0.000229029	Two-sided Wilcoxon test	0.25	5
Adrm1	1.05906e-08	-0.270508	0.486	0.573	0.000246454	Two-sided Wilcoxon test	0.25	5
Ncl	1.17941e-08	-0.285852	0.954	0.984	0.00027446	Two-sided Wilcoxon test	0.25	5
Gm48099	1.22014e-08	-0.0612535	0.02	0.083	0.000283938	Two-sided Wilcoxon test	0.25	5
mt-Atp6	1.23484e-08	-0.379207	0.996	1	0.00028736	Two-sided Wilcoxon test	0.25	5
Hmcn1	1.3322e-08	0.474814	0.655	0.51	0.000310015	Two-sided Wilcoxon test	0.25	5
Vcan	1.33292e-08	-0.542567	0.416	0.548	0.000310183	Two-sided Wilcoxon test	0.25	5
Hnrnpc	1.35069e-08	-0.202755	0.887	0.924	0.00031432	Two-sided Wilcoxon test	0.25	5
Csrp2	1.35859e-08	0.340147	0.868	0.801	0.000316156	Two-sided Wilcoxon test	0.25	5
Nup210l	1.38485e-08	0.244224	0.409	0.268	0.000322268	Two-sided Wilcoxon test	0.25	5
Cpox	1.41039e-08	-0.386089	0.529	0.647	0.000328213	Two-sided Wilcoxon test	0.25	5
Sh3rf1	1.53962e-08	-0.218184	0.385	0.523	0.000358286	Two-sided Wilcoxon test	0.25	5
Sfpq	1.68894e-08	-0.237361	0.89	0.886	0.000393033	Two-sided Wilcoxon test	0.25	5
Dbi	1.74377e-08	0.231555	0.848	0.812	0.000405792	Two-sided Wilcoxon test	0.25	5
Top2b	1.82998e-08	-0.249195	0.73	0.785	0.000425855	Two-sided Wilcoxon test	0.25	5
Asns	1.83663e-08	-0.248375	0.543	0.647	0.000427403	Two-sided Wilcoxon test	0.25	5
Clta	1.91377e-08	0.238948	0.899	0.881	0.000445354	Two-sided Wilcoxon test	0.25	5
Junb	1.96954e-08	0.351142	0.64	0.541	0.000458333	Two-sided Wilcoxon test	0.25	5
Rnf149	1.98913e-08	-0.14009	0.182	0.309	0.000462891	Two-sided Wilcoxon test	0.25	5
Hnrnpa2b1	2.42689e-08	-0.219816	0.957	0.975	0.000564763	Two-sided Wilcoxon test	0.25	5
Gas1	2.45909e-08	-0.179804	0.253	0.396	0.000572255	Two-sided Wilcoxon test	0.25	5
Rps13	2.62691e-08	0.196401	0.995	0.993	0.000611308	Two-sided Wilcoxon test	0.25	5
Fscn1	2.65103e-08	0.250982	0.785	0.732	0.000616921	Two-sided Wilcoxon test	0.25	5
Gng11	3.03763e-08	0.412549	0.651	0.573	0.000706887	Two-sided Wilcoxon test	0.25	5
Mrps6	3.15196e-08	0.265795	0.569	0.445	0.000733492	Two-sided Wilcoxon test	0.25	5
Pou2f3	3.37343e-08	0.0461667	0.074	0.004	0.000785031	Two-sided Wilcoxon test	0.25	5
Uty	3.40234e-08	-0.184626	0.358	0.508	0.000791759	Two-sided Wilcoxon test	0.25	5
Rpl13a	3.67986e-08	-0.1733	0.989	0.998	0.000856339	Two-sided Wilcoxon test	0.25	5
Rps6ka3	4.43478e-08	-0.24823	0.433	0.553	0.00103202	Two-sided Wilcoxon test	0.25	5
Tbc1d4	4.48829e-08	-0.175859	0.202	0.333	0.00104447	Two-sided Wilcoxon test	0.25	5
Rrbp1	5.43981e-08	0.247743	0.946	0.906	0.0012659	Two-sided Wilcoxon test	0.25	5
Epha7	5.52296e-08	-0.537787	0.315	0.443	0.00128525	Two-sided Wilcoxon test	0.25	5
Rin2	6.86843e-08	-0.219308	0.244	0.376	0.00159835	Two-sided Wilcoxon test	0.25	5
Tsc22d4	7.76962e-08	0.221117	0.569	0.463	0.00180807	Two-sided Wilcoxon test	0.25	5
Psmb2	7.81702e-08	0.232708	0.891	0.857	0.0018191	Two-sided Wilcoxon test	0.25	5
Hnrnpa3	7.87271e-08	-0.24272	0.908	0.908	0.00183206	Two-sided Wilcoxon test	0.25	5
Pmm1	7.89497e-08	-0.147318	0.201	0.327	0.00183724	Two-sided Wilcoxon test	0.25	5
Ier2	8.03046e-08	0.355651	0.855	0.808	0.00186877	Two-sided Wilcoxon test	0.25	5
Anapc5	8.07855e-08	-0.18931	0.79	0.846	0.00187996	Two-sided Wilcoxon test	0.25	5
Smdt1	8.25427e-08	0.224908	0.803	0.774	0.00192085	Two-sided Wilcoxon test	0.25	5
Twist1	8.49123e-08	-0.355173	0.366	0.49	0.00197599	Two-sided Wilcoxon test	0.25	5
Dip2c	9.34801e-08	-0.292579	0.651	0.736	0.00217537	Two-sided Wilcoxon test	0.25	5
Gm16104	1.01699e-07	0.134381	0.285	0.163	0.00236664	Two-sided Wilcoxon test	0.25	5
6720427I07Rik	1.05144e-07	-0.234749	0.477	0.606	0.00244681	Two-sided Wilcoxon test	0.25	5
Slc4a1	1.06438e-07	-0.271244	0.212	0.333	0.00247693	Two-sided Wilcoxon test	0.25	5
Ifi211	1.09182e-07	0.120251	0.151	0.056	0.00254078	Two-sided Wilcoxon test	0.25	5
Elavl4	1.13918e-07	-0.184292	0.107	0.208	0.00265097	Two-sided Wilcoxon test	0.25	5
Rnps1	1.18163e-07	0.207117	0.814	0.77	0.00274978	Two-sided Wilcoxon test	0.25	5
Atp5j	1.22073e-07	0.213758	0.884	0.855	0.00284077	Two-sided Wilcoxon test	0.25	5
Syncrip	1.25429e-07	-0.21813	0.818	0.85	0.00291887	Two-sided Wilcoxon test	0.25	5
Rps5	1.35555e-07	0.186424	1	1	0.0031545	Two-sided Wilcoxon test	0.25	5
Hspg2	1.40097e-07	0.300881	0.858	0.772	0.0032602	Two-sided Wilcoxon test	0.25	5
Ctla4	1.43238e-07	0.0456042	0.091	0.016	0.0033333	Two-sided Wilcoxon test	0.25	5
Rpl8	1.44943e-07	0.162847	0.999	0.996	0.00337298	Two-sided Wilcoxon test	0.25	5
Myl2	1.46624e-07	-0.201098	0.388	0.532	0.00341209	Two-sided Wilcoxon test	0.25	5
Phb	1.48459e-07	-0.184482	0.422	0.53	0.0034548	Two-sided Wilcoxon test	0.25	5
Myl3	1.56867e-07	-0.252648	0.482	0.617	0.00365046	Two-sided Wilcoxon test	0.25	5
Picalm	1.97054e-07	-0.22493	0.705	0.774	0.00458564	Two-sided Wilcoxon test	0.25	5
Fam135a	1.98245e-07	-0.233701	0.429	0.553	0.00461337	Two-sided Wilcoxon test	0.25	5
Memo1	2.01371e-07	-0.20211	0.637	0.72	0.0046861	Two-sided Wilcoxon test	0.25	5
Ddx3y	2.08342e-07	-0.211315	0.288	0.421	0.00484833	Two-sided Wilcoxon test	0.25	5
Rpp21	2.0891e-07	0.213392	0.555	0.461	0.00486153	Two-sided Wilcoxon test	0.25	5
Nudt4	2.10184e-07	-0.282516	0.757	0.819	0.00489118	Two-sided Wilcoxon test	0.25	5
Gm26802	2.10739e-07	0.14601	0.132	0.043	0.00490412	Two-sided Wilcoxon test	0.25	5
Ndufb9	2.17804e-07	0.212617	0.849	0.832	0.00506852	Two-sided Wilcoxon test	0.25	5
Supt16	2.36568e-07	-0.205273	0.845	0.868	0.00550517	Two-sided Wilcoxon test	0.25	5
Sub1	2.37076e-07	0.223328	0.945	0.917	0.00551699	Two-sided Wilcoxon test	0.25	5
Gm19951	2.38048e-07	-0.0628898	0.029	0.092	0.0055396	Two-sided Wilcoxon test	0.25	5
Raet1d	2.58675e-07	-0.0529568	0.05	0.125	0.00601962	Two-sided Wilcoxon test	0.25	5
B230219D22Rik	2.61111e-07	0.2212	0.826	0.725	0.00607632	Two-sided Wilcoxon test	0.25	5
Hist1h2an	2.73813e-07	0.135777	0.239	0.123	0.0063719	Two-sided Wilcoxon test	0.25	5
Gspt1	2.76534e-07	-0.192713	0.834	0.85	0.00643523	Two-sided Wilcoxon test	0.25	5
Zfp638	2.81598e-07	-0.240548	0.575	0.676	0.00655307	Two-sided Wilcoxon test	0.25	5
Prdx3	2.83571e-07	-0.260952	0.48	0.575	0.00659899	Two-sided Wilcoxon test	0.25	5
Camk2d	2.8359e-07	-0.275761	0.694	0.758	0.00659941	Two-sided Wilcoxon test	0.25	5
Mical2	2.93628e-07	-0.254622	0.664	0.727	0.00683301	Two-sided Wilcoxon test	0.25	5
Glra1	3.01213e-07	0.12605	0.087	0.016	0.00700953	Two-sided Wilcoxon test	0.25	5
Pin4	3.09669e-07	0.198962	0.525	0.432	0.0072063	Two-sided Wilcoxon test	0.25	5
Prkar2b	3.09736e-07	-0.177103	0.222	0.342	0.00720786	Two-sided Wilcoxon test	0.25	5
G3bp2	3.14767e-07	-0.203063	0.763	0.799	0.00732494	Two-sided Wilcoxon test	0.25	5
Atp8a1	3.4576e-07	-0.17935	0.202	0.324	0.00804619	Two-sided Wilcoxon test	0.25	5
Psip1	3.58357e-07	-0.227216	0.775	0.799	0.00833932	Two-sided Wilcoxon test	0.25	5
Rps11	3.76734e-07	0.165286	1	1	0.00876697	Two-sided Wilcoxon test	0.25	5
Gm28198	3.99456e-07	0.269282	0.343	0.226	0.00929573	Two-sided Wilcoxon test	0.25	5
Slc38a2	4.07712e-07	0.31957	0.84	0.781	0.00948787	Two-sided Wilcoxon test	0.25	5
Fus	4.22935e-07	-0.18585	0.955	0.944	0.00984211	Two-sided Wilcoxon test	0.25	5
Vav3	4.38801e-07	-0.317491	0.725	0.783	0.0102113	Two-sided Wilcoxon test	0.25	5
Mt2	4.45578e-07	0.368623	0.72	0.582	0.010369	Two-sided Wilcoxon test	0.25	5
Irf1	6.16291e-07	0.157188	0.196	0.094	0.0143417	Two-sided Wilcoxon test	0.25	5
mt-Nd6	6.41807e-07	-0.314203	0.426	0.555	0.0149355	Two-sided Wilcoxon test	0.25	5
BC005561	7.10843e-07	-0.215112	0.515	0.615	0.016542	Two-sided Wilcoxon test	0.25	5
Azin1	7.37427e-07	-0.208301	0.566	0.671	0.0171607	Two-sided Wilcoxon test	0.25	5
Nrd1	7.59366e-07	-0.213023	0.628	0.7	0.0176712	Two-sided Wilcoxon test	0.25	5
Tgfbr1	7.68566e-07	-0.204238	0.577	0.673	0.0178853	Two-sided Wilcoxon test	0.25	5
Ncor1	7.78816e-07	-0.220547	0.881	0.881	0.0181238	Two-sided Wilcoxon test	0.25	5
Eprs	8.15386e-07	-0.210596	0.837	0.868	0.0189748	Two-sided Wilcoxon test	0.25	5
Klhl9	8.1975e-07	-0.216133	0.522	0.611	0.0190764	Two-sided Wilcoxon test	0.25	5
Mpp6	8.50106e-07	-0.214136	0.628	0.709	0.0197828	Two-sided Wilcoxon test	0.25	5
Hnrnpl	8.75515e-07	0.185403	0.816	0.758	0.0203741	Two-sided Wilcoxon test	0.25	5
Rnf20	8.91669e-07	-0.163554	0.4	0.506	0.02075	Two-sided Wilcoxon test	0.25	5
Stard13	9.33615e-07	-0.370231	0.297	0.412	0.0217262	Two-sided Wilcoxon test	0.25	5
Hspbap1	1.01145e-06	-0.105687	0.101	0.192	0.0235374	Two-sided Wilcoxon test	0.25	5
Fn1	1.15122e-06	-0.338426	0.927	0.935	0.0267901	Two-sided Wilcoxon test	0.25	5
Ndufa6	1.19374e-06	0.185261	0.8	0.779	0.0277795	Two-sided Wilcoxon test	0.25	5
Gm16867	1.21672e-06	0.167776	0.171	0.078	0.0283144	Two-sided Wilcoxon test	0.25	5
Hsbp1	1.2238e-06	0.225053	0.723	0.662	0.0284789	Two-sided Wilcoxon test	0.25	5
Polr2k	1.3047e-06	0.209443	0.63	0.553	0.0303617	Two-sided Wilcoxon test	0.25	5
Robo1	1.31174e-06	-0.298259	0.504	0.6	0.0305256	Two-sided Wilcoxon test	0.25	5
Eif3a	1.3383e-06	-0.203259	0.867	0.904	0.0311435	Two-sided Wilcoxon test	0.25	5
Pf4	1.38757e-06	0.0930386	0.113	0.036	0.0322901	Two-sided Wilcoxon test	0.25	5
Pomp	1.40094e-06	0.243752	0.842	0.805	0.0326013	Two-sided Wilcoxon test	0.25	5
Eef1a1	1.43781e-06	-0.141665	1	1	0.0334592	Two-sided Wilcoxon test	0.25	5
Zfp57	1.45191e-06	-0.161256	0.3	0.423	0.0337874	Two-sided Wilcoxon test	0.25	5
Urod	1.47703e-06	-0.250863	0.579	0.689	0.034372	Two-sided Wilcoxon test	0.25	5
Rpl5	1.51306e-06	-0.157225	0.995	0.996	0.0352104	Two-sided Wilcoxon test	0.25	5
Kif1b	1.54217e-06	-0.182587	0.707	0.781	0.0358878	Two-sided Wilcoxon test	0.25	5
Pam16	1.55608e-06	0.193293	0.599	0.49	0.0362116	Two-sided Wilcoxon test	0.25	5
Nt5dc1	1.65084e-06	-0.142752	0.339	0.472	0.0384167	Two-sided Wilcoxon test	0.25	5
Ralgps2	1.73535e-06	0.235156	0.693	0.611	0.0403833	Two-sided Wilcoxon test	0.25	5
Csde1	1.7893e-06	-0.186591	0.858	0.87	0.0416388	Two-sided Wilcoxon test	0.25	5
Gm17056	1.82874e-06	0.133741	0.15	0.063	0.0425566	Two-sided Wilcoxon test	0.25	5
Adgrg6	1.83881e-06	-0.357332	0.634	0.714	0.0427908	Two-sided Wilcoxon test	0.25	5
Hist1h1e	1.85369e-06	-0.222532	0.71	0.799	0.0431373	Two-sided Wilcoxon test	0.25	5
Alad	1.92188e-06	-0.229716	0.537	0.642	0.0447241	Two-sided Wilcoxon test	0.25	5
Rfk	1.9907e-06	-0.192727	0.284	0.389	0.0463255	Two-sided Wilcoxon test	0.25	5
Hist1h1c	2.02891e-06	-0.297335	0.387	0.485	0.0472148	Two-sided Wilcoxon test	0.25	5
Slc25a37	2.05624e-06	-0.332383	0.511	0.615	0.0478509	Two-sided Wilcoxon test	0.25	5
Zeb2	2.13609e-06	-0.283982	0.712	0.752	0.0497089	Two-sided Wilcoxon test	0.25	5
Tnnt2	2.14133e-06	-0.199302	0.617	0.725	0.0498309	Two-sided Wilcoxon test	0.25	5
Pbx3	2.15409e-06	-0.227638	0.596	0.685	0.0501279	Two-sided Wilcoxon test	0.25	5
Pdlim3	2.31731e-06	-0.489055	0.5	0.606	0.0539262	Two-sided Wilcoxon test	0.25	5
Abhd17a	2.40567e-06	0.197409	0.665	0.566	0.0559823	Two-sided Wilcoxon test	0.25	5
Cdh5	2.42158e-06	0.274093	0.78	0.727	0.0563525	Two-sided Wilcoxon test	0.25	5
Gdi2	2.56572e-06	-0.194411	0.834	0.846	0.0597069	Two-sided Wilcoxon test	0.25	5
Snu13	2.75814e-06	0.227883	0.814	0.781	0.0641846	Two-sided Wilcoxon test	0.25	5
Hist1h4n	2.78529e-06	-0.0360364	0.015	0.058	0.0648165	Two-sided Wilcoxon test	0.25	5
Ptprg	2.78843e-06	-0.247161	0.863	0.897	0.0648895	Two-sided Wilcoxon test	0.25	5
Vcpip1	2.9761e-06	-0.129739	0.216	0.329	0.0692567	Two-sided Wilcoxon test	0.25	5
Smim11	2.98774e-06	0.187159	0.613	0.515	0.0695278	Two-sided Wilcoxon test	0.25	5
Lsmem1	3.03171e-06	0.15015	0.119	0.043	0.0705509	Two-sided Wilcoxon test	0.25	5
Ctsl	3.14227e-06	0.414444	0.856	0.819	0.0731239	Two-sided Wilcoxon test	0.25	5
Prkca	3.23912e-06	-0.215443	0.404	0.515	0.0753777	Two-sided Wilcoxon test	0.25	5
Prrt4	3.36967e-06	-0.0423795	0.072	0.15	0.0784157	Two-sided Wilcoxon test	0.25	5
Csnk2a1	3.45422e-06	0.175875	0.831	0.799	0.0803831	Two-sided Wilcoxon test	0.25	5
Zfp521	3.4582e-06	-0.250954	0.811	0.837	0.0804757	Two-sided Wilcoxon test	0.25	5
Calr	3.51152e-06	-0.220149	0.869	0.895	0.0817166	Two-sided Wilcoxon test	0.25	5
Trim33	3.71515e-06	-0.177444	0.68	0.738	0.0864552	Two-sided Wilcoxon test	0.25	5
Polr2i	3.72783e-06	0.19871	0.601	0.526	0.0867504	Two-sided Wilcoxon test	0.25	5
Mrps18c	3.8902e-06	0.180111	0.687	0.631	0.0905288	Two-sided Wilcoxon test	0.25	5
Slc45a1	3.95002e-06	0.112974	0.113	0.038	0.091921	Two-sided Wilcoxon test	0.25	5
Fmc1	4.03958e-06	0.157493	0.495	0.383	0.094005	Two-sided Wilcoxon test	0.25	5
Ddx18	4.04639e-06	0.211939	0.688	0.622	0.0941636	Two-sided Wilcoxon test	0.25	5
Tsix	4.06263e-06	0.16435	0.184	0.089	0.0945416	Two-sided Wilcoxon test	0.25	5
Scn1b	4.08419e-06	0.116495	0.284	0.179	0.0950432	Two-sided Wilcoxon test	0.25	5
Ano10	4.75263e-06	-0.0929162	0.142	0.242	0.110598	Two-sided Wilcoxon test	0.25	5
Tuba1c	4.76115e-06	0.26044	0.589	0.51	0.110797	Two-sided Wilcoxon test	0.25	5
Hist2h2aa1	4.89931e-06	-0.0383394	0.034	0.089	0.114012	Two-sided Wilcoxon test	0.25	5
Snhg6	4.94317e-06	0.117153	0.301	0.197	0.115033	Two-sided Wilcoxon test	0.25	5
Isg20l2	5.2001e-06	-0.0955844	0.204	0.315	0.121012	Two-sided Wilcoxon test	0.25	5
Creb5	5.2565e-06	-0.350629	0.881	0.881	0.122324	Two-sided Wilcoxon test	0.25	5
Caprin1	5.32696e-06	-0.196361	0.854	0.866	0.123964	Two-sided Wilcoxon test	0.25	5
Krcc1	5.41101e-06	-0.194187	0.468	0.553	0.12592	Two-sided Wilcoxon test	0.25	5
Dynlrb1	5.50749e-06	0.233979	0.741	0.711	0.128165	Two-sided Wilcoxon test	0.25	5
Crip1	5.54489e-06	0.347988	0.753	0.685	0.129035	Two-sided Wilcoxon test	0.25	5
Ppp1cb	5.54849e-06	-0.185615	0.825	0.855	0.129119	Two-sided Wilcoxon test	0.25	5
Uqcrb	5.68332e-06	0.165781	0.848	0.819	0.132256	Two-sided Wilcoxon test	0.25	5
Pcsk5	6.10915e-06	-0.309119	0.415	0.544	0.142166	Two-sided Wilcoxon test	0.25	5
Utp14b	6.21647e-06	-0.0780214	0.143	0.242	0.144664	Two-sided Wilcoxon test	0.25	5
Sec11a	6.52905e-06	0.205798	0.797	0.736	0.151938	Two-sided Wilcoxon test	0.25	5
Smc5	6.53679e-06	-0.198692	0.649	0.711	0.152118	Two-sided Wilcoxon test	0.25	5
Edn1	6.58168e-06	0.362004	0.447	0.324	0.153162	Two-sided Wilcoxon test	0.25	5
Lsm6	6.58985e-06	0.202212	0.757	0.707	0.153352	Two-sided Wilcoxon test	0.25	5
Fam171a1	6.82904e-06	-0.151753	0.406	0.521	0.158919	Two-sided Wilcoxon test	0.25	5
Med13l	6.85409e-06	-0.204035	0.606	0.694	0.159502	Two-sided Wilcoxon test	0.25	5
Marcksl1	6.9587e-06	0.236278	0.85	0.823	0.161936	Two-sided Wilcoxon test	0.25	5
Pnpo	7.03266e-06	-0.223963	0.315	0.425	0.163657	Two-sided Wilcoxon test	0.25	5
Atf4	7.05666e-06	-0.20434	0.64	0.698	0.164216	Two-sided Wilcoxon test	0.25	5
Tpt1	7.69082e-06	-0.137319	1	1	0.178973	Two-sided Wilcoxon test	0.25	5
Snrpn	7.86202e-06	0.113643	0.379	0.282	0.182957	Two-sided Wilcoxon test	0.25	5
Cdan1	7.89939e-06	-0.0802968	0.091	0.172	0.183827	Two-sided Wilcoxon test	0.25	5
Hint1	7.98341e-06	0.178135	0.913	0.89	0.185782	Two-sided Wilcoxon test	0.25	5
mt-Co3	8.22671e-06	-0.271036	0.999	1	0.191444	Two-sided Wilcoxon test	0.25	5
Hdac7	8.2473e-06	0.217829	0.627	0.539	0.191923	Two-sided Wilcoxon test	0.25	5
Edem3	8.4939e-06	-0.100057	0.209	0.318	0.197662	Two-sided Wilcoxon test	0.25	5
Golga4	8.63242e-06	-0.170833	0.585	0.658	0.200885	Two-sided Wilcoxon test	0.25	5
Panx1	8.72255e-06	-0.0808828	0.155	0.255	0.202982	Two-sided Wilcoxon test	0.25	5
AC149090.1	8.97621e-06	0.153502	0.377	0.264	0.208885	Two-sided Wilcoxon test	0.25	5
Slc2a1	9.02354e-06	0.278497	0.652	0.579	0.209987	Two-sided Wilcoxon test	0.25	5
Mgst3	9.48919e-06	-0.269014	0.617	0.718	0.220823	Two-sided Wilcoxon test	0.25	5
Akap9	9.82629e-06	-0.172052	0.766	0.776	0.228668	Two-sided Wilcoxon test	0.25	5
Fbxl7	1.03634e-05	-0.364746	0.652	0.736	0.241168	Two-sided Wilcoxon test	0.25	5
Slc25a21	1.04002e-05	-0.23378	0.125	0.213	0.242023	Two-sided Wilcoxon test	0.25	5
Gm6133	1.14386e-05	0.0505129	0.09	0.027	0.266188	Two-sided Wilcoxon test	0.25	5
Naca	1.14661e-05	0.164641	0.992	0.98	0.266828	Two-sided Wilcoxon test	0.25	5
Bloc1s1	1.14801e-05	0.0978369	0.293	0.201	0.267154	Two-sided Wilcoxon test	0.25	5
Adcy6	1.17371e-05	-0.125072	0.153	0.246	0.273133	Two-sided Wilcoxon test	0.25	5
Adam10	1.18414e-05	-0.199645	0.737	0.77	0.275561	Two-sided Wilcoxon test	0.25	5
Lig3	1.1897e-05	-0.130415	0.254	0.362	0.276856	Two-sided Wilcoxon test	0.25	5
Setd7	1.19252e-05	-0.164878	0.309	0.418	0.277511	Two-sided Wilcoxon test	0.25	5
Bmper	1.1989e-05	-0.370725	0.167	0.262	0.278996	Two-sided Wilcoxon test	0.25	5
Ctla2a	1.20145e-05	0.333779	0.609	0.521	0.279589	Two-sided Wilcoxon test	0.25	5
Spag9	1.23156e-05	0.301836	0.939	0.893	0.286596	Two-sided Wilcoxon test	0.25	5
Slc7a6	1.25876e-05	-0.133387	0.219	0.327	0.292926	Two-sided Wilcoxon test	0.25	5
Zfp91	1.25958e-05	-0.186746	0.779	0.787	0.293116	Two-sided Wilcoxon test	0.25	5
Ndufaf8	1.29791e-05	0.14421	0.464	0.371	0.302037	Two-sided Wilcoxon test	0.25	5
Cacybp	1.33992e-05	-0.200365	0.772	0.79	0.311813	Two-sided Wilcoxon test	0.25	5
1700016K05Rik	1.47039e-05	0.251485	0.212	0.123	0.342175	Two-sided Wilcoxon test	0.25	5
Hspa8	1.48705e-05	-0.19718	0.988	0.996	0.34605	Two-sided Wilcoxon test	0.25	5
Slc25a3	1.57523e-05	-0.156714	0.895	0.926	0.366572	Two-sided Wilcoxon test	0.25	5
Ptar1	1.58787e-05	-0.0825316	0.225	0.333	0.369513	Two-sided Wilcoxon test	0.25	5
Pkia	1.59904e-05	-0.151997	0.204	0.302	0.372113	Two-sided Wilcoxon test	0.25	5
Slc38a5	1.62524e-05	-0.0822875	0.045	0.103	0.37821	Two-sided Wilcoxon test	0.25	5
Nedd4	1.64814e-05	-0.158058	0.932	0.931	0.383538	Two-sided Wilcoxon test	0.25	5
Ier3	1.65398e-05	0.192217	0.319	0.217	0.384898	Two-sided Wilcoxon test	0.25	5
Rims2	1.67242e-05	-0.126435	0.047	0.105	0.389189	Two-sided Wilcoxon test	0.25	5
Ppwd1	1.68835e-05	0.178946	0.535	0.432	0.392897	Two-sided Wilcoxon test	0.25	5
Antxr2	1.70994e-05	-0.151443	0.218	0.315	0.39792	Two-sided Wilcoxon test	0.25	5
Rap2b	1.71836e-05	-0.184902	0.462	0.548	0.39988	Two-sided Wilcoxon test	0.25	5
Timm10b	1.72411e-05	0.189105	0.665	0.602	0.401218	Two-sided Wilcoxon test	0.25	5
2900060B14Rik	1.85595e-05	0.0615132	0.102	0.036	0.431898	Two-sided Wilcoxon test	0.25	5
D730045B01Rik	1.87805e-05	-0.0714517	0.07	0.139	0.43704	Two-sided Wilcoxon test	0.25	5
Arhgap18	1.88115e-05	0.270999	0.481	0.38	0.437763	Two-sided Wilcoxon test	0.25	5
Ube3a	1.88343e-05	-0.16859	0.8	0.823	0.438292	Two-sided Wilcoxon test	0.25	5
Hemgn	1.88849e-05	-0.164086	0.178	0.273	0.439471	Two-sided Wilcoxon test	0.25	5
Trim10	1.90538e-05	-0.155513	0.076	0.145	0.443402	Two-sided Wilcoxon test	0.25	5
Knop1	1.92587e-05	0.179337	0.709	0.622	0.448169	Two-sided Wilcoxon test	0.25	5
Zcchc3	1.95331e-05	0.158511	0.508	0.418	0.454554	Two-sided Wilcoxon test	0.25	5
Larp7	1.95766e-05	-0.160155	0.652	0.685	0.455566	Two-sided Wilcoxon test	0.25	5
Actc1	1.99407e-05	-0.255312	0.966	0.98	0.46404	Two-sided Wilcoxon test	0.25	5
Kpnb1	2.02491e-05	-0.220804	0.659	0.711	0.471217	Two-sided Wilcoxon test	0.25	5
Klf3	2.03494e-05	-0.243365	0.682	0.72	0.473552	Two-sided Wilcoxon test	0.25	5
Cep83	2.04327e-05	-0.179298	0.518	0.604	0.47549	Two-sided Wilcoxon test	0.25	5
Dnajc1	2.06288e-05	-0.228462	0.784	0.812	0.480053	Two-sided Wilcoxon test	0.25	5
Gpbp1	2.0712e-05	-0.176621	0.704	0.734	0.48199	Two-sided Wilcoxon test	0.25	5
Prkd1	2.11902e-05	-0.167127	0.331	0.443	0.493118	Two-sided Wilcoxon test	0.25	5
Smarcd1	2.14151e-05	0.142391	0.682	0.611	0.498351	Two-sided Wilcoxon test	0.25	5
Kcne3	2.15743e-05	0.0667161	0.065	0.013	0.502056	Two-sided Wilcoxon test	0.25	5
Cav1	2.16555e-05	0.117691	0.135	0.06	0.503945	Two-sided Wilcoxon test	0.25	5
Hirip3	2.18462e-05	-0.146201	0.323	0.432	0.508384	Two-sided Wilcoxon test	0.25	5
Col4a1	2.22475e-05	0.178595	0.899	0.821	0.517722	Two-sided Wilcoxon test	0.25	5
Cby1	2.25468e-05	0.134997	0.419	0.318	0.524688	Two-sided Wilcoxon test	0.25	5
Wsb2	2.27411e-05	-0.164048	0.319	0.421	0.529207	Two-sided Wilcoxon test	0.25	5
Smg7	2.37609e-05	-0.182315	0.597	0.678	0.55294	Two-sided Wilcoxon test	0.25	5
Pi4k2b	2.3804e-05	-0.165128	0.382	0.479	0.553942	Two-sided Wilcoxon test	0.25	5
Sh3kbp1	2.39718e-05	-0.130396	0.374	0.488	0.557847	Two-sided Wilcoxon test	0.25	5
Ankrd11	2.43274e-05	0.245994	0.951	0.917	0.566123	Two-sided Wilcoxon test	0.25	5
Mrfap1	2.49138e-05	-0.156402	0.801	0.821	0.579769	Two-sided Wilcoxon test	0.25	5
Slc2a13	2.49642e-05	-0.219032	0.312	0.421	0.580942	Two-sided Wilcoxon test	0.25	5
Alms1	2.50126e-05	-0.130537	0.273	0.378	0.582069	Two-sided Wilcoxon test	0.25	5
Stxbp6	2.63418e-05	-0.301699	0.628	0.687	0.613	Two-sided Wilcoxon test	0.25	5
Magoh	2.64769e-05	0.199848	0.764	0.716	0.616143	Two-sided Wilcoxon test	0.25	5
Col4a3bp	2.65117e-05	-0.180904	0.526	0.609	0.616954	Two-sided Wilcoxon test	0.25	5
Ccdc50	2.6559e-05	-0.199646	0.721	0.745	0.618055	Two-sided Wilcoxon test	0.25	5
Atf7ip	2.67995e-05	-0.164045	0.511	0.617	0.623652	Two-sided Wilcoxon test	0.25	5
Cyb561	2.71211e-05	0.128225	0.102	0.038	0.631136	Two-sided Wilcoxon test	0.25	5
Gpsm2	2.723e-05	-0.0785355	0.085	0.159	0.63367	Two-sided Wilcoxon test	0.25	5
Snhg20	2.77093e-05	0.0983939	0.252	0.159	0.644822	Two-sided Wilcoxon test	0.25	5
B230206L02Rik	2.79838e-05	0.0632831	0.09	0.029	0.651211	Two-sided Wilcoxon test	0.25	5
Gem	2.85553e-05	0.18855	0.403	0.304	0.66451	Two-sided Wilcoxon test	0.25	5
Gm34921	2.90171e-05	0.106174	0.13	0.058	0.675256	Two-sided Wilcoxon test	0.25	5
Rngtt	2.90733e-05	-0.205475	0.638	0.709	0.676564	Two-sided Wilcoxon test	0.25	5
Gata4	2.9306e-05	-0.212022	0.66	0.711	0.68198	Two-sided Wilcoxon test	0.25	5
Edil3	2.94122e-05	-0.258743	0.705	0.763	0.684451	Two-sided Wilcoxon test	0.25	5
Cog7	2.94599e-05	-0.0289317	0.074	0.145	0.685562	Two-sided Wilcoxon test	0.25	5
Ube2e2	2.97122e-05	-0.164531	0.634	0.705	0.691434	Two-sided Wilcoxon test	0.25	5
Mbnl2	2.98551e-05	-0.178242	0.833	0.857	0.694758	Two-sided Wilcoxon test	0.25	5
Rab3il1	3.0317e-05	-0.175253	0.334	0.425	0.705508	Two-sided Wilcoxon test	0.25	5
Mrpl20	3.03919e-05	0.183382	0.775	0.745	0.707251	Two-sided Wilcoxon test	0.25	5
Kcnq1ot1	3.04816e-05	-0.274763	0.744	0.805	0.709336	Two-sided Wilcoxon test	0.25	5
Hspa1a	3.06161e-05	-0.101116	0.076	0.145	0.712467	Two-sided Wilcoxon test	0.25	5
Unc5c	3.09623e-05	-0.549399	0.225	0.318	0.720525	Two-sided Wilcoxon test	0.25	5
Cthrc1	3.22428e-05	-0.11792	0.115	0.199	0.750322	Two-sided Wilcoxon test	0.25	5
Rragd	3.27402e-05	-0.158312	0.197	0.293	0.761896	Two-sided Wilcoxon test	0.25	5
Slfn9	3.30989e-05	-0.151904	0.206	0.295	0.770245	Two-sided Wilcoxon test	0.25	5
Gask1b	3.31844e-05	-0.231548	0.468	0.526	0.772234	Two-sided Wilcoxon test	0.25	5
Wdr45b	3.40204e-05	0.191567	0.689	0.624	0.791688	Two-sided Wilcoxon test	0.25	5
Calcrl	3.50429e-05	-0.244906	0.753	0.781	0.815482	Two-sided Wilcoxon test	0.25	5
Mid1	3.5799e-05	-0.196384	0.293	0.391	0.833078	Two-sided Wilcoxon test	0.25	5
Arfgef1	3.58614e-05	-0.177056	0.65	0.698	0.834532	Two-sided Wilcoxon test	0.25	5
Ppp4r2	3.59266e-05	-0.176725	0.725	0.765	0.836048	Two-sided Wilcoxon test	0.25	5
Trim71	3.61088e-05	0.121005	0.189	0.105	0.840287	Two-sided Wilcoxon test	0.25	5
Ndufb5	3.78136e-05	0.176952	0.78	0.765	0.87996	Two-sided Wilcoxon test	0.25	5
Rnf24	3.91307e-05	-0.0670154	0.196	0.3	0.910611	Two-sided Wilcoxon test	0.25	5
Cd81	3.96723e-05	0.235766	0.876	0.861	0.923214	Two-sided Wilcoxon test	0.25	5
Fam102b	3.97009e-05	-0.165946	0.45	0.544	0.92388	Two-sided Wilcoxon test	0.25	5
Gngt2	4.00122e-05	0.21945	0.661	0.595	0.931125	Two-sided Wilcoxon test	0.25	5
Prpf6	4.00149e-05	0.163288	0.561	0.485	0.931187	Two-sided Wilcoxon test	0.25	5
Eva1a	4.09723e-05	0.10487	0.204	0.119	0.953466	Two-sided Wilcoxon test	0.25	5
Myh6	4.13855e-05	-0.165232	0.177	0.268	0.963083	Two-sided Wilcoxon test	0.25	5
Dlk1	4.29547e-05	0.130783	0.263	0.161	0.999599	Two-sided Wilcoxon test	0.25	5
Foxj3	4.36158e-05	-0.156712	0.508	0.606	1	Two-sided Wilcoxon test	0.25	5
Acaa1a	4.36287e-05	0.166529	0.465	0.367	1	Two-sided Wilcoxon test	0.25	5
Tomm5	4.41102e-05	0.181177	0.682	0.62	1	Two-sided Wilcoxon test	0.25	5
Myl6	4.44265e-05	0.187949	0.965	0.94	1	Two-sided Wilcoxon test	0.25	5
Polr2d	4.53667e-05	0.175656	0.623	0.535	1	Two-sided Wilcoxon test	0.25	5
Wapl	4.56955e-05	-0.200973	0.752	0.785	1	Two-sided Wilcoxon test	0.25	5
Fth1	4.62055e-05	-0.220961	1	1	1	Two-sided Wilcoxon test	0.25	5
Slc35f3	4.62446e-05	-0.0291772	0.022	0.065	1	Two-sided Wilcoxon test	0.25	5
Rtl8b	4.63429e-05	-0.0883334	0.154	0.239	1	Two-sided Wilcoxon test	0.25	5
Alyref	4.72391e-05	0.169037	0.686	0.658	1	Two-sided Wilcoxon test	0.25	5
Ier3ip1	4.74721e-05	0.13434	0.695	0.64	1	Two-sided Wilcoxon test	0.25	5
Eif3k	4.77886e-05	0.153491	0.84	0.841	1	Two-sided Wilcoxon test	0.25	5
Zranb2	4.80898e-05	0.176302	0.781	0.743	1	Two-sided Wilcoxon test	0.25	5
Rbms3	4.83409e-05	-0.168561	0.813	0.85	1	Two-sided Wilcoxon test	0.25	5
Cenpj	4.99008e-05	-0.102162	0.214	0.311	1	Two-sided Wilcoxon test	0.25	5
Ext1	5.07004e-05	-0.25802	0.924	0.937	1	Two-sided Wilcoxon test	0.25	5
Kras	5.10103e-05	-0.166145	0.754	0.754	1	Two-sided Wilcoxon test	0.25	5
Pla2g1b	5.10364e-05	0.0571986	0.11	0.045	1	Two-sided Wilcoxon test	0.25	5
Hook3	5.15654e-05	-0.144856	0.638	0.698	1	Two-sided Wilcoxon test	0.25	5
Hbb-y	5.16103e-05	-0.411092	1	1	1	Two-sided Wilcoxon test	0.25	5
Mrpl49	5.16372e-05	0.119554	0.493	0.396	1	Two-sided Wilcoxon test	0.25	5
Fignl1	5.21014e-05	-0.117562	0.296	0.396	1	Two-sided Wilcoxon test	0.25	5
Micu2	5.2368e-05	-0.176723	0.47	0.544	1	Two-sided Wilcoxon test	0.25	5
Cycs	5.33701e-05	0.172462	0.816	0.799	1	Two-sided Wilcoxon test	0.25	5
Rbms1	5.34373e-05	-0.150785	0.927	0.944	1	Two-sided Wilcoxon test	0.25	5
Lmo7	5.36141e-05	-0.23084	0.377	0.456	1	Two-sided Wilcoxon test	0.25	5
Itgav	5.49586e-05	0.223287	0.648	0.562	1	Two-sided Wilcoxon test	0.25	5
Man1a2	5.50236e-05	-0.174311	0.672	0.732	1	Two-sided Wilcoxon test	0.25	5
Por	5.53162e-05	0.128871	0.401	0.309	1	Two-sided Wilcoxon test	0.25	5
mt-Nd3	5.67788e-05	0.273713	0.933	0.893	1	Two-sided Wilcoxon test	0.25	5
Rbm22	5.72572e-05	0.163631	0.635	0.568	1	Two-sided Wilcoxon test	0.25	5
1810037I17Rik	5.74677e-05	0.181448	0.655	0.586	1	Two-sided Wilcoxon test	0.25	5
Il12rb2	5.85757e-05	0.0993439	0.102	0.04	1	Two-sided Wilcoxon test	0.25	5
Cpa2	5.9025e-05	0.0963441	0.236	0.148	1	Two-sided Wilcoxon test	0.25	5
Washc3	5.90614e-05	-0.0964485	0.19	0.28	1	Two-sided Wilcoxon test	0.25	5
Cry1	5.90701e-05	-0.174634	0.381	0.481	1	Two-sided Wilcoxon test	0.25	5
Klhl7	5.90895e-05	-0.179083	0.621	0.691	1	Two-sided Wilcoxon test	0.25	5
Pnn	5.96738e-05	-0.170137	0.77	0.801	1	Two-sided Wilcoxon test	0.25	5
mt-Co2	5.96833e-05	-0.271658	0.998	1	1	Two-sided Wilcoxon test	0.25	5
Snx7	6.00821e-05	-0.153029	0.258	0.356	1	Two-sided Wilcoxon test	0.25	5
Hbb-bh1	6.01225e-05	-0.387166	1	1	1	Two-sided Wilcoxon test	0.25	5
Abitram	6.14732e-05	-0.0827891	0.12	0.201	1	Two-sided Wilcoxon test	0.25	5
4930542D17Rik	6.18731e-05	0.0494131	0.053	0.009	1	Two-sided Wilcoxon test	0.25	5
Itm2b	6.392e-05	0.215069	0.814	0.765	1	Two-sided Wilcoxon test	0.25	5
Rhobtb3	6.48313e-05	-0.171655	0.687	0.718	1	Two-sided Wilcoxon test	0.25	5
App	6.51704e-05	-0.119146	0.859	0.864	1	Two-sided Wilcoxon test	0.25	5
Fosb	6.59333e-05	-0.217738	0.707	0.774	1	Two-sided Wilcoxon test	0.25	5
2610203C22Rik	6.6462e-05	0.0550394	0.064	0.016	1	Two-sided Wilcoxon test	0.25	5
Hectd2	6.72699e-05	-0.054089	0.047	0.103	1	Two-sided Wilcoxon test	0.25	5
Ptn	6.72838e-05	0.178386	0.48	0.365	1	Two-sided Wilcoxon test	0.25	5
Stk3	6.77241e-05	-0.171795	0.672	0.732	1	Two-sided Wilcoxon test	0.25	5
Cspg5	6.80861e-05	0.0840766	0.096	0.036	1	Two-sided Wilcoxon test	0.25	5
Id1	6.81469e-05	-0.25707	0.745	0.779	1	Two-sided Wilcoxon test	0.25	5
Rtn4	6.83407e-05	-0.129296	0.9	0.884	1	Two-sided Wilcoxon test	0.25	5
Ist1	6.84038e-05	0.143698	0.546	0.468	1	Two-sided Wilcoxon test	0.25	5
Hnrnph1	6.86787e-05	-0.195069	0.802	0.803	1	Two-sided Wilcoxon test	0.25	5
Ube4bos1	7.02142e-05	0.0872431	0.169	0.089	1	Two-sided Wilcoxon test	0.25	5
Dusp2	7.10092e-05	0.148249	0.39	0.291	1	Two-sided Wilcoxon test	0.25	5
Bbx	7.4951e-05	-0.189253	0.582	0.651	1	Two-sided Wilcoxon test	0.25	5
Atf5	7.54337e-05	-0.0875744	0.149	0.23	1	Two-sided Wilcoxon test	0.25	5
Paip1	7.56305e-05	-0.164421	0.615	0.653	1	Two-sided Wilcoxon test	0.25	5
Dstn	7.57139e-05	0.193771	0.871	0.828	1	Two-sided Wilcoxon test	0.25	5
Sptb	7.78388e-05	-0.125271	0.085	0.152	1	Two-sided Wilcoxon test	0.25	5
Dock7	8.11083e-05	-0.149894	0.659	0.72	1	Two-sided Wilcoxon test	0.25	5
Hist1h3f	8.11366e-05	-0.0991026	0.096	0.166	1	Two-sided Wilcoxon test	0.25	5
Sec24d	8.13405e-05	-0.170183	0.653	0.725	1	Two-sided Wilcoxon test	0.25	5
Rel	8.18379e-05	0.170119	0.365	0.271	1	Two-sided Wilcoxon test	0.25	5
Heatr5a	8.19752e-05	-0.128086	0.465	0.562	1	Two-sided Wilcoxon test	0.25	5
Hist1h4h	8.21391e-05	-0.0683187	0.055	0.112	1	Two-sided Wilcoxon test	0.25	5
Casp4	8.29461e-05	0.108796	0.137	0.067	1	Two-sided Wilcoxon test	0.25	5
Sptbn1	8.31178e-05	-0.174326	0.933	0.946	1	Two-sided Wilcoxon test	0.25	5
Grb10	8.3647e-05	-0.155912	0.91	0.908	1	Two-sided Wilcoxon test	0.25	5
Plxnc1	8.37436e-05	-0.147883	0.458	0.553	1	Two-sided Wilcoxon test	0.25	5
Nt5dc2	8.39069e-05	0.170218	0.77	0.718	1	Two-sided Wilcoxon test	0.25	5
St7	8.41661e-05	-0.198529	0.525	0.617	1	Two-sided Wilcoxon test	0.25	5
Cxcl12	8.41737e-05	0.0681993	0.078	0.025	1	Two-sided Wilcoxon test	0.25	5
Tlk1	8.48068e-05	-0.157983	0.784	0.81	1	Two-sided Wilcoxon test	0.25	5
Pex2	8.60106e-05	-0.103489	0.316	0.418	1	Two-sided Wilcoxon test	0.25	5
Nsd2	8.66478e-05	-0.159798	0.733	0.763	1	Two-sided Wilcoxon test	0.25	5
Capzb	8.80032e-05	0.191248	0.783	0.72	1	Two-sided Wilcoxon test	0.25	5
Hist2h2bb	8.89222e-05	0.0718267	0.164	0.087	1	Two-sided Wilcoxon test	0.25	5
Mcm9	8.99512e-05	-0.120703	0.324	0.43	1	Two-sided Wilcoxon test	0.25	5
Tax1bp1	9.38649e-05	-0.156212	0.81	0.843	1	Two-sided Wilcoxon test	0.25	5
Eloc	9.40767e-05	0.168754	0.75	0.723	1	Two-sided Wilcoxon test	0.25	5
Nifk	9.52194e-05	0.166995	0.592	0.523	1	Two-sided Wilcoxon test	0.25	5
Serp1	9.53705e-05	-0.213379	0.595	0.629	1	Two-sided Wilcoxon test	0.25	5
Cpsf7	9.56873e-05	-0.127876	0.417	0.512	1	Two-sided Wilcoxon test	0.25	5
Lpgat1	9.57074e-05	-0.124127	0.368	0.468	1	Two-sided Wilcoxon test	0.25	5
Gtf2h5	9.60508e-05	0.139776	0.769	0.752	1	Two-sided Wilcoxon test	0.25	5
Tab3	9.6712e-05	-0.0640918	0.196	0.295	1	Two-sided Wilcoxon test	0.25	5
Lrp12	9.94902e-05	-0.0958243	0.155	0.239	1	Two-sided Wilcoxon test	0.25	5
Acaca	9.95299e-05	-0.173605	0.409	0.494	1	Two-sided Wilcoxon test	0.25	5
Gm20721	9.99001e-05	-0.0860162	0.227	0.329	1	Two-sided Wilcoxon test	0.25	5
Cep112	0.000100057	-0.0969179	0.298	0.405	1	Two-sided Wilcoxon test	0.25	5
Pklr	0.000101353	-0.0690225	0.052	0.107	1	Two-sided Wilcoxon test	0.25	5
Tra2b	0.000101723	0.194933	0.923	0.893	1	Two-sided Wilcoxon test	0.25	5
Rgs2	0.000103525	0.061849	0.151	0.078	1	Two-sided Wilcoxon test	0.25	5
Psmf1	0.000103715	0.131783	0.399	0.318	1	Two-sided Wilcoxon test	0.25	5
Eif5	0.000103948	-0.162094	0.896	0.922	1	Two-sided Wilcoxon test	0.25	5
Kit	0.000104079	0.172034	0.337	0.246	1	Two-sided Wilcoxon test	0.25	5
Ptpn4	0.000104824	-0.208468	0.521	0.611	1	Two-sided Wilcoxon test	0.25	5
Zfp945	0.000104928	-0.0863995	0.112	0.188	1	Two-sided Wilcoxon test	0.25	5
Slc1a3	0.000108601	-0.182426	0.287	0.387	1	Two-sided Wilcoxon test	0.25	5
Spag7	0.000109299	-0.192412	0.57	0.615	1	Two-sided Wilcoxon test	0.25	5
Hdhd5	0.000109733	-0.080147	0.074	0.136	1	Two-sided Wilcoxon test	0.25	5
Cotl1	0.000110171	0.220221	0.717	0.687	1	Two-sided Wilcoxon test	0.25	5
Zfp820	0.000110272	-0.0602951	0.132	0.21	1	Two-sided Wilcoxon test	0.25	5
Slc8a1	0.00011222	-0.185856	0.328	0.425	1	Two-sided Wilcoxon test	0.25	5
Cep170	0.000112519	-0.153271	0.627	0.689	1	Two-sided Wilcoxon test	0.25	5
Nudcd3	0.000113877	0.153132	0.612	0.532	1	Two-sided Wilcoxon test	0.25	5
Zfp990	0.000114531	-0.0314707	0.03	0.074	1	Two-sided Wilcoxon test	0.25	5
Eri1	0.000116479	-0.165177	0.456	0.528	1	Two-sided Wilcoxon test	0.25	5
Hist1h2ab	0.000116892	0.155211	0.254	0.172	1	Two-sided Wilcoxon test	0.25	5
1110038B12Rik	0.000118353	0.170373	0.611	0.535	1	Two-sided Wilcoxon test	0.25	5
Prpf4b	0.000120803	-0.141989	0.772	0.803	1	Two-sided Wilcoxon test	0.25	5
Pde3b	0.000124473	-0.110587	0.325	0.421	1	Two-sided Wilcoxon test	0.25	5
Vldlr	0.000127168	0.0591945	0.086	0.031	1	Two-sided Wilcoxon test	0.25	5
Thsd1	0.000127237	0.125452	0.47	0.369	1	Two-sided Wilcoxon test	0.25	5
Sema3a	0.000127956	-0.269681	0.334	0.414	1	Two-sided Wilcoxon test	0.25	5
Ddost	0.000128987	0.168236	0.76	0.714	1	Two-sided Wilcoxon test	0.25	5
Crim1	0.000129275	-0.169673	0.439	0.528	1	Two-sided Wilcoxon test	0.25	5
Nbdy	0.000129818	0.12468	0.578	0.503	1	Two-sided Wilcoxon test	0.25	5
Zfp827	0.000132008	-0.0987906	0.414	0.521	1	Two-sided Wilcoxon test	0.25	5
Tagln	0.000132412	0.269869	0.52	0.412	1	Two-sided Wilcoxon test	0.25	5
Lrch1	0.000132515	-0.0879692	0.331	0.438	1	Two-sided Wilcoxon test	0.25	5
Hist1h2af	0.000133121	0.0936598	0.158	0.087	1	Two-sided Wilcoxon test	0.25	5
Pik3cb	0.000133855	-0.0659639	0.151	0.235	1	Two-sided Wilcoxon test	0.25	5
Itgb6	0.00013461	0.106886	0.101	0.043	1	Two-sided Wilcoxon test	0.25	5
Rpl4	0.000134943	-0.153274	0.954	0.98	1	Two-sided Wilcoxon test	0.25	5
Ctsh	0.000135287	0.112047	0.384	0.284	1	Two-sided Wilcoxon test	0.25	5
Spag6l	0.000135702	-0.125688	0.263	0.356	1	Two-sided Wilcoxon test	0.25	5
Ppib	0.000135929	0.177128	0.895	0.872	1	Two-sided Wilcoxon test	0.25	5
Igfbp3	0.000136834	0.177079	0.286	0.192	1	Two-sided Wilcoxon test	0.25	5
Scaf11	0.000137479	-0.108487	0.814	0.819	1	Two-sided Wilcoxon test	0.25	5
Dse	0.000139818	-0.109227	0.294	0.396	1	Two-sided Wilcoxon test	0.25	5
Exoc5	0.000141427	-0.177066	0.696	0.732	1	Two-sided Wilcoxon test	0.25	5
Rbm28	0.000141464	0.168117	0.696	0.617	1	Two-sided Wilcoxon test	0.25	5
Rarres2	0.000143612	0.100042	0.171	0.098	1	Two-sided Wilcoxon test	0.25	5
Mtus2	0.000145454	0.0446568	0.093	0.036	1	Two-sided Wilcoxon test	0.25	5
Rpsa	0.000145721	-0.116403	1	1	1	Two-sided Wilcoxon test	0.25	5
Rcn1	0.000147344	-0.156529	0.683	0.714	1	Two-sided Wilcoxon test	0.25	5
Trim59	0.000149335	-0.176992	0.377	0.459	1	Two-sided Wilcoxon test	0.25	5
Inpp1	0.000151009	-0.109514	0.165	0.248	1	Two-sided Wilcoxon test	0.25	5
Ibtk	0.000154391	-0.143139	0.37	0.461	1	Two-sided Wilcoxon test	0.25	5
Ppp2r2a	0.000155372	-0.111285	0.814	0.814	1	Two-sided Wilcoxon test	0.25	5
Rwdd1	0.000156631	0.17234	0.765	0.747	1	Two-sided Wilcoxon test	0.25	5
Taok1	0.000157137	-0.166654	0.634	0.691	1	Two-sided Wilcoxon test	0.25	5
Bmp4	0.000159102	0.0656018	0.099	0.04	1	Two-sided Wilcoxon test	0.25	5
Ncam1	0.00016166	-0.223447	0.494	0.577	1	Two-sided Wilcoxon test	0.25	5
Zfas1	0.000162389	0.0953298	0.441	0.347	1	Two-sided Wilcoxon test	0.25	5
Cnih4	0.000165446	0.17326	0.716	0.647	1	Two-sided Wilcoxon test	0.25	5
Dis3l	0.000166568	-0.0799446	0.14	0.219	1	Two-sided Wilcoxon test	0.25	5
Vwf	0.000168237	0.16647	0.38	0.284	1	Two-sided Wilcoxon test	0.25	5
Phf5a	0.000170937	0.160829	0.789	0.763	1	Two-sided Wilcoxon test	0.25	5
Sft2d1	0.000171277	0.109453	0.363	0.273	1	Two-sided Wilcoxon test	0.25	5
Usp28	0.000171534	-0.103377	0.238	0.329	1	Two-sided Wilcoxon test	0.25	5
Ube2j2	0.000174597	0.161135	0.76	0.723	1	Two-sided Wilcoxon test	0.25	5
Gm15614	0.000176048	0.259677	0.534	0.445	1	Two-sided Wilcoxon test	0.25	5
Rab8a	0.000176513	0.141283	0.603	0.519	1	Two-sided Wilcoxon test	0.25	5
R3hdm1	0.000177822	-0.15153	0.692	0.747	1	Two-sided Wilcoxon test	0.25	5
Tbc1d8b	0.000179682	-0.0799911	0.131	0.208	1	Two-sided Wilcoxon test	0.25	5
Tcp1	0.000182015	-0.138471	0.846	0.864	1	Two-sided Wilcoxon test	0.25	5
Psmb3	0.000182097	0.169689	0.853	0.855	1	Two-sided Wilcoxon test	0.25	5
Arpc1a	0.000182325	0.143166	0.757	0.709	1	Two-sided Wilcoxon test	0.25	5
Txndc5	0.000183169	-0.146168	0.608	0.651	1	Two-sided Wilcoxon test	0.25	5
Esam	0.000183243	0.174851	0.62	0.535	1	Two-sided Wilcoxon test	0.25	5
Focad	0.000184244	-0.117982	0.22	0.311	1	Two-sided Wilcoxon test	0.25	5
Tfdp2	0.000186116	-0.210827	0.55	0.613	1	Two-sided Wilcoxon test	0.25	5
Hist1h2ai	0.000186293	-0.0300629	0.031	0.074	1	Two-sided Wilcoxon test	0.25	5
Akap13	0.000187436	-0.174993	0.93	0.924	1	Two-sided Wilcoxon test	0.25	5
Fdps	0.000189934	0.193922	0.669	0.588	1	Two-sided Wilcoxon test	0.25	5
Uhrf1bp1l	0.000190987	-0.0830404	0.437	0.537	1	Two-sided Wilcoxon test	0.25	5
Gm42047	0.000191095	-0.111581	0.107	0.177	1	Two-sided Wilcoxon test	0.25	5
Eif4g2	0.000193301	-0.150109	0.894	0.902	1	Two-sided Wilcoxon test	0.25	5
Far1	0.000193355	-0.226634	0.482	0.555	1	Two-sided Wilcoxon test	0.25	5
Tmtc2	0.000193434	-0.184753	0.51	0.611	1	Two-sided Wilcoxon test	0.25	5
Hdgf	0.000196106	-0.173562	0.84	0.861	1	Two-sided Wilcoxon test	0.25	5
Ptbp2	0.000196778	-0.179268	0.81	0.821	1	Two-sided Wilcoxon test	0.25	5
Dgkh	0.000200537	-0.160822	0.37	0.477	1	Two-sided Wilcoxon test	0.25	5
Lin52	0.000201147	-0.151747	0.27	0.358	1	Two-sided Wilcoxon test	0.25	5
Tecr	0.000204927	0.156332	0.797	0.772	1	Two-sided Wilcoxon test	0.25	5
Bhlhb9	0.000206215	-0.089684	0.261	0.356	1	Two-sided Wilcoxon test	0.25	5
Tm4sf1	0.000207961	0.246443	0.383	0.277	1	Two-sided Wilcoxon test	0.25	5
Clybl	0.000209438	0.110318	0.351	0.262	1	Two-sided Wilcoxon test	0.25	5
Arhgef40	0.000210187	-0.0847548	0.165	0.248	1	Two-sided Wilcoxon test	0.25	5
Txn1	0.000211686	0.177795	0.858	0.832	1	Two-sided Wilcoxon test	0.25	5
Tmtc4	0.000213037	-0.0857077	0.157	0.239	1	Two-sided Wilcoxon test	0.25	5
Papola	0.000213424	-0.14729	0.704	0.756	1	Two-sided Wilcoxon test	0.25	5
Emcn	0.000215343	0.296679	0.723	0.644	1	Two-sided Wilcoxon test	0.25	5
Ptrhd1	0.000216801	0.101447	0.36	0.277	1	Two-sided Wilcoxon test	0.25	5
Fam32a	0.000220701	0.158119	0.623	0.544	1	Two-sided Wilcoxon test	0.25	5
Hacd1	0.000230621	-0.172405	0.387	0.472	1	Two-sided Wilcoxon test	0.25	5
Lage3	0.000230832	0.149246	0.6	0.523	1	Two-sided Wilcoxon test	0.25	5
Litaf	0.000231003	0.158925	0.723	0.644	1	Two-sided Wilcoxon test	0.25	5
Zfp532	0.000234166	-0.154779	0.478	0.566	1	Two-sided Wilcoxon test	0.25	5
Maged2	0.000242331	0.209422	0.859	0.81	1	Two-sided Wilcoxon test	0.25	5
Fign	0.000242588	-0.0983852	0.234	0.324	1	Two-sided Wilcoxon test	0.25	5
Dock3	0.000244563	-0.17906	0.113	0.181	1	Two-sided Wilcoxon test	0.25	5
Kdm5d	0.000244641	-0.055263	0.12	0.195	1	Two-sided Wilcoxon test	0.25	5
Tcf25	0.00024595	0.135023	0.782	0.729	1	Two-sided Wilcoxon test	0.25	5
Tmem173	0.000246618	0.0524631	0.134	0.069	1	Two-sided Wilcoxon test	0.25	5
Smim27	0.000246867	0.0672249	0.252	0.174	1	Two-sided Wilcoxon test	0.25	5
Rft1	0.000247009	-0.0667029	0.088	0.152	1	Two-sided Wilcoxon test	0.25	5
Vps13d	0.00024858	-0.128643	0.372	0.485	1	Two-sided Wilcoxon test	0.25	5
Fkbp8	0.000255804	0.165191	0.734	0.689	1	Two-sided Wilcoxon test	0.25	5
Ckap4	0.000257319	-0.189792	0.695	0.707	1	Two-sided Wilcoxon test	0.25	5
Fkrp	0.000257605	-0.0680628	0.154	0.233	1	Two-sided Wilcoxon test	0.25	5
Rian	0.000258136	-0.437146	0.57	0.622	1	Two-sided Wilcoxon test	0.25	5
Cct2	0.000261171	-0.1372	0.882	0.917	1	Two-sided Wilcoxon test	0.25	5
Egln1	0.000262621	0.10793	0.355	0.262	1	Two-sided Wilcoxon test	0.25	5
Cux1	0.000262865	-0.181709	0.725	0.774	1	Two-sided Wilcoxon test	0.25	5
Adar	0.000263515	-0.0625251	0.155	0.237	1	Two-sided Wilcoxon test	0.25	5
Gabarapl2	0.000263526	0.143369	0.682	0.611	1	Two-sided Wilcoxon test	0.25	5
Eef1g	0.000265132	-0.139307	0.928	0.937	1	Two-sided Wilcoxon test	0.25	5
Zfand3	0.000274166	-0.109318	0.84	0.859	1	Two-sided Wilcoxon test	0.25	5
Gm28375	0.000274566	0.214039	0.254	0.177	1	Two-sided Wilcoxon test	0.25	5
Foxp2	0.000278044	-0.17295	0.292	0.385	1	Two-sided Wilcoxon test	0.25	5
Luc7l2	0.000278265	-0.114236	0.943	0.944	1	Two-sided Wilcoxon test	0.25	5
Mllt10	0.000282822	-0.19047	0.773	0.79	1	Two-sided Wilcoxon test	0.25	5
Gna14	0.000284334	0.0495175	0.055	0.013	1	Two-sided Wilcoxon test	0.25	5
Hmga1b	0.000286021	-0.0519677	0.052	0.103	1	Two-sided Wilcoxon test	0.25	5
Rack1	0.000290267	-0.119373	0.997	0.996	1	Two-sided Wilcoxon test	0.25	5
Cachd1	0.00029135	-0.142138	0.426	0.515	1	Two-sided Wilcoxon test	0.25	5
Gm15886	0.000291815	0.12236	0.212	0.134	1	Two-sided Wilcoxon test	0.25	5
Fcrla	0.000293891	0.0388245	0.05	0.011	1	Two-sided Wilcoxon test	0.25	5
Kcnk6	0.000293957	-0.0623395	0.085	0.148	1	Two-sided Wilcoxon test	0.25	5
Clk1	0.000294073	0.234079	0.832	0.774	1	Two-sided Wilcoxon test	0.25	5
Sparcl1	0.000296284	0.104751	0.187	0.114	1	Two-sided Wilcoxon test	0.25	5
Rps6	0.000297101	-0.137978	0.988	0.991	1	Two-sided Wilcoxon test	0.25	5
Satb2	0.000303705	-0.0759568	0.047	0.096	1	Two-sided Wilcoxon test	0.25	5
Dctn3	0.000304419	0.152894	0.712	0.669	1	Two-sided Wilcoxon test	0.25	5
Rbm20	0.000305275	-0.11116	0.093	0.157	1	Two-sided Wilcoxon test	0.25	5
Nsa2	0.000308384	0.140822	0.804	0.783	1	Two-sided Wilcoxon test	0.25	5
Aco1	0.000319186	-0.0736787	0.213	0.304	1	Two-sided Wilcoxon test	0.25	5
D8Ertd738e	0.000324522	0.163491	0.806	0.763	1	Two-sided Wilcoxon test	0.25	5
Snx11	0.000329283	-0.0542114	0.059	0.112	1	Two-sided Wilcoxon test	0.25	5
5330416C01Rik	0.000330322	-0.0745375	0.051	0.101	1	Two-sided Wilcoxon test	0.25	5
Clint1	0.000332418	-0.120103	0.802	0.819	1	Two-sided Wilcoxon test	0.25	5
Reck	0.000336984	-0.0906273	0.217	0.309	1	Two-sided Wilcoxon test	0.25	5
Atp5h	0.000340443	0.145737	0.906	0.884	1	Two-sided Wilcoxon test	0.25	5
Mrpl54	0.000343401	0.151732	0.733	0.689	1	Two-sided Wilcoxon test	0.25	5
N4bp2	0.000344156	-0.18441	0.665	0.698	1	Two-sided Wilcoxon test	0.25	5
Dcun1d4	0.000344935	-0.0623153	0.123	0.195	1	Two-sided Wilcoxon test	0.25	5
Manea	0.000351771	-0.0637786	0.209	0.302	1	Two-sided Wilcoxon test	0.25	5
Rpl19	0.000353057	0.11816	0.995	1	1	Two-sided Wilcoxon test	0.25	5
Pkp4	0.000355397	-0.160356	0.533	0.609	1	Two-sided Wilcoxon test	0.25	5
Kdm4c	0.000356214	-0.11202	0.441	0.537	1	Two-sided Wilcoxon test	0.25	5
Cgnl1	0.000357072	-0.193892	0.88	0.87	1	Two-sided Wilcoxon test	0.25	5
Tubb3	0.00036076	-0.0902972	0.107	0.174	1	Two-sided Wilcoxon test	0.25	5
Tceal8	0.000367735	-0.192734	0.666	0.685	1	Two-sided Wilcoxon test	0.25	5
Mia2	0.000373611	-0.141642	0.611	0.667	1	Two-sided Wilcoxon test	0.25	5
Tgfb2	0.000375629	-0.242657	0.39	0.483	1	Two-sided Wilcoxon test	0.25	5
D5Ertd579e	0.000383117	-0.10378	0.332	0.427	1	Two-sided Wilcoxon test	0.25	5
Plvap	0.000386288	0.212249	0.807	0.774	1	Two-sided Wilcoxon test	0.25	5
Ecscr	0.000386367	0.193993	0.663	0.6	1	Two-sided Wilcoxon test	0.25	5
Fbn2	0.000388693	-0.252414	0.679	0.729	1	Two-sided Wilcoxon test	0.25	5
Ccdc71l	0.000391099	-0.10046	0.267	0.358	1	Two-sided Wilcoxon test	0.25	5
Zfp58	0.000397224	-0.0261336	0.033	0.074	1	Two-sided Wilcoxon test	0.25	5
Rab1b	0.000397738	0.13298	0.561	0.483	1	Two-sided Wilcoxon test	0.25	5
Wls	0.000399029	-0.0986215	0.699	0.738	1	Two-sided Wilcoxon test	0.25	5
1110004F10Rik	0.000400294	0.165029	0.792	0.749	1	Two-sided Wilcoxon test	0.25	5
Palm	0.000401362	-0.194132	0.598	0.653	1	Two-sided Wilcoxon test	0.25	5
Snd1	0.000402269	-0.168656	0.872	0.843	1	Two-sided Wilcoxon test	0.25	5
Rfx3	0.000402586	-0.205291	0.647	0.696	1	Two-sided Wilcoxon test	0.25	5
Slc38a1	0.000407434	-0.145793	0.768	0.787	1	Two-sided Wilcoxon test	0.25	5
Usp24	0.000408461	-0.106594	0.421	0.515	1	Two-sided Wilcoxon test	0.25	5
Snrpa1	0.000408945	0.135595	0.758	0.702	1	Two-sided Wilcoxon test	0.25	5
Slc16a1	0.000409249	-0.0844051	0.209	0.293	1	Two-sided Wilcoxon test	0.25	5
Mphosph6	0.000410897	0.141378	0.534	0.459	1	Two-sided Wilcoxon test	0.25	5
Flnc	0.000411909	0.0567509	0.074	0.027	1	Two-sided Wilcoxon test	0.25	5
Cox14	0.000415961	0.137198	0.643	0.586	1	Two-sided Wilcoxon test	0.25	5
Gm10260	0.000416624	-0.252125	0.203	0.26	1	Two-sided Wilcoxon test	0.25	5
Snrnp40	0.000418221	0.160496	0.731	0.66	1	Two-sided Wilcoxon test	0.25	5
Egfl7	0.000419588	0.196502	0.8	0.747	1	Two-sided Wilcoxon test	0.25	5
Milr1	0.000421731	0.0886645	0.074	0.027	1	Two-sided Wilcoxon test	0.25	5
Corin	0.000422007	-0.145844	0.25	0.34	1	Two-sided Wilcoxon test	0.25	5
Ttc23l	0.000425123	0.161134	0.202	0.13	1	Two-sided Wilcoxon test	0.25	5
Pdgfb	0.000426032	0.10961	0.172	0.105	1	Two-sided Wilcoxon test	0.25	5
Plekha5	0.000426796	-0.162323	0.457	0.55	1	Two-sided Wilcoxon test	0.25	5
Pgpep1l	0.000427377	0.131023	0.155	0.089	1	Two-sided Wilcoxon test	0.25	5
Vapa	0.000427843	0.144196	0.844	0.817	1	Two-sided Wilcoxon test	0.25	5
Hacd2	0.000429247	-0.122668	0.253	0.34	1	Two-sided Wilcoxon test	0.25	5
Atp5d	0.000432021	0.115641	0.894	0.913	1	Two-sided Wilcoxon test	0.25	5
Polr2j	0.000436547	0.154089	0.679	0.609	1	Two-sided Wilcoxon test	0.25	5
Nhsl1	0.000439873	-0.122676	0.48	0.57	1	Two-sided Wilcoxon test	0.25	5
Samsn1	0.000443639	0.0572475	0.128	0.067	1	Two-sided Wilcoxon test	0.25	5
Ptprj	0.000446238	-0.0486503	0.099	0.163	1	Two-sided Wilcoxon test	0.25	5
Dcaf4	0.000446534	0.0473544	0.242	0.161	1	Two-sided Wilcoxon test	0.25	5
Ccdc112	0.000448038	-0.0702489	0.141	0.215	1	Two-sided Wilcoxon test	0.25	5
Cirbp	0.00044836	0.122995	0.561	0.474	1	Two-sided Wilcoxon test	0.25	5
Il10	0.000451568	0.0564648	0.056	0.016	1	Two-sided Wilcoxon test	0.25	5
Ebna1bp2	0.000455351	-0.181225	0.536	0.573	1	Two-sided Wilcoxon test	0.25	5
Gpx4	0.000463583	0.162868	0.823	0.794	1	Two-sided Wilcoxon test	0.25	5
Tcf15	0.000466587	0.0588283	0.076	0.029	1	Two-sided Wilcoxon test	0.25	5
Mier3	0.000467725	-0.100428	0.188	0.266	1	Two-sided Wilcoxon test	0.25	5
2810004N23Rik	0.000469964	0.145431	0.702	0.638	1	Two-sided Wilcoxon test	0.25	5
Chchd3	0.000471845	-0.1442	0.786	0.81	1	Two-sided Wilcoxon test	0.25	5
Ndel1	0.000475688	-0.179103	0.628	0.676	1	Two-sided Wilcoxon test	0.25	5
Mrpl13	0.000475748	0.129792	0.661	0.586	1	Two-sided Wilcoxon test	0.25	5
Ccdc88a	0.000478451	-0.165891	0.696	0.743	1	Two-sided Wilcoxon test	0.25	5
Gatad2a	0.000478487	0.129469	0.699	0.631	1	Two-sided Wilcoxon test	0.25	5
Has2	0.000480812	-0.183641	0.181	0.26	1	Two-sided Wilcoxon test	0.25	5
Rcor3	0.000482206	-0.055359	0.155	0.237	1	Two-sided Wilcoxon test	0.25	5
Eif3h	0.000486818	0.128188	0.879	0.884	1	Two-sided Wilcoxon test	0.25	5
Angptl2	0.000491912	-0.0809813	0.086	0.143	1	Two-sided Wilcoxon test	0.25	5
Rev3l	0.000492446	-0.148542	0.721	0.763	1	Two-sided Wilcoxon test	0.25	5
Fam168a	0.000493945	-0.174466	0.466	0.544	1	Two-sided Wilcoxon test	0.25	5
Sardh	0.000494342	0.0695899	0.124	0.065	1	Two-sided Wilcoxon test	0.25	5
Cep120	0.000494742	-0.113577	0.503	0.584	1	Two-sided Wilcoxon test	0.25	5
Phip	0.000501394	-0.132574	0.686	0.72	1	Two-sided Wilcoxon test	0.25	5
Abcc4	0.000502409	0.0529194	0.075	0.029	1	Two-sided Wilcoxon test	0.25	5
Zwint	0.000502504	-0.1866	0.626	0.653	1	Two-sided Wilcoxon test	0.25	5
AI597479	0.000502507	-0.0446735	0.076	0.134	1	Two-sided Wilcoxon test	0.25	5
Vopp1	0.000508825	-0.102511	0.265	0.353	1	Two-sided Wilcoxon test	0.25	5
Qpct	0.000509621	-0.040645	0.055	0.105	1	Two-sided Wilcoxon test	0.25	5
Pet100	0.000511595	0.122412	0.495	0.425	1	Two-sided Wilcoxon test	0.25	5
Ptpn1	0.000512536	0.161206	0.748	0.68	1	Two-sided Wilcoxon test	0.25	5
Zmat1	0.000520209	-0.0324563	0.063	0.116	1	Two-sided Wilcoxon test	0.25	5
Gstcd	0.000522697	-0.144446	0.258	0.34	1	Two-sided Wilcoxon test	0.25	5
Eif3j1	0.000528866	-0.174494	0.638	0.673	1	Two-sided Wilcoxon test	0.25	5
Peg12	0.000529896	-0.0443991	0.189	0.273	1	Two-sided Wilcoxon test	0.25	5
Ext2	0.000530584	0.145942	0.558	0.47	1	Two-sided Wilcoxon test	0.25	5
Cdc37	0.000532565	0.139324	0.823	0.779	1	Two-sided Wilcoxon test	0.25	5
Aimp1	0.000535985	0.127298	0.768	0.736	1	Two-sided Wilcoxon test	0.25	5
Plxna4	0.000537314	-0.322249	0.572	0.626	1	Two-sided Wilcoxon test	0.25	5
Kalrn	0.000539758	-0.176546	0.499	0.586	1	Two-sided Wilcoxon test	0.25	5
Nfxl1	0.000540539	-0.102774	0.291	0.376	1	Two-sided Wilcoxon test	0.25	5
Isoc1	0.000543388	-0.169699	0.31	0.376	1	Two-sided Wilcoxon test	0.25	5
Vcam1	0.000543613	0.10757	0.088	0.038	1	Two-sided Wilcoxon test	0.25	5
Stat3	0.00054567	0.166207	0.656	0.579	1	Two-sided Wilcoxon test	0.25	5
Ank1	0.000550664	-0.127628	0.073	0.128	1	Two-sided Wilcoxon test	0.25	5
Polr2e	0.000554863	0.158809	0.722	0.68	1	Two-sided Wilcoxon test	0.25	5
Zmym2	0.000556599	-0.134678	0.489	0.566	1	Two-sided Wilcoxon test	0.25	5
Hdac4	0.000560178	-0.0934072	0.331	0.427	1	Two-sided Wilcoxon test	0.25	5
Hdlbp	0.000565728	-0.129797	0.858	0.846	1	Two-sided Wilcoxon test	0.25	5
Slit3	0.000566362	0.234305	0.198	0.125	1	Two-sided Wilcoxon test	0.25	5
Stk39	0.000569604	-0.173363	0.591	0.649	1	Two-sided Wilcoxon test	0.25	5
Ftl1	0.000575002	-0.103649	0.999	0.998	1	Two-sided Wilcoxon test	0.25	5
Cdc42	0.000575772	0.12641	0.934	0.919	1	Two-sided Wilcoxon test	0.25	5
Nras	0.00058131	-0.153095	0.675	0.718	1	Two-sided Wilcoxon test	0.25	5
Farp1	0.000581661	-0.152694	0.815	0.826	1	Two-sided Wilcoxon test	0.25	5
Nhsl2	0.000585458	0.223775	0.541	0.45	1	Two-sided Wilcoxon test	0.25	5
F8a	0.000586684	-0.0300144	0.068	0.123	1	Two-sided Wilcoxon test	0.25	5
Ercc6l2	0.000587837	-0.0979662	0.205	0.282	1	Two-sided Wilcoxon test	0.25	5
Pwwp3a	0.000588559	0.142385	0.578	0.503	1	Two-sided Wilcoxon test	0.25	5
Grcc10	0.000591956	0.163064	0.699	0.633	1	Two-sided Wilcoxon test	0.25	5
Zc3h15	0.000593881	0.157601	0.888	0.832	1	Two-sided Wilcoxon test	0.25	5
Gm47547	0.000599636	-0.0265971	0.02	0.054	1	Two-sided Wilcoxon test	0.25	5
Prmt3	0.000604739	-0.109791	0.328	0.414	1	Two-sided Wilcoxon test	0.25	5
Stim2	0.000607871	-0.117902	0.481	0.564	1	Two-sided Wilcoxon test	0.25	5
Rabep1	0.000608594	-0.185423	0.591	0.64	1	Two-sided Wilcoxon test	0.25	5
Klf1	0.000610404	-0.110607	0.1	0.161	1	Two-sided Wilcoxon test	0.25	5
Echs1	0.00061372	0.128409	0.661	0.6	1	Two-sided Wilcoxon test	0.25	5
Gnb2	0.000614092	0.170612	0.83	0.823	1	Two-sided Wilcoxon test	0.25	5
Nptn	0.000615997	-0.156581	0.641	0.694	1	Two-sided Wilcoxon test	0.25	5
Msh6	0.000616375	-0.111216	0.257	0.34	1	Two-sided Wilcoxon test	0.25	5
Sec31a	0.000618888	-0.136152	0.684	0.718	1	Two-sided Wilcoxon test	0.25	5
Plce1	0.000619312	-0.104693	0.124	0.188	1	Two-sided Wilcoxon test	0.25	5
Rpl9	0.000622074	-0.12828	0.992	1	1	Two-sided Wilcoxon test	0.25	5
Tmem108	0.000627916	-0.282736	0.643	0.691	1	Two-sided Wilcoxon test	0.25	5
Mcm6	0.000637459	-0.123988	0.673	0.711	1	Two-sided Wilcoxon test	0.25	5
Supt5	0.000641433	0.138313	0.535	0.481	1	Two-sided Wilcoxon test	0.25	5
Fis1	0.000641463	0.161987	0.734	0.685	1	Two-sided Wilcoxon test	0.25	5
Metrnl	0.000652907	-0.0538481	0.053	0.101	1	Two-sided Wilcoxon test	0.25	5
Pofut2	0.000653909	0.127783	0.536	0.47	1	Two-sided Wilcoxon test	0.25	5
Faf1	0.000655319	-0.150026	0.768	0.781	1	Two-sided Wilcoxon test	0.25	5
Ap3b1	0.000658723	-0.131504	0.719	0.745	1	Two-sided Wilcoxon test	0.25	5
Rnf19a	0.000659057	-0.0823391	0.543	0.642	1	Two-sided Wilcoxon test	0.25	5
Laptm5	0.000663369	0.0452327	0.139	0.078	1	Two-sided Wilcoxon test	0.25	5
Mapk1ip1l	0.000663595	-0.164007	0.815	0.821	1	Two-sided Wilcoxon test	0.25	5
Epb41l4aos	0.000664368	0.123384	0.375	0.304	1	Two-sided Wilcoxon test	0.25	5
Dock6	0.00066524	0.16537	0.663	0.597	1	Two-sided Wilcoxon test	0.25	5
Ryr3	0.000666585	0.0302687	0.059	0.018	1	Two-sided Wilcoxon test	0.25	5
Zswim5	0.000668534	-0.0367612	0.031	0.069	1	Two-sided Wilcoxon test	0.25	5
Ifi205	0.000676121	0.0941947	0.139	0.078	1	Two-sided Wilcoxon test	0.25	5
Tspan4	0.000677832	0.134214	0.453	0.374	1	Two-sided Wilcoxon test	0.25	5
S100a11	0.000677933	0.247205	0.737	0.725	1	Two-sided Wilcoxon test	0.25	5
Txnl1	0.000681913	0.123299	0.857	0.839	1	Two-sided Wilcoxon test	0.25	5
Tmx4	0.000684813	-0.177935	0.704	0.77	1	Two-sided Wilcoxon test	0.25	5
Rnaseh2c	0.000689739	0.143476	0.7	0.667	1	Two-sided Wilcoxon test	0.25	5
Ppp3cb	0.000690045	-0.141911	0.511	0.573	1	Two-sided Wilcoxon test	0.25	5
Gemin5	0.000692357	-0.134175	0.298	0.374	1	Two-sided Wilcoxon test	0.25	5
Dcaf6	0.00070954	-0.126765	0.318	0.414	1	Two-sided Wilcoxon test	0.25	5
Gmfg	0.000716143	0.0895079	0.255	0.179	1	Two-sided Wilcoxon test	0.25	5
Cdca7	0.000717106	0.0964877	0.449	0.376	1	Two-sided Wilcoxon test	0.25	5
Zkscan8	0.000722773	-0.0435042	0.058	0.107	1	Two-sided Wilcoxon test	0.25	5
Zfp639	0.000724038	0.101702	0.419	0.329	1	Two-sided Wilcoxon test	0.25	5
Relb	0.000724126	0.14188	0.321	0.239	1	Two-sided Wilcoxon test	0.25	5
Sri	0.000729392	0.144649	0.72	0.68	1	Two-sided Wilcoxon test	0.25	5
Ftx	0.000736551	-0.0803048	0.154	0.226	1	Two-sided Wilcoxon test	0.25	5
Mrpl34	0.000744648	0.125124	0.75	0.718	1	Two-sided Wilcoxon test	0.25	5
Gpc6	0.00074793	-0.376448	0.465	0.539	1	Two-sided Wilcoxon test	0.25	5
Bex3	0.000758486	0.171633	0.899	0.834	1	Two-sided Wilcoxon test	0.25	5
Il1r1	0.000762335	-0.0896518	0.173	0.251	1	Two-sided Wilcoxon test	0.25	5
Mpped2	0.000763292	-0.184561	0.38	0.461	1	Two-sided Wilcoxon test	0.25	5
Lpp	0.000777839	-0.104817	0.92	0.908	1	Two-sided Wilcoxon test	0.25	5
Gabpa	0.000778217	-0.112819	0.315	0.389	1	Two-sided Wilcoxon test	0.25	5
Fstl1	0.000778491	-0.217137	0.765	0.752	1	Two-sided Wilcoxon test	0.25	5
Glrx5	0.000784245	-0.179794	0.844	0.872	1	Two-sided Wilcoxon test	0.25	5
Tnks	0.000786282	-0.128772	0.749	0.772	1	Two-sided Wilcoxon test	0.25	5
Phkb	0.000787624	-0.110777	0.487	0.568	1	Two-sided Wilcoxon test	0.25	5
Mat2b	0.000788842	-0.165528	0.51	0.573	1	Two-sided Wilcoxon test	0.25	5
Borcs8	0.000789517	0.116265	0.41	0.336	1	Two-sided Wilcoxon test	0.25	5
Astn1	0.000793428	-0.126128	0.155	0.224	1	Two-sided Wilcoxon test	0.25	5
Pdss1	0.000795534	-0.123389	0.236	0.315	1	Two-sided Wilcoxon test	0.25	5
Tyw3	0.000800016	-0.0149435	0.068	0.123	1	Two-sided Wilcoxon test	0.25	5
Rplp0	0.000800934	-0.103182	1	1	1	Two-sided Wilcoxon test	0.25	5
Lyve1	0.000803993	0.104707	0.13	0.072	1	Two-sided Wilcoxon test	0.25	5
Mcrip1	0.000816697	0.15312	0.665	0.611	1	Two-sided Wilcoxon test	0.25	5
[truncated: 10,471 more rows]

## Sheet: CM2
Supplementary Data 2. DEG in single cell datasets of Isl1cre/+Rnf20fl/fl versus control embryos.
[truncated: 11,494 more rows]

[truncated: 5 more sheets: OFT_MES, EC1, EC2, EC3, EC4]
