# Supplementary material for: Endothelial RNF20 suppresses endothelial-to-mesenchymal transition and safeguards physiological angiocrine signaling to prevent congenital heart disease
Source: Nat Commun. 2025 Oct 27;16:9480. doi: 10.1038/s41467-025-65291-0 (PMC12559710; doi:10.1038/s41467-025-65291-0)
Supplement: Supplementary file 8 — Supplementary Data 5 [file 41467_2025_65291_MOESM8_ESM.xlsx]

## Sheet: Supplementary Data 5
Supplementary Data 5. DEG in RNA-seq datasets of sorted Pecam1⁺ shRnf20 KD ECs versus control differentiated ECs.
REFSEQ	SYMBOL	length	04Day07_EC_Cd31po_CtrPlko_r1	04Day07_EC_Cd31po_CtrPlko_r3	04Day07_EC_Cd31po_Rnf20_KD_r1	04Day07_EC_Cd31po_Rnf20_KD_r2	sumRAW	baseMean	log2FoldChange	test used	lfcSE	stat	pvalue	padj	TMM_04Day07_EC_Cd31po_CtrPlko_r1	TMM_04Day07_EC_Cd31po_CtrPlko_r3	TMM_04Day07_EC_Cd31po_Rnf20_KD_r1	TMM_04Day07_EC_Cd31po_Rnf20_KD_r2	FC1	FC2	pvalue	padjus1	padjus2	RPKM_04Day07_EC_Cd31po_CtrPlko_r1	RPKM_04Day07_EC_Cd31po_CtrPlko_r3	RPKM_04Day07_EC_Cd31po_Rnf20_KD_r1	RPKM_04Day07_EC_Cd31po_Rnf20_KD_r2	sumRPKM
NM_001001130	Zfp85	2280	67	59.5	62.5	67	256	63.8343	-0.0797165	Wald Test (two-side)	0.34094	-0.233814	0.815129	0.968988	67.8657	63.3189	59.9177	64.2348						0.857393	0.798432	0.766704	0.811	3.23353
NM_001001144	Scap	4201	1672	1659	1872	2016	7219	1796.57	0.119649	Wald Test (two-side)	0.0864505	1.38402	0.166351	0.611372	1693.6	1750.77	1809.13	1932.8						11.6124	12.0823	12.4634	13.244	49.4021
NM_001001152	Zfp458	3482	18.5	10.5	18.5	22.5	70	16.8183	0.416688	Wald Test (two-side)	0.671637	0.620407	0.53499		18.2326	10.5532	17.3955	21.092		UP_FC1.25				0.155018	0.0922606	0.148602	0.178334	0.574216
NM_001001176	Taf9b	2574	222	210.5	249.5	255	937	233.141	0.122531	Wald Test (two-side)	0.184223	0.665123	0.505972	0.887541	224.868	221.616	241.604	244.476						2.51643	2.50207	2.71109	2.73409	10.4637
NM_001001177	Tsbp1	1878	0.5	2.5	1.5	8	12.5	2.92832	2.20119	Wald Test (two-side)	1.8164	1.21184	0.225573		0	2.11063	1.93283	7.66983	UP_FC1_5	UP_FC1.25				0.0077681	0.0407287	0.0223397	0.117564	0.188401
NM_001001180	Zfp941	3904	12	15	6.5	15	48.5	12.041	-0.470081	Wald Test (two-side)	0.806373	-0.582956	0.559923		12.155	15.8297	5.79849	14.3809		down_FC0_8				0.0896833	0.117554	0.0465678	0.106038	0.359843
NM_001001181	BC031181	1105	806.5	762.5	833	855.5	3257.5	811.565	0.00452332	Wald Test (two-side)	0.109149	0.0414419	0.966944	0.992681	816.414	804.15	805.024	820.672						21.2952	21.1122	21.0846	21.3668	84.8588
NM_001001182	Baz2b	7942	1248.5	1292	1536.5	1441.5	5518.5	1373.62	0.125917	Wald Test (two-side)	0.0954878	1.31867	0.187278	0.643088	1264.12	1363.47	1484.41	1382.49						4.58668	4.97724	5.4111	5.00917	19.9842
NM_001001183	Tmem204	1774	2504.5	2401.5	2301	2426	9633	2405.2	-0.156577	Wald Test (two-side)	0.0784643	-1.99551	0.0459868	0.31712	2536.35	2534.87	2223.72	2325.88			P0_05			41.1915	41.4176	36.2782	37.7414	156.629
NM_001001184	Primpol	3818	157	170.5	169.5	159	656	163.79	-0.0952074	Wald Test (two-side)	0.219742	-0.43327	0.664819	0.932316	159.028	179.404	164.291	152.438						1.19979	1.36629	1.2417	1.14932	4.9571
NM_001001185	BC048507	595	1	1	0	0.5	2.5	0.517059	-2.54601	Wald Test (two-side)	3.75423	-0.678171	0.497663		1.01292	1.05532	0	0	down_FC0_6	down_FC0_8				0.0490369	0.0514208	0	0.0231918	0.12365
NM_001001186	Zfp456	4073	74	67.5	73.5	89.5	304.5	76.1295	0.105013	Wald Test (two-side)	0.316273	0.332034	0.739864	0.949831	74.9561	71.7614	71.5147	86.2856						0.5301	0.507044	0.504726	0.606443	2.14831
NM_001001187	Zfp738	4498	137	152	171	132.5	592.5	147.747	-0.0356316	Wald Test (two-side)	0.240465	-0.148178	0.882202	0.979489	138.77	160.408	165.257	126.552						0.888671	1.0339	1.06331	0.812976	3.79886
NM_001001295	Dis3l	3556	352.5	362	361	341.5	1417	353.833	-0.125887	Wald Test (two-side)	0.154776	-0.813352	0.416017	0.84265	356.548	382.024	348.876	327.885						2.89226	3.1146	2.83941	2.65039	11.4967
NM_001001297	Thnsl1	2322	57.5	62	63.5	55.5	238.5	59.9296	-0.103707	Wald Test (two-side)	0.353546	-0.293334	0.769267	0.958686	58.7494	65.4295	61.8506	53.6888						0.722513	0.816931	0.764881	0.659647	2.96397
NM_001001309	Itga8	5800	63.5	54	30.5	42.5	190.5	47.7682	-0.814735	Wald Test (two-side)	0.404707	-2.01315	0.0440993		64.8269	56.987	28.9924	40.2666	down_FC0_6	down_FC0_8	P0_05			0.319437	0.284854	0.14708	0.202228	0.9536
NM_001001321	Slc35d2	2262	137	130.5	125.5	110	503	125.797	-0.280481	Wald Test (two-side)	0.248266	-1.12976	0.258578	0.729194	138.77	137.191	121.768	105.46						1.76713	1.76512	1.55179	1.34209	6.42613
NM_001001326	Dennd2b	4233	1255	1163.5	1205	1349	4972.5	1239.36	-0.0243365	Wald Test (two-side)	0.0989343	-0.245986	0.805693	0.966846	1271.21	1228.39	1164.53	1293.33						8.65039	8.40957	7.96199	8.79518	33.8171
NM_001001327	Vkorc1l1	4805	1015.5	943.5	837	847.5	3643.5	911.809	-0.320581	Wald Test (two-side)	0.104874	-3.05682	0.002237	0.0421922	1029.13	996.218	808.889	813.002		down_FC0_8	P0_05	P0_05	P0_1	6.16633	6.00765	4.87208	4.86774	21.9138
NM_001001333	Hexd	2145	52	44.5	44.5	44.5	185.5	45.953	-0.227014	Wald Test (two-side)	0.400678	-0.566576	0.571002		52.6719	46.4339	42.5223	42.1841						0.70732	0.634729	0.58025	0.57255	2.49485
NM_001001334	Spag6	1638	0.5	2	1.5	0	4	1.01087	-0.121059	Wald Test (two-side)	2.88002	-0.0420342	0.966471		0	2.11063	1.93283	0						0.00890628	0.037357	0.025613	0	0.0718763
NM_001001335	Plekha8	6611	974	757	770.5	741.5	3243	810.244	-0.295277	Wald Test (two-side)	0.124172	-2.37797	0.0174081	0.174721	986.584	798.874	744.139	711.377			P0_05			4.29865	3.50336	3.25978	3.09546	14.1572
NM_001001447	Zscan22	3465	186.5	157.5	175	174	693	172.771	-0.0806779	Wald Test (two-side)	0.213689	-0.377548	0.705766	0.943038	188.403	166.74	169.123	166.819						1.57042	1.3907	1.41259	1.38588	5.7596
NM_001001452	Tas2r143	880	2	3	2.5	3.5	11	2.73988	0.15434	Wald Test (two-side)	1.60624	0.096088	0.923451		2.02584	3.16595	1.93283	3.83492						0.0663113	0.104302	0.0794584	0.109766	0.359838
NM_001001454	Ttyh1	2996	0.5	2.5	5	3	11	2.45472	1.88257	Wald Test (two-side)	1.88864	0.996782	0.31887		0	2.11063	4.83207	2.87619	UP_FC1_5	UP_FC1.25				0.00486932	0.0255302	0.0466778	0.0276351	0.104712
NM_001001488	Atp8b1	6410	4	6	7	11.5	28.5	7.16331	0.817837	Wald Test (two-side)	1.02575	0.797308	0.425272		4.05168	6.33189	6.7649	11.5047	UP_FC1_5	UP_FC1.25				0.0182072	0.0286384	0.0305438	0.0495132	0.126903
NM_001001491	Tpm4	2089	23318	20726.5	19191	19664	82899.5	20722.7	-0.282634	Wald Test (two-side)	0.0631538	-4.47532	7.62955e-06	0.000373114	23619.3	21872.5	18546.5	18852.4			P0_05	P0_05	P0_1	325.681	303.559	256.946	259.785	1145.97
NM_001001492	Lca5l	3157	7	2	3.5	6.5	19	4.70478	0.0596354	Wald Test (two-side)	1.26209	0.0472515	0.962313		7.09044	2.11063	3.86566	5.75237						0.0646939	0.0193826	0.0310082	0.0568224	0.171907
NM_001001493	Wdr83os	693	400.5	352.5	362	423.5	1538.5	383.246	-0.0384029	Wald Test (two-side)	0.154601	-0.2484	0.803825	0.966231	405.168	371.471	349.842	406.501						16.862	15.5626	14.6103	16.8656	63.9004
NM_001001495	Tnip3	3759	3	2	2	0	7	1.77056	-1.41713	Wald Test (two-side)	2.13252	-0.664533	0.506349		3.03876	2.11063	1.93283	0	down_FC0_6	down_FC0_8				0.0232857	0.0162785	0.0148813	0	0.0544454
NM_001001496	Gja6	2013	2.5	2	4.5	0	9	2.00053	-0.0990254	Wald Test (two-side)	1.99684	-0.049591	0.960448		2.02584	2.11063	3.86566	0						0.0362357	0.0303978	0.0625247	0	0.129158
NM_001001565	Chpf	3228	55.5	68.5	56.5	45.5	226	56.6764	-0.386797	Wald Test (two-side)	0.369647	-1.0464	0.295378		56.7235	71.7614	54.1192	44.1015		down_FC0_8				0.501649	0.649252	0.489551	0.389008	2.02946
NM_001001566	Chpf	3086	53	67	56	45.5	221.5	55.6529	-0.339925	Wald Test (two-side)	0.374437	-0.907831	0.363968		53.6848	70.7061	54.1192	44.1015		down_FC0_8				0.501095	0.664255	0.507545	0.406908	2.0798
NM_001001602	Dab2ip	6378	3442.5	3215	3528.5	3589.5	13775.5	3432.66	-0.00592144	Wald Test (two-side)	0.0717632	-0.0825137	0.934238	0.985544	3486.47	3392.84	3409.51	3441.84						15.7482	15.4224	15.4735	15.5321	62.1762
NM_001001735	Nsd3	3640	609.5	606.5	674.5	701.5	2592	645.448	0.0750233	Wald Test (two-side)	0.119694	0.626793	0.530795	0.899191	617.881	639.521	651.364	673.028						4.88554	5.09783	5.18278	5.31872	20.4849
NM_001001737	Zfp950	4899	30	44	52.5	45.5	172	42.7941	0.298325	Wald Test (two-side)	0.428159	0.696761	0.485952		30.3876	46.4339	50.2536	44.1015						0.178671	0.27479	0.299733	0.256321	1.00952
NM_001001738	Itprip	3792	1487.5	1271.5	1356.5	1376.5	5492	1369.81	-0.116144	Wald Test (two-side)	0.0966667	-1.20149	0.229559	0.702825	1507.23	1342.36	1310.46	1319.21						11.4453	10.259	10.0054	10.0182	41.7279
NM_001001792	Zfp239	3003	15	26	28.5	29.5	99	24.6134	0.391523	Wald Test (two-side)	0.562523	0.696013	0.486421		15.1938	27.4382	27.0596	28.7619		UP_FC1.25				0.145739	0.264895	0.265444	0.271111	0.947189
NM_001001798	Atp11c	5942	597.5	504	628	672	2401.5	597.195	0.136885	Wald Test (two-side)	0.128577	1.06462	0.287049	0.754375	605.726	531.879	606.909	644.266						2.9339	2.5951	2.95604	3.12117	11.6062
NM_001001806	Zfp36l2	3529	3535	2916.5	3659.5	3573.5	13684.5	3405.39	0.0645379	Wald Test (two-side)	0.0847576	0.761441	0.446394	0.859748	3580.67	3077.3	3537.08	3426.5						29.2266	25.2852	29.0037	27.9462	111.462
NM_001001807	Or11m3	931	2	0	0	0	2	0.50646	-2.52017	Wald Test (two-side)	4.10659	-0.613688	0.539421		2.02584	0	0	0	down_FC0_6	down_FC0_8				0.0626788	0	0	0	0.0626788
NM_001001880	Mpzl1	2243	9922	9016	8517	8958	36413	9096.04	-0.218191	Wald Test (two-side)	0.0653174	-3.34047	0.000836378	0.0197018	10050.2	9514.72	8230.96	8588.29			P0_05	P0_05	P0_1	129.065	122.982	106.204	110.221	468.472
NM_001001881	2510009E07Rik	5160	716	676.5	599	626.5	2618	654.423	-0.287116	Wald Test (two-side)	0.118903	-2.41472	0.0157475	0.163137	725.251	713.393	578.883	600.164			P0_05			4.04859	4.0112	3.24683	3.35083	14.6574
NM_001001882	Rtel1	4403	269	290	301	273.5	1133.5	283.025	-0.0632081	Wald Test (two-side)	0.173429	-0.364461	0.715514	0.94513	272.476	306.041	290.891	262.692						1.78256	2.01514	1.91206	1.71431	7.42406
NM_001001883	Hecw2	11148	5213.5	5080.5	4486.5	4373.5	19154	4792.8	-0.319392	Wald Test (two-side)	0.0678852	-4.70488	2.54016e-06	0.000139869	5281.37	5361	4335.34	4193.48			P0_05	P0_05	P0_1	13.645	13.9433	11.2562	10.8271	49.6716
NM_001001884	Nckap5l	4839	4896.5	4668.5	4192	4485	18242	4559.14	-0.243333	Wald Test (two-side)	0.0700418	-3.47412	0.000512537	0.0131195	4959.26	4926.21	4051.21	4299.9			P0_05	P0_05	P0_1	29.5237	29.5174	24.2297	25.5793	108.85
NM_001001885	Tmem151a	3941	15	8.5	6	18.5	48	11.673	-0.037339	Wald Test (two-side)	0.840549	-0.0444221	0.964568		15.1938	8.44252	5.79849	17.2571						0.111052	0.0659885	0.0425821	0.129553	0.349175
NM_001001892	H2-K1	1636	3893.5	3706	4386	4767.5	16753	4166.31	0.165466	Wald Test (two-side)	0.0726208	2.27849	0.0226971	0.207424	3944.31	3911	4238.7	4571.22			P0_05			69.438	69.3072	74.9839	80.4245	294.154
NM_001001932	Eea1	7805	784	863	869.5	938	3454.5	861.234	0.0299062	Wald Test (two-side)	0.114509	0.261169	0.793962	0.964121	794.129	910.737	840.781	899.288						2.93078	3.38294	3.11587	3.31674	12.7463
NM_001001979	Megf10	7487	29	34.5	29	33	125.5	31.2299	-0.128309	Wald Test (two-side)	0.486105	-0.263954	0.791815		29.3747	35.8807	28.026	31.6381						0.113013	0.140983	0.108336	0.121643	0.483976
NM_001001980	Limch1	6065	1428.5	1301	1856	1726.5	6312	1566.96	0.290374	Wald Test (two-side)	0.0915695	3.17108	0.00151872	0.0311279	1446.45	1372.97	1793.67	1654.77			P0_05	P0_05	P0_1	6.8721	6.563	8.55913	7.85628	29.8505
NM_001001981	Utp14b	3690	225.5	233	259.5	263.5	981.5	244.795	0.0874364	Wald Test (two-side)	0.181027	0.483002	0.629095	0.927865	228.92	245.888	251.268	253.104						1.78304	1.9319	1.96695	1.97077	7.65266
NM_001001982	Ccdc9b	4703	771	790	508	516.5	2585.5	650.076	-0.711903	Wald Test (two-side)	0.120869	-5.88987	3.86502e-09	4.47033e-07	780.961	833.699	490.939	494.704	down_FC0_6	down_FC0_8	P0_05	P0_05	P0_1	4.78321	5.13935	3.02114	3.03093	15.9746
NM_001001983	Pi4ka	6374	1332.5	1356	1313.5	1388	5390	1345.2	-0.0961849	Wald Test (two-side)	0.0938504	-1.02487	0.305422	0.764546	1349.21	1431.01	1269.87	1330.72						6.09951	6.50884	5.76369	6.00978	24.3818
NM_001001984	Kdm2a	7242	2133.5	1843	2143	2047	8166.5	2035.02	-0.0260979	Wald Test (two-side)	0.0879073	-0.296879	0.766559	0.957791	2161.57	1944.95	2071.03	1962.52						8.59556	7.78615	8.27649	7.80082	32.459
NM_001001985	Nat8l	6524	25	24	26	33	108	26.8539	0.164595	Wald Test (two-side)	0.523456	0.314439	0.753187		25.323	25.3276	25.1268	31.6381						0.111806	0.112552	0.111466	0.139599	0.475423
NM_001001986	Nol4l	5605	3714	3439	3283	3468	13904	3472.21	-0.185944	Wald Test (two-side)	0.073363	-2.53458	0.0112583	0.130703	3761.99	3629.23	3172.74	3324.87			P0_05			19.3333	18.7721	16.3824	17.0759	71.5638
NM_001001999	Gp1bb	2082	63.5	62.5	81	46.5	253.5	63.1594	-0.0903235	Wald Test (two-side)	0.370989	-0.243466	0.807644	0.967359	64.8269	65.4295	78.2796	44.1015						0.889883	0.918449	1.08815	0.616387	3.51286
NM_001002004	Bltp2	7402	3410.5	3589.5	4092.5	4100	15192.5	3782	0.122801	Wald Test (two-side)	0.0753703	1.6293	0.103249	0.494341	3454.06	3788.58	3954.57	3930.79						13.4434	14.8368	15.464	15.2868	59.031
NM_001002008	Zfp948	2674	421.5	392.5	438.5	411	1663.5	414.616	-0.0415921	Wald Test (two-side)	0.14425	-0.288333	0.773092	0.959772	427.452	413.684	423.29	394.038						4.59914	4.49091	4.5866	4.24191	17.9186
NM_001002011	Lmna	3159	6104.5	5847	7531.5	7529.5	27012.5	6712.89	0.23098	Wald Test (two-side)	0.0635982	3.63187	0.000281375	0.00774668	6182.87	6170.43	7279.04	7219.23			P0_05	P0_05	P0_1	56.382	56.6291	66.6829	65.7806	245.475
NM_001002012	Hspa2	2518	56.5	61	81.5	89	288	71.4177	0.443202	Wald Test (two-side)	0.325459	1.36178	0.173268	0.623226	56.7235	64.3742	79.246	85.3269		UP_FC1.25				0.654686	0.741191	0.905283	0.975473	3.27663
NM_001002238	Tdrd1	4887	5.5	3.5	0.5	1.5	11	3.05406	-2.42312	Wald Test (two-side)	1.75511	-1.38061	0.1674		6.07752	4.22126	0	1.91746	down_FC0_6	down_FC0_8				0.0328368	0.021912	0.00286161	0.00847091	0.0660813
NM_001002239	Rpl17	766	90.5	100.5	104	92	387	96.3511	-0.0592949	Wald Test (two-side)	0.283142	-0.209417	0.834122	0.972851	91.1628	105.532	100.507	88.2031						3.44715	4.01415	3.79741	3.31467	14.5734
NM_001002240	Tdrd1	4860	5.5	3.5	0.5	1.5	11	3.05406	-2.42312	Wald Test (two-side)	1.75511	-1.38061	0.1674		6.07752	4.22126	0	1.91746	down_FC0_6	down_FC0_8				0.0330192	0.0220337	0.00287751	0.00851797	0.0664484
NM_001002241	Tdrd1	5161	5.5	3.5	0.5	1.5	11	3.05406	-2.42312	Wald Test (two-side)	1.75511	-1.38061	0.1674		6.07752	4.22126	0	1.91746	down_FC0_6	down_FC0_8				0.0310935	0.0207487	0.00270968	0.00802118	0.062573
NM_001002267	Tmem158	1730	265.5	206	231.5	200.5	903.5	225.696	-0.227817	Wald Test (two-side)	0.199285	-1.14317	0.252967	0.724795	269.437	217.395	224.208	191.746						4.47774	3.64315	3.74272	3.19852	15.0621
NM_001002268	Adgrg6	6478	101	82.5	60	81.5	325	81.3604	-0.467542	Wald Test (two-side)	0.315332	-1.4827	0.138155	0.567601	102.305	86.5358	57.9849	78.6158		down_FC0_8				0.454905	0.389645	0.259056	0.347214	1.45082
NM_001002272	Tro	7189	344.5	399.5	518.5	472.5	1735	430.923	0.307348	Wald Test (two-side)	0.151603	2.02732	0.0426297	0.302855	348.445	422.126	500.603	452.52			P0_05			1.39817	1.70022	2.01726	1.8139	6.92956
NM_001002764	Smg6	5796	1510.5	1510.5	1690.5	1762.5	6474	1611.39	0.0894524	Wald Test (two-side)	0.0877277	1.01966	0.30789	0.766053	1529.51	1593.53	1633.24	1689.28						7.60383	7.97349	8.15773	8.39232	32.1274
NM_001002787	Ccin	2027	16.5	13	7	11.5	48	12.0489	-0.712048	Wald Test (two-side)	0.788847	-0.902645	0.366714		16.2067	13.7191	6.7649	11.5047	down_FC0_6	down_FC0_8				0.237504	0.196221	0.0965888	0.156576	0.686889
NM_001002842	Pram1	2266	18	19	22	37	96	23.7544	0.568277	Wald Test (two-side)	0.572531	0.99257	0.32092		18.2326	20.051	21.2611	35.473		UP_FC1.25				0.231768	0.256537	0.271547	0.450633	1.21048
NM_001002846	Fbxl12	2092	776	691	841.5	839	3147.5	783.336	0.0944889	Wald Test (two-side)	0.112344	0.84107	0.400309	0.832866	786.026	729.223	813.721	804.374						10.8228	10.1058	11.2506	11.0683	43.2475
NM_001002895	Smim29	630	186	193.5	173.5	200.5	753.5	188.259	-0.127006	Wald Test (two-side)	0.207019	-0.613498	0.539547	0.90172	188.403	204.731	168.156	191.746						8.61415	9.39715	7.70267	8.78324	34.4972
NM_001002896	Bfsp2	1481	1.5	1	0	0.5	3	0.770289	-3.12264	Wald Test (two-side)	3.20699	-0.973697	0.330207		2.02584	1.05532	0	0	down_FC0_6	down_FC0_8				0.0295513	0.0206586	0	0.00931743	0.0595273
NM_001002897	Atg9b	3886	260	211	183	167.5	821.5	205.988	-0.524997	Wald Test (two-side)	0.201987	-2.59917	0.00934497	0.115543	263.359	222.672	176.854	161.066		down_FC0_8	P0_05			1.95214	1.66125	1.31714	1.18958	6.12011
NM_001002900	Higd1c	500	0	0	1	0	1	0.241604	1.34359	Wald Test (two-side)	4.99678	0.268892	0.788013		0	0	0.966415	0	UP_FC1_5	UP_FC1.25				0	0	0.0559387	0	0.0559387
NM_001002927	Penk	1408	23.5	18	14	8	63.5	16.1263	-1.03191	Wald Test (two-side)	0.695368	-1.48397	0.137816		24.3101	18.9957	13.5298	7.66983	down_FC0_6	down_FC0_8				0.486974	0.391134	0.278104	0.156808	1.31302
NM_001002929	Nup85	2138	720	763	837.5	894.5	3215	800.367	0.119785	Wald Test (two-side)	0.113904	1.05163	0.292969	0.757592	729.303	805.206	809.856	857.104						9.82573	10.9187	10.9562	11.5466	43.2473
NM_001003666	Zfp457	2110	6.5	5.5	11.5	4.5	28	6.96033	0.313955	Wald Test (two-side)	1.05058	0.29884	0.765062		6.07752	6.33189	11.597	3.83492						0.0898816	0.079751	0.15244	0.0588588	0.380931
NM_001003671	Pcdhac1	5290	7.5	7.5	8	4	27	7.02803	-0.517011	Wald Test (two-side)	1.02341	-0.505185	0.613429		8.10336	8.44252	7.73132	3.83492		down_FC0_8				0.0413662	0.0433772	0.0422977	0.0208682	0.147909
NM_001003672	Pcdhac2	5713	14.5	8	9.5	7	39	9.74966	-0.468554	Wald Test (two-side)	0.873667	-0.536308	0.591746		14.1809	8.44252	9.66415	6.7111		down_FC0_8				0.0740532	0.0428432	0.0465095	0.0338154	0.197221
NM_001003717	Osbpl8	7090	1427	1179	1245	1261.5	5112.5	1275.69	-0.156869	Wald Test (two-side)	0.102174	-1.53532	0.124706	0.541223	1445.44	1244.22	1203.19	1209.92						5.87243	5.08772	4.9114	4.91046	20.782
NM_001003719	Ralgapa1	8189	1340.5	1270.5	1417	1406	5434	1353.74	0.0105173	Wald Test (two-side)	0.0913268	0.115161	0.908317	0.982112	1357.31	1340.25	1369.41	1347.97						4.77613	4.74679	4.83973	4.73844	19.1011
NM_001003817	Erbb2	4969	466	412	570.5	573	2021.5	501.755	0.278589	Wald Test (two-side)	0.13366	2.08431	0.0371317	0.278647	472.021	434.79	550.856	549.352			P0_05			2.73626	2.53679	3.21121	3.18249	11.6667
NM_001003893	Masp2	3046	518	545.5	658	625.5	2347	584.24	0.167371	Wald Test (two-side)	0.127345	1.31432	0.188739	0.64567	524.693	576.202	635.901	600.164						4.96181	5.47925	6.04197	5.66733	22.1504
NM_001003898	Tardbp	6486	5020	5218.5	6426.5	5906	22571	5615.98	0.164778	Wald Test (two-side)	0.0753379	2.18718	0.0287292	0.238973	5084.86	5506.63	6210.18	5662.25			P0_05			22.5822	24.6164	27.7128	25.1303	100.042
NM_001003899	Tardbp	6477	4974.5	5164.5	6362.5	5843.5	22345	5559.76	0.164141	Wald Test (two-side)	0.0753679	2.17786	0.0294165	0.242292	5038.27	5449.65	6148.33	5602.81			P0_05			22.4086	24.3955	27.4749	24.8989	99.178
NM_001003908	Cltc	6484	11857.5	10834	12212.5	12493	47397	11805.9	0.020422	Wald Test (two-side)	0.0621414	0.328637	0.74243	0.950763	12011.2	11433.3	11801.9	11977.4						53.3569	51.1213	52.6798	53.1747	210.333
NM_001003909	Ankib1	6604	1868	1699	1699.5	1649	6915.5	1727.24	-0.193068	Wald Test (two-side)	0.0867971	-2.22436	0.0261244	0.226985	1892.13	1792.98	1642.91	1580.94			P0_05			8.25296	7.87122	7.19775	6.8912	30.2131
NM_001003910	Ttc41	4347	19	32.5	36.5	29.5	117.5	29.1421	0.263763	Wald Test (two-side)	0.520589	0.506662	0.612392		19.2455	33.7701	34.7909	28.7619						0.127528	0.228744	0.234847	0.187289	0.778408
NM_001003911	Adamts7	5320	268.5	302.5	368.5	410.5	1350	334.722	0.343977	Wald Test (two-side)	0.164392	2.09241	0.0364015	0.274676	271.463	318.705	355.641	393.079		UP_FC1.25	P0_05			1.47256	1.73968	1.93735	2.12952	7.27912
NM_001003912	Arhgef11	6756	916	885.5	890	923.5	3615	902.205	-0.0934328	Wald Test (two-side)	0.105103	-0.88896	0.374025	0.811642	927.835	935.009	860.109	885.866						3.95591	4.0101	3.68454	3.77249	15.423
NM_001003913	Mars1	2916	1659.5	1656	1827	1954.5	7097	1767.01	0.0858518	Wald Test (two-side)	0.0865704	0.991699	0.321345	0.776971	1681.45	1747.6	1765.64	1873.36						16.6047	17.3752	17.524	18.4982	70.002
NM_001003916	Zc4h2	2217	208.5	169	159	163	699.5	174.742	-0.328534	Wald Test (two-side)	0.215047	-1.52773	0.126579	0.544262	210.687	178.348	153.66	156.273		down_FC0_8				2.74398	2.33226	2.00592	2.0291	9.11126
NM_001003917	Atg9a	3838	608.5	570.5	637.5	651	2467.5	614.523	0.0273001	Wald Test (two-side)	0.121523	0.224648	0.822253	0.970117	615.855	601.53	616.573	624.133						4.62589	4.54785	4.64577	4.6812	18.5007
NM_001003918	Usp7	5394	3536	3321	4007	4057	14921	3712.09	0.131338	Wald Test (two-side)	0.0704299	1.86481	0.0622084	0.379641	3581.69	3504.7	3872.42	3889.56						19.1268	18.8371	20.7774	20.7575	79.4987
NM_001003919	Ddx11	4127	154.5	134	114	125.5	528	132.093	-0.36499	Wald Test (two-side)	0.242637	-1.50427	0.132513	0.555728	155.99	141.412	110.171	120.8		down_FC0_8				1.09228	0.993405	0.772597	0.839248	3.69753
NM_001003920	Brsk1	2975	59	47.5	84	80.5	271	67.0736	0.515005	Wald Test (two-side)	0.33654	1.53029	0.125944	0.542894	59.7623	50.6551	81.1789	76.6983		UP_FC1.25				0.578636	0.488498	0.789723	0.746775	2.60363
NM_001003933	Rtn3	4971	3758.5	3101	3272.5	3491	13623	3397.03	-0.12129	Wald Test (two-side)	0.0858848	-1.41225	0.157877	0.597676	3806.55	3272.53	3162.11	3346.92						22.0603	19.086	18.4127	19.3815	78.9405
NM_001003934	Rtn3	5027	3758.5	3101.5	3272.5	3491.5	13624	3397.53	-0.121293	Wald Test (two-side)	0.0858535	-1.41279	0.157718	0.597423	3806.55	3273.59	3162.11	3347.88						21.8145	18.8764	18.2076	19.1683	78.0669
NM_001003939	Ttc41	1858	8.5	8.5	12.5	6	35.5	8.47381	0.0680662	Wald Test (two-side)	0.934409	0.0728441	0.94193		8.10336	8.44252	11.597	5.75237						0.133479	0.139968	0.188168	0.0891223	0.550738
NM_001003947	Cyp4x1	3971	7	2.5	7	4	20.5	4.95022	0.199036	Wald Test (two-side)	1.23789	0.160787	0.872261		7.09044	2.11063	6.7649	3.83492						0.0514326	0.0192618	0.0493038	0.0277998	0.147798
NM_001003948	Pid1	2662	43.5	35	24.5	31.5	134.5	33.8445	-0.597741	Wald Test (two-side)	0.473682	-1.2619	0.206984		44.5685	36.936	23.194	30.6793	down_FC0_6	down_FC0_8				0.476784	0.402268	0.257419	0.326575	1.46305
NM_001003949	Tmem259	2140	1835.5	1743.5	2078.5	2121.5	7779	1935.71	0.127675	Wald Test (two-side)	0.0820366	1.55631	0.119634	0.53251	1859.72	1840.47	2008.21	2034.42						25.0254	24.9267	27.1656	27.3596	104.477
NM_001003950	Rab3ip	2755	360.5	318	367	373	1418.5	353.13	0.0242853	Wald Test (two-side)	0.154497	0.15719	0.875095	0.978594	364.651	335.59	354.674	357.606						3.81789	3.53152	3.72586	3.73653	14.8118
NM_001003953	Kdm2b	5144	536	526	612.5	677	2351.5	584.632	0.176156	Wald Test (two-side)	0.126624	1.39117	0.164173	0.607964	542.925	555.096	591.446	649.059						3.04021	3.12853	3.33033	3.63219	13.1313
NM_001003955	Rab11fip5	6116	936	861	916	916.5	3629.5	905.038	-0.0745061	Wald Test (two-side)	0.105329	-0.707365	0.47934	0.876959	948.093	908.626	885.236	878.196						4.46528	4.30717	4.189	4.13567	17.0971
NM_001003960	Dnmt3b	4239	341.5	281	380	387.5	1390	345.547	0.200699	Wald Test (two-side)	0.159646	1.25715	0.2087	0.67668	346.419	296.544	367.238	371.987						2.35054	2.02814	2.50728	2.52284	9.4088
NM_001003961	Dnmt3b	4298	348.5	284.5	386.5	391.5	1411	350.266	0.198761	Wald Test (two-side)	0.159189	1.24859	0.211816	0.680856	352.496	299.71	373.036	375.822						2.36579	2.02522	2.51516	2.51389	9.42006
NM_001003963	Dnmt3b	4111	342.5	279.5	381.5	379.5	1383	343.849	0.191802	Wald Test (two-side)	0.160197	1.19729	0.231195	0.704242	346.419	295.488	369.17	364.317						2.43082	2.08013	2.59555	2.54768	9.65419
NM_001003972	Senp7	1222	33.5	24	32	40	129.5	32.2603	0.211794	Wald Test (two-side)	0.484528	0.437114	0.662029		34.4393	25.3276	30.9253	38.3492						0.79986	0.600891	0.732422	0.903379	3.03655
NM_001003973	Senp7	1142	32	22.5	31.5	38.5	124.5	30.7468	0.274589	Wald Test (two-side)	0.495614	0.554039	0.579552		32.4134	23.2169	30.9253	36.4317						0.817568	0.602799	0.771484	0.930413	3.12226
NM_001004062	Crtc1	5658	449	388.5	401	363.5	1602	400.193	-0.231185	Wald Test (two-side)	0.150196	-1.53922	0.123751	0.539643	454.801	409.462	387.532	348.977						2.31539	2.1008	1.98228	1.77306	8.17152
NM_001004066	Zfp386	4673	417.5	387	432.5	408.5	1645.5	410.115	-0.0409053	Wald Test (two-side)	0.144745	-0.282603	0.777481	0.960106	423.401	408.407	417.491	391.161						2.60676	2.53379	2.58865	2.41256	10.1418
NM_001004139	Zfp619	5958	97	117.5	111.5	112	438	109.599	-0.0462351	Wald Test (two-side)	0.268856	-0.171969	0.863462	0.976684	98.2533	124.527	108.238	107.378						0.475019	0.603383	0.523428	0.518798	2.12063
NM_001004140	Ckap2	2590	260.5	236.5	343	287.5	1127.5	280.002	0.245471	Wald Test (two-side)	0.177207	1.38522	0.165985	0.610911	263.359	249.054	331.48	276.114						2.93459	2.79375	3.70405	3.06351	12.4959
NM_001004143	Usp22	4427	4430	3981.5	4341	4505.5	17258	4301.19	-0.0293117	Wald Test (two-side)	0.0717602	-0.408467	0.682931	0.936978	4487.24	4202.27	4195.21	4320.03						29.1967	27.5165	27.426	28.0876	112.227
NM_001004144	Git1	3628	6707.5	6193.5	6253	6965.5	26119.5	6513.2	-0.067566	Wald Test (two-side)	0.0721292	-0.936736	0.348895	0.797967	6794.67	6536.62	6042.99	6678.51						53.9428	52.2306	48.2063	52.9866	207.366
NM_001004149	Zfp366	2751	53	33	53.5	41	180.5	45.0011	0.0459564	Wald Test (two-side)	0.423673	0.108472	0.913622		53.6848	34.8254	52.1864	39.3079						0.562115	0.367011	0.543933	0.411315	1.88437
NM_001004150	A4galt	2042	8	8	11	6	33	8.23221	-0.0145771	Wald Test (two-side)	0.943082	-0.0154569	0.987668		8.10336	8.44252	10.6306	5.75237						0.114307	0.119864	0.150667	0.0810917	0.465931
NM_001004153	AU018091	3434	22.5	23	35.5	29	110	27.2876	0.427293	Wald Test (two-side)	0.521522	0.819318	0.412605		22.2842	24.2723	34.7909	27.8031		UP_FC1.25				0.191171	0.20492	0.289142	0.233066	0.918298
NM_001004154	Rragb	2268	11	11.5	12	21.5	56	14.1237	0.458491	Wald Test (two-side)	0.73412	0.624546	0.532269		11.1421	12.6638	11.597	21.092		UP_FC1.25				0.141511	0.155135	0.147986	0.261623	0.706256
NM_001004155	9930012K11Rik	1977	216.5	211.5	242	236	906	225.663	0.0563807	Wald Test (two-side)	0.18715	0.301259	0.763217	0.957409	218.791	223.727	233.872	226.26						3.19515	3.2731	3.42367	3.29448	13.1864
NM_001004157	Scarf1	2871	2635.5	2440	2263.5	2457.5	9796.5	2447.39	-0.206861	Wald Test (two-side)	0.0808352	-2.55905	0.0104959	0.124492	2670.06	2574.97	2187.96	2356.56			P0_05			26.7837	26.0023	22.0511	23.6233	98.4604
NM_001004164	Gnptab	5319	290	229	324.5	313.5	1157	287.393	0.197198	Wald Test (two-side)	0.175181	1.12569	0.260298	0.730151	293.747	241.667	313.118	301.041						1.59077	1.31723	1.70635	1.62663	6.24098
NM_001004173	Sgpp2	3991	5.5	5.5	8.5	9	28.5	7.19232	0.399011	Wald Test (two-side)	0.997972	0.399822	0.689288		6.07752	6.33189	7.73132	8.62856		UP_FC1.25				0.0402088	0.0421635	0.0595689	0.062236	0.204177
NM_001004174	AA467197	633	29.5	16.5	14.5	12.5	73	18.0768	-0.919155	Wald Test (two-side)	0.660136	-1.39237	0.16381		30.3876	16.885	13.5298	11.5047	down_FC0_6	down_FC0_8				1.35975	0.79751	0.640688	0.544989	3.34294
NM_001004176	Maml3	6505	731.5	823.5	859.5	853.5	3268	815.227	0.0348096	Wald Test (two-side)	0.117201	0.297008	0.76646	0.957791	741.458	869.58	831.117	818.755						3.28101	3.87322	3.69557	3.62107	14.4709
NM_001004177	Celsr2	10450	100.5	82	114.5	103	400	99.1871	0.152797	Wald Test (two-side)	0.279273	0.547122	0.584295	0.916583	101.292	86.5358	110.171	98.7491						0.280601	0.240079	0.306459	0.272021	1.09916
NM_001004178	Frg2f1	1896	83.5	71.5	98.5	81.5	335	83.5981	0.105194	Wald Test (two-side)	0.303718	0.346355	0.729076	0.946751	85.0853	75.9827	94.7087	78.6158						1.28496	1.15378	1.45305	1.18632	5.0781
NM_001004180	Fam222a	2688	11	8	7	8	34	8.50484	-0.441154	Wald Test (two-side)	0.921202	-0.47889	0.632017		11.1421	8.44252	6.7649	7.66983		down_FC0_8				0.1194	0.0910577	0.0728369	0.0821376	0.365432
NM_001004184	Slc28a1	2826	8	9.5	13	6.5	37	9.24307	-0.026079	Wald Test (two-side)	0.902737	-0.0288888	0.976953		8.10336	10.5532	12.5634	5.75237						0.0825958	0.102851	0.128663	0.0634779	0.377587
NM_001004185	Whamm	3057	335	439	495.5	469	1738.5	432.899	0.211834	Wald Test (two-side)	0.162503	1.30357	0.192382	0.651001	339.328	463.283	479.342	449.644						3.19734	4.39365	4.53347	4.23407	16.3585
NM_001004187	Rexo5	1768	96.5	89	101	77.5	364	90.888	-0.149477	Wald Test (two-side)	0.294637	-0.507327	0.611925	0.924123	97.2403	93.9231	97.6079	74.7809						1.59252	1.54015	1.5978	1.20976	5.94023
NM_001004190	Zfp560	4723	160	134.5	149	133.5	577	143.986	-0.156133	Wald Test (two-side)	0.234718	-0.665194	0.505926	0.887533	162.067	141.412	143.996	128.47						0.988421	0.871285	0.88237	0.780089	3.52217
NM_001004191	Gm5617	630	107	103	121.5	104	435.5	108.673	0.00340738	Wald Test (two-side)	0.266618	0.01278	0.989803	0.996836	108.382	108.697	117.903	99.7078						4.95545	5.0021	5.39409	4.5559	19.9075
NM_001004293	Amigo1	5547	24	36	41.5	41	142.5	35.5497	0.360838	Wald Test (two-side)	0.466684	0.773195	0.439407		24.3101	37.9913	40.5894	39.3079		UP_FC1.25				0.126239	0.198564	0.209253	0.203989	0.738045
NM_001004357	Cntnap2	6959	6	3	1	4	14	3.5112	-0.945952	Wald Test (two-side)	1.47627	-0.640773	0.52167		6.07752	3.16595	0.966415	3.83492	down_FC0_6	down_FC0_8				0.0251562	0.0131896	0.00401916	0.0158633	0.0582282
NM_001004359	Gprasp1	5777	222	215.5	235	248.5	921	229.422	0.0379964	Wald Test (two-side)	0.185869	0.204425	0.838021	0.97296	224.868	227.948	227.107	237.765						1.12122	1.1413	1.13775	1.18715	4.58742
NM_001004361	Tpgs2	4018	474.5	425	465	491.5	1856	462.428	-0.0119969	Wald Test (two-side)	0.138089	-0.0868777	0.930769	0.985179	480.124	448.509	449.383	471.695						3.44561	3.2362	3.23687	3.37594	13.2946
NM_001004362	2610008E11Rik	4221	455	436	459.5	482.5	1833	456.914	-0.022616	Wald Test (two-side)	0.137358	-0.16465	0.869219	0.977449	460.879	460.117	444.551	462.107						3.14511	3.16029	3.04476	3.15474	12.5049
NM_001004363	Nuak1	5625	861	757.5	1067	1131	3816.5	946.885	0.339114	Wald Test (two-side)	0.106739	3.17703	0.00148791	0.0306845	872.124	799.929	1031.16	1084.32		UP_FC1.25	P0_05	P0_05	P0_1	4.46602	4.12018	5.30548	5.54908	19.4408
NM_001004364	Asap2	5506	5082.5	4865	5600.5	5557	21105	5255.34	0.0628415	Wald Test (two-side)	0.0660411	0.95155	0.341325	0.793124	5147.66	5134.11	5411.92	5327.66						26.9328	27.0335	28.4494	27.8539	110.27
NM_001004365	Actr3b	2100	2	6.5	10.5	9	28	6.66261	1.13594	Wald Test (two-side)	1.08777	1.04428	0.296354		2.02584	6.33189	9.66415	8.62856	UP_FC1_5	UP_FC1.25				0.0277876	0.0947	0.139847	0.118278	0.380612
NM_001004366	Scube3	6675	26.5	28	47.5	43.5	145.5	36.1142	0.664919	Wald Test (two-side)	0.455015	1.46131	0.14393		26.3359	29.5488	46.3879	42.1841	UP_FC1_5	UP_FC1.25				0.115834	0.12834	0.199033	0.179854	0.62306
NM_001004367	Cxxc4	5612	30.5	20.5	32	23.5	106.5	26.3572	0.0650789	Wald Test (two-side)	0.537654	0.121042	0.903658		30.3876	21.1063	30.9253	23.0095						0.15857	0.111761	0.159483	0.115566	0.545381
NM_001004435	Pik3r6	3200	131	126	102.5	80	439.5	110.234	-0.600201	Wald Test (two-side)	0.269648	-2.22587	0.0260232	0.22646	132.693	132.97	98.5743	76.6983	down_FC0_6	down_FC0_8	P0_05			1.19443	1.20469	0.895894	0.689955	3.98497
NM_001004436	Wapl	6330	2227.5	2133	2532	2530	9422.5	2345.08	0.112252	Wald Test (two-side)	0.0778403	1.44208	0.149281	0.585343	2256.79	2250.99	2446.96	2425.58						10.2672	10.3096	11.1877	11.0306	42.7952
NM_001004468	Tacc2	9228	1809.5	1791.5	2005	2069	7675	1911.45	0.0743573	Wald Test (two-side)	0.0829655	0.896244	0.370123	0.808135	1833.39	1891.12	1937.66	1983.61						5.72125	5.93971	6.077	6.18777	23.9257
NM_001004721	Pigu	1607	449	341	402	414	1606	400.019	-0.0534714	Wald Test (two-side)	0.157562	-0.339368	0.734333	0.947806	454.801	359.862	388.499	396.914						8.15212	6.49224	6.99669	7.10993	28.751
NM_001004762	Pla2g4c	3356	2	11.5	5	4	22.5	5.83915	-0.756712	Wald Test (two-side)	1.19636	-0.632512	0.527053		2.02584	12.6638	4.83207	3.83492	down_FC0_6	down_FC0_8				0.0173879	0.104841	0.0416707	0.0328942	0.196794
NM_001005223	Znhit3	991	198.5	232.5	285.5	257.5	974	242.285	0.23449	Wald Test (two-side)	0.190318	1.2321	0.217912	0.690543	200.558	244.833	276.395	247.352						5.84423	7.17803	8.05777	7.17108	28.2511
NM_001005232	Dbx1	2071	5	1.5	3	2.5	12	2.99798	-0.57854	Wald Test (two-side)	1.55193	-0.372787	0.709307		5.0646	2.11063	2.89924	1.91746		down_FC0_8				0.0704417	0.0221599	0.0405157	0.0333151	0.166432
NM_001005247	Hps5	4782	471.5	486	506	523.5	1987	495.59	0.000846941	Wald Test (two-side)	0.133913	0.00632458	0.994954	0.998425	478.098	512.883	489.006	502.374						2.87682	3.10944	2.95954	3.02126	11.9671
NM_001005248	Hps5	4758	471	484.5	506	523.5	1985	494.809	0.00539499	Wald Test (two-side)	0.133925	0.0402837	0.967867	0.992894	477.085	510.773	489.006	502.374						2.88826	3.11548	2.97446	3.0365	12.0147
NM_001005341	Ypel2	4895	615	559.5	690	650	2514.5	625.981	0.0874734	Wald Test (two-side)	0.122707	0.712864	0.47593	0.876333	622.946	590.977	666.826	623.174						3.66575	3.49706	3.94257	3.66473	14.7701
NM_001005342	Ypel4	745	27.5	32	22.5	36.5	118.5	29.4768	-0.154651	Wald Test (two-side)	0.512921	-0.30151	0.763026		28.3618	33.7701	21.2611	34.5142						1.077	1.31416	0.844712	1.35213	4.58801
NM_001005358	Zfp960	2674	49.5	47	48	45.5	190	47.6838	-0.147848	Wald Test (two-side)	0.392303	-0.376873	0.706268		50.646	49.5998	46.3879	44.1015						0.540112	0.537765	0.502068	0.469603	2.04955
NM_001005370	Spin2c	1302	16	28.5	20	31	95.5	23.7011	0.102925	Wald Test (two-side)	0.582764	0.176615	0.859811		16.2067	29.5488	19.3283	29.7206						0.35855	0.669715	0.429637	0.6571	2.115
NM_001005385	Gprasp1	5663	230	220.5	241.5	257.5	949.5	236.591	0.0490686	Wald Test (two-side)	0.183467	0.267452	0.789121	0.963772	232.972	232.169	233.872	247.352						1.18501	1.19129	1.19276	1.25491	4.82397
NM_001005419	Ado	4442	697.5	649.5	609.5	622.5	2579	644.704	-0.232345	Wald Test (two-side)	0.119408	-1.94581	0.0516775	0.34129	707.018	685.955	589.513	596.329						4.58148	4.47359	3.83776	3.8676	16.7604
NM_001005420	Ppp1r26	5567	11	7	16.5	12.5	47	11.3742	0.539201	Wald Test (two-side)	0.808243	0.667128	0.504691		11.1421	7.38721	15.4626	11.5047		UP_FC1.25				0.0576516	0.0384709	0.0828982	0.0619683	0.240989
NM_001005421	Jaml	2445	1.5	6	3.5	4.5	15.5	4.01458	-0.113832	Wald Test (two-side)	1.35183	-0.084206	0.932893		2.02584	6.33189	3.86566	3.83492						0.0179	0.0750807	0.0400379	0.0507943	0.183813
NM_001005423	Mreg	2486	95	70	106	97	368	91.384	0.199154	Wald Test (two-side)	0.294631	0.675943	0.499077	0.885178	96.2274	73.8721	102.44	92.9967						1.11497	0.861495	1.19258	1.07684	4.24588
NM_001005424	Ajm1	4681	12.5	15.5	10	17.5	55.5	13.9903	-0.107531	Wald Test (two-side)	0.735784	-0.146145	0.883807		12.155	16.885	9.66415	17.2571						0.0779133	0.101309	0.0597508	0.103176	0.34215
NM_001005426	Zcwpw1	2199	42	31	33.5	21	127.5	32.0622	-0.50741	Wald Test (two-side)	0.497139	-1.02066	0.307415		42.5426	32.7148	32.8581	20.1333		down_FC0_8				0.557268	0.431313	0.426091	0.263557	1.67823
NM_001005475	Iqsec2	5192	142	140	206	208	696	172.519	0.450808	Wald Test (two-side)	0.212523	2.12122	0.0339032	0.263277	143.835	147.744	199.081	199.416		UP_FC1.25	P0_05			0.797983	0.824991	1.10972	1.10563	3.83833
NM_001005506	Txlna	4841	2258	2290.5	2503	2528	9579.5	2386.61	0.0420609	Wald Test (two-side)	0.0791789	0.531213	0.595271	0.918301	2287.17	2416.67	2418.94	2423.67						13.6091	14.4761	14.4613	14.412	56.9585
NM_001005507	Smg7	5767	2657	2289.5	2279.5	2374.5	9600.5	2396.86	-0.189615	Wald Test (two-side)	0.0842963	-2.24939	0.0244877	0.217249	2691.33	2416.67	2203.43	2276.02			P0_05			13.4426	12.1464	11.0553	11.3633	48.0075
NM_001005508	Arhgap30	4473	9	15.5	9	13.5	47	12.0303	-0.230542	Wald Test (two-side)	0.795351	-0.289862	0.771922		9.11628	16.885	8.69773	13.4222						0.0587062	0.10602	0.0562764	0.0832944	0.304297
NM_001005509	Eif2a	2283	1101.5	1016	1345.5	1396.5	4859.5	1206.9	0.270077	Wald Test (two-side)	0.0957773	2.81985	0.00480464	0.0732934	1116.24	1072.2	1300.79	1338.39			P0_05		P0_1	14.0773	13.6158	16.4839	16.8817	61.0587
NM_001005510	Syne2	21600	194	211.5	186.5	185	777	194.338	-0.234318	Wald Test (two-side)	0.203111	-1.15365	0.248646	0.721862	196.507	223.727	179.753	177.365						0.262052	0.29958	0.241495	0.236374	1.0395
NM_001005511	Lmtk3	4822	18.5	18.5	17.5	20	74.5	18.4496	-0.0254773	Wald Test (two-side)	0.625708	-0.0407176	0.967521		18.2326	18.9957	17.3955	19.1746						0.11194	0.117382	0.101506	0.114468	0.445296
NM_001005525	Rsrc2	2164	1794	2258.5	2443.5	2436.5	8932.5	2224.37	0.161547	Wald Test (two-side)	0.19436	0.831176	0.405874	0.83656	1817.18	2382.9	2361.92	2335.46						24.1883	31.9315	31.5819	31.0735	118.775
NM_001005605	Aebp2	6369	1205.5	1141	1319.5	1207.5	4873.5	1214.88	0.0047326	Wald Test (two-side)	0.0984705	0.0480611	0.961668	0.991326	1221.58	1204.11	1275.67	1158.14						5.5225	5.48113	5.79456	5.23235	22.0306
NM_001005608	Itgb4	6118	47	51	38.5	52.5	189	47.0015	-0.22767	Wald Test (two-side)	0.403541	-0.56418	0.572631		47.6073	53.8211	36.7238	49.8539						0.224145	0.255045	0.176009	0.236827	0.892025
NM_001005740	Phactr1	5278	10.5	5.5	11	7	34	8.45069	0.0728234	Wald Test (two-side)	0.93335	0.0780237	0.937809		10.1292	6.33189	10.6306	6.7111						0.0580444	0.0318823	0.0582916	0.0366024	0.184821
NM_001005748	Phactr1	3828	8	5	11.5	6.5	31	7.68232	0.372366	Wald Test (two-side)	0.988156	0.37683	0.7063		8.10336	5.27658	11.597	5.75237		UP_FC1.25				0.0609759	0.0399626	0.084025	0.0468622	0.231826
NM_001005767	Parl	1310	1075.5	1084.5	1378	1257.5	4795.5	1192.92	0.184127	Wald Test (two-side)	0.100165	1.83823	0.0660287	0.39329	1089.9	1143.96	1331.72	1206.08						23.9541	25.3288	29.4212	26.4922	105.196
NM_001005784	Patj	3313	41	56.5	64	64.5	226	55.9591	0.293612	Wald Test (two-side)	0.373339	0.786449	0.431605		41.5297	59.0977	61.8506	61.3587						0.361079	0.521775	0.540308	0.537303	1.96046
NM_001005787	Patj	2815	44.5	42	51	58	195.5	48.4463	0.238868	Wald Test (two-side)	0.39084	0.611166	0.54109		44.5685	44.3232	49.2872	55.6063						0.461234	0.456485	0.506727	0.568631	1.99308
NM_001005788	Zfp69	2356	1612.5	1768	1580	1738	6698.5	1672.96	-0.13149	Wald Test (two-side)	0.0968227	-1.35805	0.174449	0.624646	1632.83	1865.8	1526.94	1666.27						19.9694	22.9595	18.757	20.359	82.0449
NM_001005846	Mcoln2	2476	6	2.5	0.5	4	13	3.00577	-1.09529	Wald Test (two-side)	1.69528	-0.646083	0.518225		6.07752	2.11063	0	3.83492	down_FC0_6	down_FC0_8				0.0707035	0.0308919	0.00564809	0.0445852	0.151829
NM_001005847	Aga	1279	114	118.5	109.5	127	469	117.016	-0.0731886	Wald Test (two-side)	0.257055	-0.284719	0.775859	0.960106	115.473	124.527	106.306	121.759						2.60061	2.83468	2.39456	2.7404	10.5702
NM_001005858	Ifit3b	2009	187	145	191	166.5	689.5	171.543	0.00456287	Wald Test (two-side)	0.222287	0.0205269	0.983623	0.995591	189.416	153.021	184.585	159.149						2.71583	2.20823	2.65911	2.28726	9.87042
NM_001005859	Rpl34	485	121.5	126.5	136.5	147.5	532	132.468	0.0917603	Wald Test (two-side)	0.241055	0.380661	0.703455	0.943038	123.576	132.97	131.432	141.892						7.30928	7.98003	7.87179	8.39327	31.5544
NM_001005863	Mtus1	6534	2608.5	2611.5	2749	2581.5	10550.5	2632.57	-0.0728661	Wald Test (two-side)	0.0795779	-0.915656	0.359847	0.804386	2641.7	2756.48	2656.67	2475.44						11.648	12.2283	11.7673	10.9037	46.5474
NM_001005864	Mtus1	4142	2596.5	2598	2724.5	2564.5	10483.5	2615.49	-0.0773415	Wald Test (two-side)	0.0794836	-0.973049	0.330529	0.784939	2629.54	2741.71	2632.51	2458.18						18.2902	19.1904	18.3975	17.0873	72.9655
NM_001005865	Mtus1	4157	2794.5	2760	2903	2729.5	11187	2791.4	-0.0826719	Wald Test (two-side)	0.0779575	-1.06047	0.288929	0.75505	2830.1	2912.67	2805.5	2617.33						19.6139	20.3135	19.5321	18.1211	77.5806
NM_001005867	Zmiz2	3936	973	902.5	1120.5	1178	4174	1037.31	0.190941	Wald Test (two-side)	0.100944	1.89156	0.0585502	0.366841	985.571	951.894	1082.38	1129.38						7.2127	7.01533	7.96231	8.25983	30.4502
NM_001005868	Erbin	6635	4161.5	3970	4426	4261	16818.5	4191.97	-0.00740114	Wald Test (two-side)	0.0700192	-0.105702	0.915819	0.983396	4215.77	4189.6	4277.35	4085.14						18.2999	18.3065	18.6575	17.7236	72.9875
NM_001005916	Zbtb9	2780	210	174.5	142	161.5	688	172.221	-0.438484	Wald Test (two-side)	0.21795	-2.01186	0.0442347	0.309981	212.713	183.625	137.231	155.314		down_FC0_8	P0_05			2.20402	1.92047	1.42865	1.60328	7.15641
NM_001006664	Epb41l1	6499	152	154	180	187.5	673.5	167.67	0.162677	Wald Test (two-side)	0.215117	0.756224	0.449515	0.861691	153.964	162.519	173.955	180.241						0.682397	0.724987	0.774655	0.796225	2.97826
NM_001007220	Adam22	2825	5.5	7	6.5	8	27	6.73326	0.00147134	Wald Test (two-side)	1.03013	0.00142831	0.99886		6.07752	7.38721	5.79849	7.66983						0.0568047	0.0758116	0.0643543	0.0781542	0.275125
NM_001007221	Adam22	2718	5.5	7	6.5	8	27	6.73326	0.00147134	Wald Test (two-side)	1.03013	0.00142831	0.99886		6.07752	7.38721	5.79849	7.66983						0.059041	0.0787961	0.0668877	0.081231	0.285956
NM_001007268	Dusp13a	1735	1	1.5	2	3	7.5	1.98314	0.626587	Wald Test (two-side)	1.88765	0.331939	0.739935		1.01292	2.11063	1.93283	2.87619	UP_FC1_5	UP_FC1.25				0.0168167	0.0264513	0.0322413	0.0477203	0.12323
NM_001007460	Zdhhc23	5857	2.5	4	5.5	3	15	3.73044	0.476597	Wald Test (two-side)	1.40152	0.340058	0.733813		2.02584	4.22126	5.79849	2.87619		UP_FC1.25				0.0124539	0.0208949	0.0262646	0.014136	0.0737494
NM_001007462	Pabpn1l	1135	1	3	6.5	6.5	17	3.93243	1.47352	Wald Test (two-side)	1.41776	1.03933	0.298651		1.01292	3.16595	5.79849	5.75237	UP_FC1_5	UP_FC1.25				0.0257066	0.0808689	0.160177	0.158051	0.424804
NM_001007463	Spag8	1334	4.5	4	3	5	16.5	3.99146	-0.104278	Wald Test (two-side)	1.33127	-0.0783301	0.937566		4.05168	4.22126	2.89924	4.79364						0.098423	0.0917403	0.0628996	0.103442	0.356505
NM_001007465	Rffl	3483	245	225.5	254	261	985.5	245.591	0.0263822	Wald Test (two-side)	0.180143	0.146451	0.883565	0.979489	248.165	238.501	245.469	250.228						2.05236	1.98084	2.03968	2.06808	8.14096
NM_001007567	Slc7a6os	1518	567.5	619.5	665.5	698.5	2551	635.615	0.0948873	Wald Test (two-side)	0.125034	0.758894	0.447916	0.8612	575.339	654.295	643.632	669.193						10.9077	12.4861	12.2619	12.6992	48.3549
NM_001007568	Zfp251	3498	242	229.5	256.5	299.5	1027.5	255.718	0.133223	Wald Test (two-side)	0.181113	0.735578	0.461988	0.868885	245.127	242.723	247.402	287.619						2.01853	2.00733	2.05093	2.36297	8.43976
NM_001007570	Slc25a42	3162	81.5	62	98	96	337.5	83.8089	0.329653	Wald Test (two-side)	0.304479	1.08268	0.278952	0.749495	83.0595	65.4295	94.7087	92.038		UP_FC1.25				0.752031	0.59991	0.866856	0.837897	3.05669
NM_001007571	D8Ertd738e	656	1264.5	1374.5	1447	1544.5	5630.5	1402.25	0.0766519	Wald Test (two-side)	0.0981122	0.781268	0.434645	0.852367	1280.33	1450	1398.4	1480.28						56.2413	64.1057	61.6946	64.9778	247.019
NM_001007573	Maneal	2721	1	2	2	1	6	1.50378	-0.108785	Wald Test (two-side)	2.14005	-0.0508332	0.959458		1.01292	2.11063	1.93283	0.958729						0.0107229	0.0224883	0.0205582	0.0101427	0.063912
NM_001007574	Btbd8	6748	51.5	54.5	53	55.5	214.5	53.6419	-0.0635175	Wald Test (two-side)	0.370818	-0.17129	0.863996		52.6719	56.987	51.22	53.6888						0.222675	0.247103	0.219676	0.226986	0.91644
NM_001007575	Zfp58	2353	76	72	77.5	55	280.5	70.2688	-0.256135	Wald Test (two-side)	0.336802	-0.760491	0.446961	0.860274	76.9819	75.9827	75.3804	52.7301						0.942392	0.936195	0.921218	0.645092	3.4449
NM_001007577	Tceanc	4040	129.5	100	125.5	122.5	477.5	118.986	0.00832132	Wald Test (two-side)	0.258312	0.0322142	0.974301	0.993575	131.68	105.532	121.768	116.965						0.935252	0.757312	0.86885	0.836827	3.39824
NM_001007578	Armcx6	2028	870	823.5	1030	1089	3812.5	947.571	0.22014	Wald Test (two-side)	0.103983	2.11708	0.0342529	0.264957	881.241	869.58	995.407	1044.06			P0_05			12.5167	12.4237	14.2053	14.8198	53.9656
NM_001007580	Fndc3c1	4783	752	729	1093.5	1067	3641.5	902.816	0.442243	Wald Test (two-side)	0.105554	4.18973	2.79291e-05	0.00111774	761.716	769.325	1057.26	1022.96		UP_FC1.25	P0_05	P0_05	P0_1	4.5873	4.66319	6.39442	6.15666	21.8016
NM_001007581	Trp53rka	1864	367.5	375	351.5	382.5	1476.5	368.728	-0.121264	Wald Test (two-side)	0.152195	-0.796766	0.425587	0.847151	372.755	395.743	340.178	366.234						5.75243	6.15519	5.27427	5.66326	22.8451
NM_001007589	Akirin2	1712	2088.5	1885	1908	2001	7882.5	1966.65	-0.125605	Wald Test (two-side)	0.0843191	-1.48964	0.136318	0.562993	2114.98	1989.27	1843.92	1918.42						35.5935	33.6871	31.1715	32.257	132.709
NM_001007596	Rtn1	1542	9.5	6.5	5	5.5	26.5	6.76139	-0.638688	Wald Test (two-side)	1.03936	-0.6145	0.538885		10.1292	6.33189	4.83207	5.75237	down_FC0_6	down_FC0_8				0.179754	0.128969	0.0906918	0.0984372	0.497852
NM_001008231	Daam2	6017	135	140	152	126.5	553.5	138.046	-0.087627	Wald Test (two-side)	0.240949	-0.363675	0.716101	0.945177	136.744	147.744	146.895	120.8						0.654627	0.711875	0.706555	0.580218	2.65328
NM_001008232	Asap3	5555	49	69.5	37.5	48	204	51.562	-0.576333	Wald Test (two-side)	0.397023	-1.45164	0.146603		49.6331	73.8721	36.7238	46.019		down_FC0_8				0.257367	0.382787	0.188812	0.238472	1.06744
NM_001008233	Plekhn1	2192	80.5	66	85.5	78	310	77.1442	0.0666958	Wald Test (two-side)	0.313759	0.21257	0.831662	0.972051	81.0336	69.6508	83.1117	74.7809						1.07151	0.921211	1.09096	0.982053	4.06573
NM_001008238	Bnip2	5758	5034	5004	5474	5284.5	20796.5	5183.98	-0.00327056	Wald Test (two-side)	0.0683539	-0.0478475	0.961838	0.991361	5099.04	5280.8	5290.16	5065.92						25.5083	26.589	26.5898	25.3287	104.016
NM_001008421	Nol10	2963	1017	1030	1203	1168.5	4418.5	1099.88	0.108589	Wald Test (two-side)	0.0994187	1.09224	0.274727	0.744888	1030.14	1086.97	1162.6	1119.8						10.0145	10.6356	11.3558	10.8837	42.8896
NM_001008422	Scaf1	4164	2314	2522.5	2659	2670	10165.5	2533.73	0.0355541	Wald Test (two-side)	0.0850057	0.418256	0.67576	0.934578	2343.9	2661.51	2569.7	2559.81						16.2141	18.5343	17.8604	17.6963	70.305
NM_001008425	Thoc6	1524	308	321.5	311.5	361.5	1302.5	325.093	-0.00672238	Wald Test (two-side)	0.164419	-0.0408857	0.967387	0.992681	311.979	339.812	301.521	347.06						5.89666	6.45434	5.71684	6.54643	24.6143
NM_001008427	Zfp975	3139	184	166	181.5	174	705.5	176.066	-0.0775462	Wald Test (two-side)	0.210536	-0.368327	0.712629	0.944514	186.377	175.182	175.888	166.819						1.71028	1.61798	1.61722	1.52982	6.47529
NM_001008497	P2ry14	1807	2.5	2	1	4.5	10	2.23445	0.216147	Wald Test (two-side)	1.79319	0.120537	0.904058		2.02584	2.11063	0.966415	3.83492						0.0403666	0.0338632	0.0154783	0.0687283	0.158436
NM_001008498	Dync2i2	1789	80	83.5	86.5	103	353	87.8852	0.100522	Wald Test (two-side)	0.295669	0.339983	0.733869	0.947759	81.0336	88.6465	83.1117	98.7491						1.30473	1.42801	1.35235	1.58894	5.67403
NM_001008501	Zfp760	4201	411.5	399.5	453	398.5	1662.5	414.702	-0.0349951	Wald Test (two-side)	0.147384	-0.237442	0.812314	0.96835	417.323	422.126	437.786	381.574						2.85797	2.90951	3.01598	2.61792	11.4014
NM_001008502	Bbs12	2430	120.5	85.5	102	93.5	401.5	100.251	-0.171248	Wald Test (two-side)	0.284425	-0.602084	0.547118	0.905101	121.55	90.7571	98.5743	90.1205						1.44684	1.0765	1.17402	1.06191	4.75928
NM_001008506	Zc3h14	3146	1291.5	1173	1438	1498.5	5401	1343.11	0.149999	Wald Test (two-side)	0.0932575	1.60844	0.107739	0.506493	1308.69	1237.88	1389.7	1436.18						11.9778	11.4076	12.7845	13.1456	49.3154
NM_001008533	Adora1	5815	103	98	115.5	129.5	446	111.123	0.188476	Wald Test (two-side)	0.26204	0.719265	0.471978	0.875045	104.331	103.421	112.104	124.635						0.516806	0.515623	0.555539	0.614612	2.20258
NM_001008542	Mxi1	2631	306	311	303	330.5	1250.5	311.84	-0.0667167	Wald Test (two-side)	0.163495	-0.408066	0.683226	0.936986	309.954	328.203	292.824	316.381						3.39344	3.61656	3.2211	3.46682	13.6979
NM_001008543	Mxi1	2356	293.5	295.5	290	310.5	1189.5	296.91	-0.0792564	Wald Test (two-side)	0.166269	-0.476674	0.633594	0.928337	297.799	312.373	280.26	297.206						3.63474	3.83741	3.44275	3.6372	14.5521
NM_001008545	Tardbp	6504	5057.5	5251.5	6467	5945.5	22721.5	5654.07	0.164125	Wald Test (two-side)	0.075147	2.18406	0.028958	0.240054	5123.35	5542.52	6249.81	5700.6			P0_05			22.688	24.7035	27.8103	25.2284	100.43
NM_001008546	Tardbp	6416	4887	5096.5	6268.5	5774	22026	5480.3	0.166786	Wald Test (two-side)	0.0755846	2.20661	0.0273411	0.231658	4950.14	5377.89	6057.49	5535.7			P0_05			22.2238	24.3032	27.3264	24.8367	98.69
NM_001008547	1700001J03Rik	771	1	1.5	1.5	0	4	1.2641	-0.691815	Wald Test (two-side)	2.45487	-0.281813	0.778087		1.01292	2.11063	1.93283	0	down_FC0_6	down_FC0_8				0.037843	0.0595241	0.0544151	0	0.151782
NM_001008548	Pde2a	4175	1498.5	1540	1775.5	1660	6474	1612.6	0.0740931	Wald Test (two-side)	0.0912634	0.81186	0.416872	0.842999	1517.35	1625.19	1716.35	1591.49						10.4723	11.2855	11.8945	10.9732	44.6254
NM_001008549	Zfp658	3374	218	247	212	210.5	887.5	221.923	-0.244658	Wald Test (two-side)	0.193409	-1.26498	0.205878	0.672493	220.817	260.663	204.88	201.333						1.88517	2.23979	1.75741	1.72182	7.6042
NM_001008550	Zfyve26	9324	606	549.5	707.5	655	2518	626.611	0.135626	Wald Test (two-side)	0.123656	1.0968	0.27273	0.743098	613.83	580.423	684.222	627.967						1.89632	1.80311	2.1223	1.93874	7.76046
NM_001008700	Il4ra	5092	2953.5	2737.5	3334	3519	12544	3119.35	0.165281	Wald Test (two-side)	0.0748619	2.20781	0.0272574	0.231387	2992.17	2889.45	3222.03	3373.77			P0_05			16.9234	16.4483	18.313	19.0727	70.7575
NM_001008702	Dab2	3773	909	851	641	699	3100	777.11	-0.496068	Wald Test (two-side)	0.113236	-4.38085	1.18218e-05	0.000548673	920.744	898.073	619.472	670.152		down_FC0_8	P0_05	P0_05	P0_1	7.02938	6.90079	4.75175	5.11295	23.7949
NM_001008705	Bud31	723	1262	1307	1425	1431.5	5425.5	1351.91	0.0495318	Wald Test (two-side)	0.0937318	0.528442	0.597193	0.919625	1278.31	1379.3	1377.14	1372.9						50.9285	55.3087	55.1263	54.6429	216.006
NM_001008785	Kbtbd8	4726	57	54.5	44.5	49.5	205.5	51.2955	-0.342777	Wald Test (two-side)	0.380024	-0.901988	0.367063		57.7365	56.987	42.5223	47.9364		down_FC0_8				0.351902	0.352824	0.263359	0.289063	1.25715
NM_001008791	Whrn	4074	114	133	163	175	585	145.283	0.347483	Wald Test (two-side)	0.235414	1.47605	0.13993	0.571482	115.473	140.357	157.526	167.778		UP_FC1.25				0.816439	0.998818	1.11905	1.18549	4.1198
NM_001008792	Whrn	4054	114.5	133.5	163.5	175	586.5	145.789	0.345848	Wald Test (two-side)	0.235316	1.46972	0.141638	0.574008	115.473	141.412	158.492	167.778		UP_FC1.25				0.824066	1.00752	1.12802	1.19134	4.15094
NM_001008793	Whrn	4039	114	132	163.5	174.5	584	145.021	0.353445	Wald Test (two-side)	0.235041	1.50376	0.132642	0.555728	115.473	139.302	158.492	166.819		UP_FC1.25				0.823514	0.999899	1.13221	1.19235	4.14797
NM_001009546	Naaladl1	2669	8	8.5	8.5	10	35	8.46612	0.0662074	Wald Test (two-side)	0.919205	0.0720268	0.942581		8.10336	8.44252	7.73132	9.58729						0.0874544	0.0974375	0.0890744	0.103403	0.377369
NM_001009549	Zfp36l3	2609	9.5	5	4	8.5	27	6.73532	-0.419218	Wald Test (two-side)	1.05609	-0.396953	0.691402		10.1292	5.27658	3.86566	7.66983		down_FC0_8				0.10624	0.0586343	0.0428814	0.0899137	0.29767
NM_001009573	Unc13d	3932	32	23.5	38.5	30.5	124.5	30.8067	0.180324	Wald Test (two-side)	0.493989	0.365036	0.715084		32.4134	25.3276	36.7238	28.7619						0.237452	0.182856	0.273861	0.214076	0.908245
NM_001009575	Armcx5	2818	273.5	325	329.5	322	1250	312.036	0.0171513	Wald Test (two-side)	0.170804	0.100415	0.920015	0.984179	277.54	342.977	318.917	308.711						2.83176	3.52857	3.27037	3.15352	12.7842
NM_001009818	Septin11	5154	6885	6245.5	5438.5	5663	24232	6062.53	-0.344449	Wald Test (two-side)	0.0677928	-5.0809	3.75645e-07	2.7372e-05	6973.96	6591.5	5255.36	5429.28		down_FC0_8	P0_05	P0_05	P0_1	38.9762	37.0748	29.5133	30.3238	135.888
NM_001009819	A3galt2	3383	94	129	143.5	122.5	489	121.87	0.148003	Wald Test (two-side)	0.268649	0.550918	0.58169	0.915658	95.2145	136.136	139.164	116.965						0.810711	1.16666	1.1864	0.999344	4.16312
NM_001009927	Mief2	2516	274	292.5	303.5	295	1165	290.577	-0.0221663	Wald Test (two-side)	0.169181	-0.131021	0.895759	0.980596	277.54	308.152	293.79	282.825						3.17746	3.5569	3.37389	3.23588	13.3441
NM_001009935	Txnip	2791	5653.5	4744	5364	5723.5	21485	5351.27	-0.00845446	Wald Test (two-side)	0.0792129	-0.106731	0.915002	0.98309	5727.05	5006.42	5183.85	5487.76						59.1014	52.0045	53.7541	56.5956	221.456
NM_001009940	Il19	1116	0	1	1.5	1.5	4	1.2264	1.88695	Wald Test (two-side)	2.59969	0.725837	0.467939		0	1.05532	1.93283	1.91746	UP_FC1_5	UP_FC1.25				0	0.0274152	0.0375932	0.0370944	0.102103
NM_001009947	Dock11	6610	637	709	745	748.5	2839.5	707.639	0.0449594	Wald Test (two-side)	0.121558	0.36986	0.711487	0.944157	645.23	748.218	719.979	717.129						2.81176	3.28171	3.15237	3.12515	12.371
NM_001009948	Nrsn2	1417	2.5	0	0	0	2.5	0.50646	-2.52017	Wald Test (two-side)	4.10659	-0.613688	0.539421		2.02584	0	0	0	down_FC0_6	down_FC0_8				0.0514767	0	0	0	0.0514767
NM_001009949	Slc25a51	4432	2229.5	2010	2226.5	2215.5	8681.5	2163.94	-0.0348823	Wald Test (two-side)	0.0816769	-0.427077	0.669323	0.933805	2258.81	2121.18	2151.24	2124.54						14.6774	13.8756	14.0509	13.796	56.3999
NM_001009951	Cep44	1386	125.5	152.5	173	160	611	152.156	0.155315	Wald Test (two-side)	0.232762	0.667269	0.5046	0.887375	127.628	160.408	167.19	153.397						2.64193	3.36638	3.49113	3.18594	12.6854
NM_001009981	Slc10a7	3547	422	350	370	358.5	1500.5	374.403	-0.18576	Wald Test (two-side)	0.15449	-1.20241	0.229206	0.702586	427.452	369.36	357.574	343.225						3.47129	3.019	2.91758	2.78939	12.1973
NM_001010825	Ficd	3156	109	113.5	126.5	122.5	471.5	117.362	0.0496216	Wald Test (two-side)	0.254779	0.194763	0.845578	0.97296	110.408	120.306	121.768	116.965						1.0077	1.10031	1.12108	1.07122	4.30031
NM_001010833	Mdc1	7334	683	587.5	744.5	764.5	2779.5	690.958	0.145023	Wald Test (two-side)	0.119616	1.2124	0.225359	0.698634	691.825	620.525	719.013	732.469						2.71719	2.45088	2.83927	2.87685	10.8842
NM_001010836	Ppp1r13l	3115	399.5	322	349.5	393	1464	365.001	-0.0597193	Wald Test (two-side)	0.160246	-0.372673	0.709392	0.943756	405.168	339.812	338.245	376.78						3.74196	3.16267	3.13814	3.48189	13.5247
NM_001010930	Mrps33	931	35.5	35	32.5	39	142	35.4292	-0.103378	Wald Test (two-side)	0.455985	-0.226713	0.820647		36.4651	36.936	30.9253	37.3904						1.11255	1.1502	0.976374	1.1561	4.39523
NM_001011528	Or2r2	1049	1	0	0	1.5	2.5	0.732595	0.899577	Wald Test (two-side)	3.35379	0.268227	0.788525		1.01292	0	0	1.91746	UP_FC1_5	UP_FC1.25				0.0278141	0	0	0.0394636	0.0672777
NM_001011775	Or10q3	1157	1	1	0.5	0.5	3	0.517059	-2.54601	Wald Test (two-side)	3.75423	-0.678171	0.497663		1.01292	1.05532	0	0	down_FC0_6	down_FC0_8				0.0252178	0.0264437	0.012087	0.0119266	0.0756751
NM_001011782	Or55b3	1127	0.5	0.5	0.5	2	3.5	0.479364	2.33445	Wald Test (two-side)	4.19718	0.556196	0.578077		0	0	0	1.91746	UP_FC1_5	UP_FC1.25				0.0129445	0.0135738	0.0124088	0.0489764	0.0879035
NM_001011874	Xkr4	3629	16.5	17	20.5	17.5	71.5	17.6831	0.0998716	Wald Test (two-side)	0.639784	0.156102	0.875952		16.2067	17.9404	19.3283	17.2571						0.132659	0.143324	0.157997	0.133086	0.567066
NM_001012236	Trex1	1056	146	147.5	147	158	598.5	149.404	-0.0505805	Wald Test (two-side)	0.227252	-0.222575	0.823866	0.970372	147.886	156.187	142.063	151.479						4.03394	4.2735	3.89346	4.12928	16.3302
NM_001012273	Birc5	3411	87	76	64.5	53.5	281	70.4875	-0.567536	Wald Test (two-side)	0.329403	-1.72293	0.0849021	0.447479	88.1241	80.204	61.8506	51.7714		down_FC0_8				0.744179	0.681691	0.528884	0.432866	2.38762
NM_001012309	Nsrp1	3107	598	782.5	827.5	865	3073	765.119	0.188133	Wald Test (two-side)	0.138355	1.35978	0.173898	0.624048	605.726	825.257	800.192	829.301						5.61565	7.70547	7.44919	7.68344	28.4538
NM_001012310	Slc25a47	1572	36.5	39.5	47.5	48.5	172	42.7712	0.232703	Wald Test (two-side)	0.415589	0.559935	0.575524		36.4651	42.2126	46.3879	46.019						0.677455	0.768777	0.84513	0.851472	3.14283
NM_001012311	Pgbd1	3111	3.5	4	6.5	8.5	22.5	5.43532	0.703511	Wald Test (two-side)	1.15489	0.609158	0.54242		4.05168	4.22126	5.79849	7.66983	UP_FC1_5	UP_FC1.25				0.0328253	0.0393383	0.0584381	0.075405	0.206007
NM_001012324	Ecm2	3584	6	8	17.5	9.5	41	10.3757	0.895371	Wald Test (two-side)	0.862858	1.03768	0.299419		6.07752	8.44252	17.3955	9.58729	UP_FC1_5	UP_FC1.25				0.0488454	0.0682933	0.136569	0.0731538	0.326862
NM_001012325	Zfp708	2532	66.5	69	69	54.5	259	64.5309	-0.237562	Wald Test (two-side)	0.34504	-0.688505	0.491135	0.880222	66.8527	72.8168	66.6826	51.7714						0.766299	0.833761	0.762198	0.594037	2.95629
NM_001012330	Zbtb18	3834	709	719.5	760	705	2893.5	722.092	-0.067424	Wald Test (two-side)	0.117171	-0.575431	0.565	0.912111	718.16	759.827	734.475	675.904						5.39553	5.74162	5.54427	5.07479	21.7562
NM_001012335	Mdk	871	883	859	691	771.5	3204.5	802.214	-0.355058	Wald Test (two-side)	0.113093	-3.13953	0.00169221	0.0339374	894.409	906.516	667.793	740.139		down_FC0_8	P0_05	P0_05	P0_1	29.5789	30.1739	22.1892	24.4455	106.388
NM_001012336	Mdk	868	969	956.5	765	851	3541.5	886.397	-0.355837	Wald Test (two-side)	0.109208	-3.25833	0.00112069	0.0246959	981.52	1008.88	739.307	815.878		down_FC0_8	P0_05	P0_05	P0_1	32.572	33.7148	24.6504	27.0577	117.995
NM_001012363	Slc2a9	3389	79.5	62.5	62.5	76	280.5	69.8111	-0.142169	Wald Test (two-side)	0.333838	-0.425862	0.670208	0.933945	81.0336	65.4295	59.9177	72.8634						0.68444	0.564241	0.515812	0.618904	2.3834
NM_001012396	Hacd1	878	166	134.5	144.5	160.5	605.5	150.529	-0.0820616	Wald Test (two-side)	0.231119	-0.355063	0.722543	0.945943	168.145	141.412	139.164	153.397						5.51637	4.68688	4.60316	5.045	19.8514
NM_001012400	AU022252	1860	197	220	210.5	226	853.5	212.834	-0.0403743	Wald Test (two-side)	0.196581	-0.205382	0.837274	0.97296	199.545	232.169	202.947	216.673						3.09025	3.61881	3.16535	3.35333	13.2277
NM_001012401	Hspb6	1325	50.5	33.5	44	44	172	42.8083	-0.0320789	Wald Test (two-side)	0.422167	-0.0759863	0.93943		50.646	35.8807	42.5223	42.1841						1.11203	0.773544	0.928794	0.916469	3.73083
NM_001012402	Hs3st6	1231	0.5	4	5	0	9.5	2.26333	0.196484	Wald Test (two-side)	4.0885	0.0480577	0.96167		0	4.22126	4.83207	0						0.0118509	0.0994164	0.113604	0	0.224872
NM_001012448	Zfp708	2444	65.5	67.5	61.5	53.5	248	62.5758	-0.311432	Wald Test (two-side)	0.346166	-0.899662	0.3683	0.807761	66.8527	71.7614	59.9177	51.7714						0.781952	0.845003	0.703812	0.604134	2.9349
NM_001012449	Zfp708	2437	65	69	69	53.5	256.5	64.2776	-0.227001	Wald Test (two-side)	0.345936	-0.656192	0.5117	0.889977	65.8398	72.8168	66.6826	51.7714						0.778212	0.866262	0.791911	0.60587	3.04225
NM_001012450	Ankrd6	4714	25.5	52.5	29	28.5	135.5	34.0207	-0.56342	Wald Test (two-side)	0.501782	-1.12284	0.261506		26.3359	54.8764	28.026	26.8444		down_FC0_8				0.15783	0.340742	0.172064	0.166854	0.837491
NM_001012451	Ankrd6	4426	26	52.5	28.5	28.5	135.5	33.7791	-0.589038	Wald Test (two-side)	0.50352	-1.16984	0.242065		26.3359	54.8764	27.0596	26.8444	down_FC0_6	down_FC0_8				0.171397	0.362914	0.180101	0.177711	0.892123
NM_001012477	Cxcl12	5664	4185	3569	6257	6547.5	20558.5	5082.53	0.622328	Wald Test (two-side)	0.0762647	8.16011	3.34716e-16	9.03319e-14	4239.07	3766.42	6046.86	6277.76	UP_FC1_5	UP_FC1.25	P0_05	P0_05	P0_1	21.5582	19.2788	30.8977	31.9031	103.638
NM_001012517	Fut10	3617	25	30.5	40	40.5	136	33.4971	0.435507	Wald Test (two-side)	0.471181	0.924288	0.355336		25.323	31.6595	38.6566	38.3492		UP_FC1.25				0.201666	0.257993	0.30931	0.309021	1.07799
NM_001012518	Ehmt1	5078	1656	1726	1971	1856.5	7209.5	1795.77	0.0746236	Wald Test (two-side)	0.0892449	0.836167	0.403061	0.834287	1677.4	1821.47	1904.8	1779.4						9.51498	10.3993	10.8562	10.0898	40.8603
NM_001012623	Rims1	6495	8	7.5	12	10	37.5	9.43254	0.356577	Wald Test (two-side)	0.874031	0.407969	0.683297		8.10336	8.44252	11.597	9.58729		UP_FC1.25				0.0359378	0.0353295	0.0516755	0.0424915	0.165434
NM_001012624	Rims1	6424	8	7.5	12	10	37.5	9.43254	0.356577	Wald Test (two-side)	0.874031	0.407969	0.683297		8.10336	8.44252	11.597	9.58729		UP_FC1.25				0.036335	0.03572	0.0522466	0.0429611	0.167263
NM_001012625	Rims1	6273	8	7.5	12	10	37.5	9.43254	0.356577	Wald Test (two-side)	0.874031	0.407969	0.683297		8.10336	8.44252	11.597	9.58729		UP_FC1.25				0.0372096	0.0365798	0.0535043	0.0439952	0.171289
NM_001012638	Acd	1549	386	373	412.5	413	1584.5	394.684	0.0173814	Wald Test (two-side)	0.145778	0.119232	0.905092	0.981837	390.987	393.633	398.163	395.955						7.2707	7.36738	7.44826	7.35834	29.4447
NM_001012667	Smim19	1452	350	330.5	363.5	362.5	1406.5	350.403	-0.00819086	Wald Test (two-side)	0.153572	-0.0533357	0.957464	0.990402	354.522	348.254	351.775	347.06						7.03302	6.96403	7.00197	6.89005	27.8891
NM_001012765	Adcy5	7003	5	8.5	7.5	9	30	7.46675	0.278866	Wald Test (two-side)	0.986092	0.282799	0.777331		5.0646	8.44252	7.73132	8.62856						0.0208318	0.0371356	0.0299543	0.0354682	0.12339
NM_001013012	Zfp787	1894	857.5	820.5	798	697	3173	793.469	-0.269068	Wald Test (two-side)	0.116625	-2.30711	0.0210486	0.197865	869.086	865.358	771.199	668.234			P0_05			13.2097	13.2542	11.7843	10.1563	48.4046
NM_001013013	Dhrs7c	1115	1.5	1	0	0	2.5	0.770289	-3.12264	Wald Test (two-side)	3.20699	-0.973697	0.330207		2.02584	1.05532	0	0	down_FC0_6	down_FC0_8				0.0392515	0.0274398	0	0	0.0666913
NM_001013019	Lrrn4cl	2596	23	30	29	24	106	26.498	-0.105697	Wald Test (two-side)	0.53115	-0.198997	0.842265		23.2972	31.6595	28.026	23.0095						0.258502	0.353568	0.312447	0.255145	1.17966
NM_001013022	Cimap1b	1033	6	6	5.5	11.5	29	7.42816	0.480274	Wald Test (two-side)	0.999859	0.480341	0.630985		6.07752	6.33189	5.79849	11.5047		UP_FC1.25				0.169469	0.177708	0.148917	0.307241	0.803335
NM_001013023	Mterf1a	1372	35.5	31.5	29	31	127	31.9955	-0.282717	Wald Test (two-side)	0.477803	-0.591701	0.554051		36.4651	33.7701	28.026	29.7206						0.754943	0.702445	0.591189	0.623575	2.67215
NM_001013024	Usp13	4663	29	27.5	33	31.5	121	30.3736	0.0866474	Wald Test (two-side)	0.489317	0.177078	0.859447		29.3747	29.5488	31.8917	30.6793						0.181457	0.180436	0.197939	0.186434	0.746266
NM_001013025	Tgfbrap1	5598	757.5	707	775.5	798.5	3038.5	757.226	0.00096738	Wald Test (two-side)	0.112236	0.00861916	0.993123	0.998192	767.794	746.108	749.938	765.066						3.94812	3.86405	3.87464	3.93662	15.6234
NM_001013026	Ttf2	4516	333	355	370	362	1420	354.143	-0.0145163	Wald Test (two-side)	0.155416	-0.0934031	0.925583	0.984767	337.302	374.637	357.574	347.06						2.15145	2.40508	2.29156	2.21226	9.06034
NM_001013028	Tmem263	3773	314	302	266.5	323.5	1206	301.114	-0.165503	Wald Test (two-side)	0.171323	-0.966027	0.33403	0.787872	318.057	318.705	257.066	310.628						2.42819	2.44893	1.97557	2.36629	9.21899
NM_001013256	Ctc1	4142	929.5	866.5	854.5	929.5	3580	893.214	-0.112342	Wald Test (two-side)	0.107656	-1.04353	0.296705	0.759459	942.016	913.903	825.318	891.618						6.54756	6.40051	5.77012	6.19327	24.9115
NM_001013360	Npcd	4572	147.5	104.5	165.5	165.5	583	144.81	0.298249	Wald Test (two-side)	0.242565	1.22956	0.218862	0.691875	149.912	109.753	160.425	159.149						0.941295	0.699304	1.01245	0.999017	3.65207
NM_001013362	Npcd	4862	234.5	170.5	248	243.5	896.5	222.507	0.184571	Wald Test (two-side)	0.201033	0.918115	0.358559	0.803832	237.023	179.404	239.671	233.93						1.40724	1.07292	1.42666	1.38218	5.28899
NM_001013365	Osm	1902	0	2	0.5	1	3.5	0.76734	-1.12797	Wald Test (two-side)	3.30358	-0.341438	0.732774		0	2.11063	0	0.958729	down_FC0_6	down_FC0_8				0	0.0321718	0.00735262	0.0145101	0.0540345
NM_001013366	Wdr91	2620	279.5	286.5	437	404.5	1407.5	348.772	0.467991	Wald Test (two-side)	0.157059	2.97972	0.00288508	0.0507793	283.618	301.82	422.323	387.326		UP_FC1.25	P0_05		P0_1	3.11258	3.34564	4.66512	4.26087	15.3842
NM_001013367	Prkaa1	4644	1677	1400.5	1599	1577.5	6254	1558.57	-0.054901	Wald Test (two-side)	0.0960876	-0.571364	0.567753	0.912373	1698.67	1477.44	1545.3	1512.87						10.5361	9.22671	9.63028	9.37472	38.7678
NM_001013368	E2f8	3676	45.5	46	28.5	34	154	38.6988	-0.673031	Wald Test (two-side)	0.43971	-1.53062	0.125862		46.5943	48.5445	27.0596	32.5968	down_FC0_6	down_FC0_8				0.36114	0.382858	0.216846	0.255261	1.21611
NM_001013369	Pfdn4	813	489.5	519.5	583.5	544	2136.5	532.757	0.0555972	Wald Test (two-side)	0.133016	0.417972	0.675967	0.934578	496.331	548.764	564.386	521.549						17.5672	19.5502	20.074	18.4667	75.658
NM_001013370	Sesn1	2600	135.5	126.5	166.5	140.5	569	141.343	0.121878	Wald Test (two-side)	0.237137	0.513956	0.607283	0.922947	137.757	132.97	160.425	134.222						1.52057	1.48858	1.79111	1.49137	6.29163
NM_001013371	Dtx3l	5174	595	482	661.5	614	2352.5	584.944	0.143921	Wald Test (two-side)	0.133647	1.07688	0.281535	0.751723	602.688	508.662	639.767	588.66						3.35529	2.85021	3.57591	3.27509	13.0565
NM_001013372	Nrp	1167	299	255	254.5	272.5	1081	269.553	-0.176487	Wald Test (two-side)	0.175891	-1.00339	0.315675	0.771653	302.863	269.105	245.469	260.774						7.4755	6.68537	6.09957	6.44431	26.7048
NM_001013374	Lman2l	2247	451	373.5	462.5	470	1757	437.15	0.0747076	Wald Test (two-side)	0.144763	0.51607	0.605806	0.922749	456.827	394.688	446.484	450.603						5.85617	5.08561	5.75693	5.77266	22.4714
NM_001013375	Utp18	2597	1088.5	1083.5	1208.5	1212.5	4593	1143.86	0.0527026	Wald Test (two-side)	0.0969486	0.543614	0.586707	0.917332	1102.06	1143.96	1167.43	1161.98						12.2292	12.7648	13.0154	12.8852	50.8945
NM_001013376	Rpp38	1023	63.5	73.5	63.5	66.5	267	67.0117	-0.191061	Wald Test (two-side)	0.335676	-0.569185	0.569231	0.912539	64.8269	78.0933	61.8506	63.2761						1.81108	2.1982	1.73612	1.79402	7.53943
NM_001013377	Arhgef39	2388	19	13.5	13	11.5	57	14.522	-0.500349	Wald Test (two-side)	0.709797	-0.704918	0.480861		19.2455	14.7744	12.5634	11.5047		down_FC0_8				0.232145	0.172964	0.152262	0.132906	0.690277
NM_001013378	Uspl1	3245	758.5	747	822	805	3132.5	780.571	0.0093623	Wald Test (two-side)	0.111074	0.0842891	0.932827	0.985278	767.794	788.32	794.393	771.777						6.81995	7.04307	7.085	6.8464	27.7944
NM_001013379	Zfp930	2990	196	181	191	195.5	763.5	190.51	-0.0647024	Wald Test (two-side)	0.202252	-0.31991	0.749037	0.953568	198.532	191.012	184.585	187.911						1.9126	1.8521	1.78667	1.8045	7.35587
NM_001013380	Dync1li2	4618	3022.5	2848	2996.5	2918.5	11785.5	2939.88	-0.0917546	Wald Test (two-side)	0.074617	-1.22967	0.218819	0.691875	3061.04	3005.54	2895.38	2797.57						19.0964	18.8687	18.1486	17.4416	73.5554
NM_001013381	Rsad1	4140	112.5	100	131.5	95.5	439.5	109.646	0.00361997	Wald Test (two-side)	0.275692	0.0131305	0.989524	0.996836	113.447	105.532	127.567	92.038						0.792852	0.739019	0.888399	0.636626	3.0569
NM_001013384	Podnl1	2068	1	2	2	0.5	5.5	1.2641	-0.691815	Wald Test (two-side)	2.45487	-0.281813	0.778087		1.01292	2.11063	1.93283	0	down_FC0_6	down_FC0_8				0.0141088	0.0295893	0.0270497	0.00667268	0.0774205
NM_001013386	Rasl10b	3476	6.5	5	3	6.5	21	5.00143	-0.392141	Wald Test (two-side)	1.20227	-0.326168	0.744297		6.07752	5.27658	2.89924	5.75237		down_FC0_8				0.0545599	0.0440095	0.0241393	0.0516077	0.174316
NM_001013387	Zfp182	5913	155	191	180.5	177	703.5	175.554	-0.0604108	Wald Test (two-side)	0.219443	-0.275291	0.783092	0.961918	157.003	201.565	173.955	169.695						0.764828	0.988283	0.853792	0.826126	3.43303
NM_001013389	Mrs2	2148	291.5	263.5	317	325.5	1197.5	298.319	0.107486	Wald Test (two-side)	0.1656	0.649071	0.516293	0.892469	295.773	278.603	306.354	312.546						3.95954	3.7532	4.12769	4.18213	16.0226
NM_001013391	Cpsf6	6522	2349	2236	2697.5	2541	9823.5	2445.64	0.0897951	Wald Test (two-side)	0.0797282	1.12626	0.260053	0.729846	2379.35	2359.68	2607.39	2436.13						10.5085	10.4893	11.5681	10.7524	43.3184
NM_001013405	Tcaim	3026	107	92.5	105.5	90	395	98.5493	-0.123214	Wald Test (two-side)	0.280561	-0.439169	0.660539	0.93228	108.382	97.089	102.44	86.2856						1.0317	0.935252	0.975138	0.820833	3.76293
NM_001013411	Nkain2	3196	15.5	9.5	8	10.5	43.5	11.0196	-0.629119	Wald Test (two-side)	0.820286	-0.766951	0.443111		16.2067	10.5532	7.73132	9.58729	down_FC0_6	down_FC0_8				0.141503	0.0909437	0.0700109	0.09067	0.393127
NM_001013414	Neurl4	5236	1142.5	1053	1295.5	1301.5	4792.5	1192.19	0.14081	Wald Test (two-side)	0.0957336	1.47085	0.141331	0.573404	1156.75	1111.25	1252.47	1248.27						6.36644	6.15297	6.92023	6.86002	26.2997
NM_001013441	Ric8b	4831	655	569	631	590	2445	609.849	-0.105063	Wald Test (two-side)	0.126297	-0.831873	0.405481	0.83636	663.463	600.474	609.808	565.65						3.95589	3.60356	3.65321	3.37051	14.5832
NM_001013577	Inip	3209	454	451	480	503.5	1888.5	470.723	0.0174162	Wald Test (two-side)	0.136026	0.128036	0.898121	0.980596	459.866	475.947	463.879	483.199						4.12787	4.29994	4.18364	4.33023	16.9417
NM_001013580	Pard3	4175	615.5	615	779	777.5	2787	692.927	0.235668	Wald Test (two-side)	0.116348	2.02554	0.0428116	0.303709	623.959	649.019	752.837	745.891			P0_05			4.30142	4.50687	5.21871	5.13955	19.1665
NM_001013581	Pard3	3183	539	538	703	718.5	2498.5	620.37	0.296575	Wald Test (two-side)	0.12156	2.43974	0.0146979	0.156027	545.964	567.76	679.39	688.367			P0_05			4.94074	5.17132	6.17734	6.22976	22.5192
NM_001013608	Ercc6l2	5626	564	554.5	576.5	577.5	2272.5	566.683	-0.057379	Wald Test (two-side)	0.125476	-0.457291	0.647462	0.929608	571.287	584.645	556.655	554.145						2.92496	3.01549	2.86604	2.83291	11.6394
NM_001013616	Trim6	3817	488	490	594.5	556.5	2129	529.628	0.13054	Wald Test (two-side)	0.13102	0.996331	0.319089	0.775119	494.305	517.104	574.05	533.053						3.73025	3.92762	4.35624	4.02369	16.0378
NM_001013741	Ddn	3736	14	24.5	20.5	12.5	71.5	17.5854	-0.356021	Wald Test (two-side)	0.670456	-0.531013	0.59541		14.1809	25.3276	19.3283	11.5047		down_FC0_8				0.109336	0.200639	0.153472	0.0923388	0.555785
NM_001013745	Zfp57	1839	1904	2398	2457.5	2282.5	9042	2255.63	0.0333554	Wald Test (two-side)	0.203635	0.1638	0.869889	0.977449	1928.6	2530.65	2375.45	2187.82						30.2082	39.8955	37.3761	34.2539	141.734
NM_001013749	Tmem151b	4846	8.5	4	4	4	20.5	5.0063	-0.680873	Wald Test (two-side)	1.20797	-0.563653	0.57299		8.10336	4.22126	3.86566	3.83492	down_FC0_6	down_FC0_8				0.0511771	0.0252541	0.0230866	0.0227802	0.122298
NM_001013751	Syna	2915	13.5	13.5	14	9	50	12.7784	-0.386203	Wald Test (two-side)	0.758938	-0.508873	0.610842		14.1809	14.7744	13.5298	8.62856		down_FC0_8				0.135125	0.141694	0.13433	0.0852089	0.496357
NM_001013753	Pcdh17	9503	7500	7036	7701.5	9276	31513.5	7839.65	0.121017	Wald Test (two-side)	0.082317	1.47013	0.141527	0.573879	7596.9	7425.2	7443.33	8893.17						23.0272	22.6528	22.6672	26.939	95.2861
NM_001013754	Gm9949	980	4	2.5	3	3.5	13	3.22412	0.125363	Wald Test (two-side)	1.48171	0.0846068	0.932574		4.05168	2.11063	2.89924	3.83492						0.11909	0.0780495	0.0856205	0.0985651	0.381325
NM_001013755	5730409E04Rik	2846	52	45.5	66.5	60	224	55.6309	0.260776	Wald Test (two-side)	0.365768	0.712954	0.475874		52.6719	48.5445	63.7834	57.5237						0.5331	0.489139	0.653536	0.581832	2.25761
NM_001013756	Grhl3	2773	6	8.5	5.5	3	23	5.79868	-0.742624	Wald Test (two-side)	1.1304	-0.656958	0.511208		6.07752	8.44252	5.79849	2.87619	down_FC0_6	down_FC0_8				0.0631308	0.0937832	0.0554748	0.0298574	0.242246
NM_001013767	Capn11	2551	0.5	4.5	9.5	4	18.5	4.43008	1.689	Wald Test (two-side)	1.45452	1.16121	0.245557		0	4.22126	9.66415	3.83492	UP_FC1_5	UP_FC1.25				0.00571873	0.0539707	0.104159	0.0432744	0.207123
NM_001013769	Rsl1	2039	84.5	84.5	84	102.5	355.5	88.1752	0.0431597	Wald Test (two-side)	0.294987	0.146311	0.883676	0.979489	85.0853	88.6465	81.1789	97.7904						1.20915	1.26793	1.15224	1.38736	5.01668
NM_001013770	Lipo3	2829	20	20.5	19	20.5	80	19.7253	-0.139898	Wald Test (two-side)	0.605138	-0.231183	0.817172		20.2584	21.1063	18.3619	19.1746						0.206271	0.221706	0.187847	0.199987	0.81581
NM_001013778	Tvp23a	3304	327.5	351.5	403.5	357.5	1440	359.341	0.0604418	Wald Test (two-side)	0.15836	0.381673	0.702704	0.942846	332.238	371.471	390.432	343.225						2.89209	3.25493	3.41575	2.98619	12.549
NM_001013779	Aim2	2526	1099.5	1259.5	1305	1247.5	4911.5	1225.39	0.00847311	Wald Test (two-side)	0.107257	0.0789984	0.937034	0.986089	1114.21	1329.7	1261.17	1196.49						12.7	15.2553	14.4497	13.6298	56.0347
NM_001013780	Slc25a34	2675	9.5	7.5	9.5	10.5	37	9.45579	0.0510442	Wald Test (two-side)	0.87006	0.0586674	0.953217		10.1292	8.44252	9.66415	9.58729						0.103619	0.0857815	0.0993304	0.108329	0.39706
NM_001013783	Garin3	2186	0	1.5	2	1	4.5	1.25055	0.463221	Wald Test (two-side)	2.46275	0.188091	0.850805		0	2.11063	1.93283	0.958729		UP_FC1.25				0	0.0209941	0.0255895	0.012625	0.0592086
NM_001013784	Ccdc92b	3996	6	8.5	13	14	41.5	10.1264	0.841489	Wald Test (two-side)	0.856538	0.98243	0.325888		6.07752	8.44252	12.5634	13.4222	UP_FC1_5	UP_FC1.25				0.0438093	0.0650803	0.0909914	0.0966905	0.296571
NM_001013786	Zscan26	3978	1360.5	1231	1162	1155	4908.5	1226.74	-0.263356	Wald Test (two-side)	0.0957628	-2.75009	0.00595795	0.0850136	1377.57	1299.09	1122.97	1107.33			P0_05		P0_1	9.9787	9.4678	8.17004	8.01306	35.6296
NM_001013792	Otulin	1480	461.5	484.5	626	576.5	2148.5	533.986	0.241903	Wald Test (two-side)	0.132979	1.81911	0.0688952	0.401086	467.969	510.773	604.976	552.228						9.09809	10.0159	11.8303	10.7503	41.6945
NM_001013799	Mettl21c	1079	0	0	2	0.5	2.5	0.483207	2.34452	Wald Test (two-side)	4.1839	0.560367	0.575229		0	0	1.93283	0	UP_FC1_5	UP_FC1.25				0	0	0.0518431	0.0127888	0.0646319
NM_001013802	Macrod2	1873	20.5	15	8.5	13.5	57.5	14.3104	-0.770977	Wald Test (two-side)	0.729933	-1.05623	0.290863		20.2584	15.8297	7.73132	13.4222	down_FC0_6	down_FC0_8				0.319342	0.245024	0.12693	0.198919	0.890216
NM_001013806	Ankrd13c	4302	1599	1391	1581.5	1573	6144.5	1531.14	-0.0241078	Wald Test (two-side)	0.0922165	-0.261426	0.793764	0.964121	1619.66	1467.94	1528.87	1508.08						10.8447	9.89265	10.2821	10.0911	41.1106
NM_001013811	Fam169b	2807	3	6	0.5	6	15.5	3.78076	-0.700197	Wald Test (two-side)	1.52813	-0.458206	0.646805		3.03876	6.33189	0	5.75237	down_FC0_6	down_FC0_8				0.0311831	0.065398	0.00498207	0.0589916	0.160555
NM_001013813	Maml2	5939	619.5	629	718.5	695	2662	663.002	0.0745995	Wald Test (two-side)	0.119216	0.625751	0.531478	0.899304	628.011	663.793	693.886	666.317						3.04346	3.24036	3.38373	3.22963	12.8972
NM_001013814	Amt	2036	302	316	288.5	256.5	1163	290.786	-0.287561	Wald Test (two-side)	0.171439	-1.67734	0.0934759	0.470838	305.902	333.48	278.327	245.435						4.32782	4.7486	3.96324	3.47689	16.5165
NM_001013817	Sp140	2397	14	13.5	20	19	66.5	16.6249	0.374915	Wald Test (two-side)	0.660557	0.567574	0.570325		14.1809	14.7744	19.3283	18.2158		UP_FC1.25				0.170412	0.172314	0.23337	0.218759	0.794856
NM_001013823	Krtap4-16	948	1	1	0	0	2	0.517059	-2.54601	Wald Test (two-side)	3.75423	-0.678171	0.497663		1.01292	1.05532	0	0	down_FC0_6	down_FC0_8				0.0307774	0.0322736	0	0	0.063051
NM_001013826	Dusp29	1097	12.5	5.5	6	3.5	27.5	7.03008	-0.94299	Wald Test (two-side)	1.03966	-0.907015	0.364399		12.155	6.33189	5.79849	3.83492	down_FC0_6	down_FC0_8				0.332463	0.153395	0.152977	0.0880527	0.726888
NM_001013829	Shf	1550	180.5	169	140.5	153	643	160.664	-0.355099	Wald Test (two-side)	0.220004	-1.61406	0.106515	0.502896	182.326	178.348	135.298	146.686		down_FC0_8				3.3977	3.33588	2.53529	2.72421	11.9931
NM_001013833	Prkg1	6958	194.5	164.5	145	185	689	171.768	-0.21942	Wald Test (two-side)	0.222803	-0.984815	0.324715	0.780532	196.507	173.072	140.13	177.365						0.815596	0.723332	0.582863	0.733784	2.85557
NM_001014390	Dyrk2	2132	390.5	389.5	509	437.5	1726.5	429.61	0.17694	Wald Test (two-side)	0.147475	1.1998	0.230218	0.70335	395.039	411.573	491.905	419.923						5.34409	5.58954	6.67749	5.66333	23.2745
NM_001014394	Adgrf3	3083	2	0.5	2.5	1.5	6.5	1.46903	0.915666	Wald Test (two-side)	2.28811	0.400184	0.689021		2.02584	0	1.93283	1.91746	UP_FC1_5	UP_FC1.25				0.0189276	0.00496195	0.0226803	0.0134276	0.0599975
NM_001014397	Zfp985	2819	58	56.5	42.5	48.5	205.5	51.1139	-0.444202	Wald Test (two-side)	0.38124	-1.16515	0.243958		58.7494	59.0977	40.5894	46.019		down_FC0_8				0.600307	0.61321	0.421674	0.474819	2.11001
NM_001014398	Trcg1	2686	3	5	3	5	16	4.00206	-0.109524	Wald Test (two-side)	1.33742	-0.0818921	0.934733		3.03876	5.27658	2.89924	4.79364						0.0325878	0.0569534	0.0312391	0.0513742	0.172155
NM_001014836	Tektip1	689	94	96.5	104	99	393.5	97.9865	-0.00790839	Wald Test (two-side)	0.277285	-0.0285208	0.977247	0.994026	95.2145	101.31	100.507	94.9142						3.9806	4.28513	4.22179	3.96549	16.453
NM_001014900	Zmynd12	1495	3	0	6.5	9.5	19	4.60613	2.32492	Wald Test (two-side)	1.45398	1.59901	0.109818		3.03876	0	5.79849	9.58729	UP_FC1_5	UP_FC1.25				0.0585491	0	0.121606	0.175373	0.355528
NM_001014973	Snx13	6198	1220	1063.5	1279	1219	4781.5	1190.84	0.0276534	Wald Test (two-side)	0.100087	0.276294	0.782322	0.961735	1235.76	1122.86	1236.04	1168.69						5.74313	5.24979	5.77167	5.42792	22.1925
NM_001014974	Ttll4	8142	1064.5	1107.5	1304	1238.5	4714.5	1173.54	0.123256	Wald Test (two-side)	0.0997315	1.23588	0.216502	0.688799	1077.75	1169.29	1260.21	1186.91						3.81465	4.16168	4.4795	4.19803	16.6539
NM_001014976	Espl1	6597	86	65.5	47.5	49.5	248.5	62.7716	-0.733623	Wald Test (two-side)	0.350952	-2.09038	0.0365839	0.275672	87.1111	69.6508	46.3879	47.9364	down_FC0_6	down_FC0_8	P0_05			0.380358	0.303774	0.201386	0.207081	1.0926
NM_001014981	Wdr7	7078	640	540.5	655	698.5	2534	630.083	0.0958796	Wald Test (two-side)	0.125915	0.761465	0.446379	0.859748	648.269	569.87	633.002	669.193						2.63821	2.33637	2.58829	2.72356	10.2864
NM_001014995	Entrep3	3129	208	179.5	183.5	207.5	778.5	194.47	-0.0871641	Wald Test (two-side)	0.204001	-0.427273	0.669181	0.933805	210.687	189.957	177.82	199.416						1.93954	1.75515	1.64026	1.83018	7.16513
NM_001014996	Cenpj	4344	190.5	261	243	231	925.5	231.049	-0.0350905	Wald Test (two-side)	0.207085	-0.169449	0.865443	0.977254	192.455	275.437	234.839	221.466						1.27951	1.83826	1.56458	1.46758	6.14994
NM_001015039	Zfyve28	3965	2.5	1.5	0	5.5	9.5	2.47221	0.477164	Wald Test (two-side)	1.85065	0.257836	0.796533		2.02584	2.11063	0	5.75237		UP_FC1.25				0.0183966	0.0115745	0	0.0382825	0.0682536
NM_001015046	Rap1gap2	6537	31	32	22	21	106	26.6413	-0.654564	Wald Test (two-side)	0.525747	-1.24502	0.213125		31.4005	33.7701	21.2611	20.1333	down_FC0_6	down_FC0_8				0.138364	0.149771	0.0941297	0.0886588	0.470923
NM_001015099	G2e3	6617	454.5	414.5	359.5	401	1629.5	407.281	-0.292279	Wald Test (two-side)	0.146937	-1.98915	0.0466848	0.320217	459.866	436.901	347.909	384.45			P0_05			2.00407	1.91655	1.51957	1.67249	7.11268
NM_001015507	Dcaf1	5367	984.5	890	1052	1083	4009.5	997.729	0.0859097	Wald Test (two-side)	0.102572	0.837551	0.402283	0.834173	996.714	939.231	1016.67	1038.3						5.3521	5.07358	5.48235	5.56901	21.477
NM_001015681	E130308A19Rik	3714	239.5	244.5	298	277	1059	263.539	0.145262	Wald Test (two-side)	0.17619	0.82446	0.409678	0.839165	243.101	257.497	287.992	265.568						1.8815	2.01416	2.24418	2.05835	8.19818
NM_001015876	Tyw1	3028	345	395.5	419	427	1586.5	395.417	0.0862917	Wald Test (two-side)	0.152995	0.564018	0.572742	0.913268	349.457	417.905	404.928	409.377						3.32432	3.99619	3.87027	3.89182	15.0826
NM_001015889	Taf9	1226	1261	1274	1415.5	1458.5	5409	1347.01	0.0775581	Wald Test (two-side)	0.0926681	0.836944	0.402624	0.834173	1277.29	1344.47	1368.44	1397.83						30.0099	31.7932	32.2925	32.832	126.928
NM_001017426	Kdm6b	6794	1848	1759.5	1673.5	1660	6941	1734.62	-0.216661	Wald Test (two-side)	0.0846558	-2.55931	0.010488	0.124467	1871.88	1857.35	1617.78	1591.49			P0_05			7.93627	7.92355	6.88942	6.74316	29.4924
NM_001017427	Rasef	5163	2	6	9	7.5	24.5	6.18132	0.975249	Wald Test (two-side)	1.1206	0.870291	0.384141		2.02584	6.33189	8.69773	7.66983	UP_FC1_5	UP_FC1.25				0.0113023	0.0355554	0.0487554	0.0400904	0.135703
NM_001017429	Cox17	431	374	404	456	453.5	1687.5	420.282	0.121961	Wald Test (two-side)	0.145312	0.839303	0.401299	0.833977	378.832	426.347	440.685	435.263						25.3183	28.6787	29.5917	29.039	112.628
NM_001017525	Abtb3	3918	9.5	14	12.5	6	42	10.5632	-0.520689	Wald Test (two-side)	0.848928	-0.613349	0.539645		10.1292	14.7744	11.597	5.75237		down_FC0_8				0.0707456	0.109325	0.0892335	0.0422637	0.311568
NM_001017955	Zscan18	3618	106	130.5	143.5	110	490	122.296	0.00107839	Wald Test (two-side)	0.266118	0.00405232	0.996767	0.998931	107.37	137.191	139.164	105.46						0.854825	1.10356	1.10934	0.839083	3.90682
NM_001017959	Lamp2	1777	3028	2733.5	3609.5	3691	13062	3244.95	0.239424	Wald Test (two-side)	0.074596	3.20962	0.00132913	0.0280722	3067.12	2885.23	3488.76	3538.67			P0_05	P0_05	P0_1	49.7174	47.0639	56.8123	57.3242	210.918
NM_001017966	Ddi2	3527	4001.5	4050.5	4426	4621	17099	4258.84	0.0644465	Wald Test (two-side)	0.0711183	0.906186	0.364837	0.806568	4053.71	4274.03	4277.35	4430.29						33.1022	35.1365	35.0985	36.1586	139.496
NM_001017968	Zdhhc18	2837	718	645	757.5	804	2924.5	727.829	0.0943997	Wald Test (two-side)	0.115842	0.814902	0.415128	0.842127	727.277	680.678	732.542	770.818						7.38423	6.95595	7.46803	7.82128	29.6295
NM_001017983	Foxred2	4782	70.5	58.5	54	52.5	235.5	58.5383	-0.373237	Wald Test (two-side)	0.357559	-1.04385	0.296557	0.759459	70.9044	61.2083	52.1864	49.8539		down_FC0_8				0.43015	0.374285	0.31584	0.302992	1.42327
NM_001017985	C2cd3	7777	521.5	459	601.5	558	2140	532.472	0.140128	Wald Test (two-side)	0.132685	1.0561	0.290924	0.756734	528.744	484.39	581.782	534.971						1.95651	1.80575	2.16325	1.98017	7.90568
NM_001018002	Dppa4	1370	64	59	58.5	59.5	241	60.1666	-0.162345	Wald Test (two-side)	0.350243	-0.463519	0.642992	0.928982	64.8269	62.2636	56.0521	57.5237						1.36301	1.31761	1.19431	1.19861	5.07354
NM_001018013	Izumo1	1481	2.5	2.5	2.5	2	9.5	1.99669	-0.103255	Wald Test (two-side)	1.85117	-0.0557781	0.955519		2.02584	2.11063	1.93283	1.91746						0.0492521	0.0516465	0.0472136	0.0372697	0.185382
NM_001018042	Sp3	4167	1501	1305.5	1557	1570.5	5934	1477.14	0.0541012	Wald Test (two-side)	0.0929958	0.58176	0.560728	0.910866	1520.39	1378.24	1504.71	1505.2						10.5099	9.58538	10.4508	10.4015	40.9475
NM_001018063	Rtl8b	1269	1234	968	763.5	831	3796.5	951.633	-0.565724	Wald Test (two-side)	0.119329	-4.74086	2.12809e-06	0.000119897	1249.94	1021.55	738.341	796.704		down_FC0_8	P0_05	P0_05	P0_1	28.3722	23.3383	16.8279	18.0726	86.6111
NM_001024134	Trim15	1834	15	17	20	18	70	17.4299	0.143609	Wald Test (two-side)	0.645344	0.222531	0.8239		15.1938	17.9404	19.3283	17.2571						0.238634	0.2836	0.305009	0.270866	1.09811
NM_001024135	Kbtbd7	4525	253	212	217.5	194	876.5	219.167	-0.275646	Wald Test (two-side)	0.195452	-1.4103	0.158452	0.598334	256.269	223.727	210.678	185.993						1.63133	1.43342	1.34438	1.18322	5.59235
NM_001024136	Anks6	3555	41	42.5	51.5	47	182	45.2917	0.151024	Wald Test (two-side)	0.403607	0.374186	0.708266		41.5297	44.3232	50.2536	45.0603						0.336499	0.365768	0.405182	0.364871	1.47232
NM_001024139	Adamts15	5918	62	47	73	69	251	62.2754	0.281274	Wald Test (two-side)	0.349999	0.803643	0.421603	0.845796	62.8011	49.5998	70.5483	66.1523						0.305673	0.242985	0.345009	0.321777	1.21544
NM_001024141	Nxf3	2957	12	8	7.5	9.5	37	9.47904	-0.25144	Wald Test (two-side)	0.875014	-0.287355	0.77384		12.155	8.44252	7.73132	9.58729						0.118405	0.0827741	0.0709402	0.0886652	0.360785
NM_001024142	Fbxo10	4621	181.5	193	204	207.5	786	196.148	0.0318049	Wald Test (two-side)	0.20092	0.158296	0.874223	0.978471	184.351	203.676	197.149	199.416						1.14599	1.27784	1.23474	1.23926	4.89784
NM_001024145	Pla2g4f	3094	4	6	2.5	4	16.5	4.03783	-0.845943	Wald Test (two-side)	1.34944	-0.626885	0.530735		4.05168	6.33189	1.93283	3.83492	down_FC0_6	down_FC0_8				0.0377207	0.0593317	0.0225997	0.0356797	0.155332
NM_001024205	Nufip2	10393	1894.5	1726.5	2006.5	1923.5	7551	1880.79	0.0164569	Wald Test (two-side)	0.0852045	0.193145	0.846845	0.97296	1918.47	1821.47	1938.63	1844.59						5.31856	5.08255	5.39984	5.10778	20.9087
NM_001024206	Trappc1	738	518	489.5	541	531	2079.5	518.428	-0.0138193	Wald Test (two-side)	0.130212	-0.106129	0.91548	0.983217	524.693	517.104	522.83	509.085						20.4792	20.2933	20.5033	19.8573	81.133
NM_001024230	Gm5431	2964	6.5	9.5	11	7.5	34.5	8.73277	0.140173	Wald Test (two-side)	0.918289	0.152646	0.878677		6.07752	10.5532	10.6306	7.66983						0.0639846	0.0980621	0.1038	0.0698335	0.33568
NM_001024385	Crls1	1898	466	461.5	509.5	455	1892	472.167	-0.0465425	Wald Test (two-side)	0.139288	-0.334145	0.73827	0.949424	472.021	487.556	492.872	436.222						7.16358	7.43929	7.50811	6.61601	28.727
NM_001024458	Add1	3953	5374	5111	5467.5	5599.5	21552	5372.6	-0.0247016	Wald Test (two-side)	0.0658792	-0.374953	0.707695	0.943268	5443.43	5393.72	5284.36	5368.88						39.6653	39.5581	38.6852	39.0934	157.002
NM_001024468	Bcat1	7820	79	96.5	89	103	367.5	91.5227	0.0280717	Wald Test (two-side)	0.293972	0.0954912	0.923925	0.984767	80.0207	101.31	86.0109	98.7491						0.294755	0.377552	0.318321	0.363506	1.35413
NM_001024474	Diras2	4344	15	7	6	7	35	8.77265	-0.854344	Wald Test (two-side)	0.932795	-0.915897	0.359721		15.1938	7.38721	5.79849	6.7111	down_FC0_6	down_FC0_8				0.100749	0.049302	0.0386317	0.0444723	0.233155
NM_001024504	Dcun1d2	3025	263.5	286.5	290	271	1111	277.327	-0.0754612	Wald Test (two-side)	0.174232	-0.433107	0.664937	0.932341	267.411	301.82	280.26	259.816						2.54153	2.89771	2.68136	2.47244	10.593
NM_001024508	Brd9	2410	724.5	821	848	835.5	3229	805.196	0.0194933	Wald Test (two-side)	0.118496	0.164506	0.869333	0.977449	733.354	866.414	819.52	801.497						8.77125	10.4227	9.8415	9.56776	38.6033
NM_001024512	Fam149b	2414	529.5	540.5	566.5	514	2150.5	536.624	-0.0898827	Wald Test (two-side)	0.132169	-0.680059	0.496467	0.883289	536.848	569.87	546.991	492.787						6.39984	6.85038	6.56365	5.87634	25.6902
NM_001024526	Larp4	6512	2622	2172	2376.5	2436	9606.5	2394.92	-0.0955555	Wald Test (two-side)	0.0887122	-1.07714	0.281417	0.751592	2655.88	2292.14	2296.2	2335.46						11.7479	10.2047	10.2072	10.3239	42.4837
NM_001024539	Shc2	3942	405	355.5	425.5	453	1639	407.98	0.105969	Wald Test (two-side)	0.146292	0.724365	0.468842	0.872756	410.233	375.692	411.693	434.304						2.99763	2.75917	3.01902	3.17148	11.9473
NM_001024560	Snx32	1667	14	13	18.5	19	64.5	15.8778	0.351948	Wald Test (two-side)	0.675337	0.521145	0.602266		14.1809	13.7191	17.3955	18.2158		UP_FC1.25				0.245038	0.238596	0.310398	0.314557	1.10859
NM_001024602	Cep170b	6619	420.5	405	558.5	694	2078	514.362	0.498364	Wald Test (two-side)	0.143334	3.47693	0.000507182	0.0129977	425.426	427.403	539.26	665.358		UP_FC1.25	P0_05	P0_05	P0_1	1.85359	1.87205	2.36001	2.89366	8.97932
NM_001024604	Ankrd28	5199	1511.5	1487	1658.5	1684.5	6341.5	1579.4	0.0530665	Wald Test (two-side)	0.0871771	0.60872	0.54271	0.903342	1531.54	1569.25	1602.32	1614.5						8.48259	8.75079	8.92233	8.94195	35.0977
NM_001024606	Pdp2	5666	143.5	129.5	102	112.5	487.5	122.251	-0.458909	Wald Test (two-side)	0.250877	-1.82922	0.0673669	0.397078	145.861	137.191	98.5743	107.378		down_FC0_8				0.738951	0.699277	0.503508	0.54797	2.48971
NM_001024616	Rabl6	3174	1186.5	1300.5	1493	1536.5	5516.5	1372.17	0.180486	Wald Test (two-side)	0.0983348	1.83543	0.0664424	0.394147	1201.32	1371.91	1442.86	1472.61						10.9069	12.536	13.1564	13.36	49.9593
NM_001024617	Inpp4b	4402	23	32	21	11.5	87.5	22.2167	-0.842956	Wald Test (two-side)	0.600062	-1.40478	0.160086		23.2972	33.7701	20.2947	11.5047	down_FC0_6	down_FC0_8				0.152447	0.222411	0.133429	0.0720989	0.580386
NM_001024619	Tsku	2506	317.5	244	310	322	1193.5	296.976	0.0689415	Wald Test (two-side)	0.175069	0.393795	0.693732	0.940665	322.109	257.497	299.589	308.711						3.6966	2.97896	3.4599	3.54614	13.6816
NM_001024622	Pcnp	2264	790.5	722	880.5	874	3267	812.63	0.111935	Wald Test (two-side)	0.109816	1.0193	0.308061	0.766121	800.207	761.938	850.445	837.929						10.1875	9.75701	10.8777	10.6541	41.4762
NM_001024624	Cdkl5	3225	39	35.5	29.5	26.5	130.5	32.8537	-0.523589	Wald Test (two-side)	0.474032	-1.10454	0.269357		39.5039	37.9913	28.9924	24.927		down_FC0_8				0.352838	0.336786	0.255844	0.226776	1.17224
NM_001024626	Zfp873	2295	92	93	113	101	399	99.3424	0.106946	Wald Test (two-side)	0.276825	0.38633	0.699252	0.942413	93.1887	98.1443	109.205	96.8316						1.16962	1.23981	1.37714	1.21456	5.00114
NM_001024645	Carmil3	4587	5	10	13	15	43	10.6405	0.790554	Wald Test (two-side)	0.848315	0.93191	0.351383		5.0646	10.5532	12.5634	14.3809	UP_FC1_5	UP_FC1.25				0.031804	0.0667002	0.0792679	0.0902492	0.268021
NM_001024672	Methig1	1443	0	1.5	2	2	5.5	1.49023	0.878003	Wald Test (two-side)	2.27645	0.385689	0.699727		0	2.11063	1.93283	1.91746	UP_FC1_5	UP_FC1.25				0	0.0318039	0.0387656	0.0382512	0.108821
NM_001024698	Cpa2	1312	16.5	6.5	5.5	7	35.5	8.76205	-0.852196	Wald Test (two-side)	0.945717	-0.901111	0.367529		16.2067	6.33189	5.79849	6.7111	down_FC0_6	down_FC0_8				0.366936	0.151578	0.11725	0.147247	0.78301
NM_001024699	Zbtb45	2188	179	166	191.5	175.5	712	177.696	-0.00916776	Wald Test (two-side)	0.210238	-0.0436065	0.965218	0.992356	181.313	175.182	185.552	168.736						2.38696	2.32122	2.44796	2.21366	9.3698
NM_001024702	C1ql4	714	0.5	2	2	1	5.5	1.25055	0.463221	Wald Test (two-side)	2.46275	0.188091	0.850805		0	2.11063	1.93283	0.958729		UP_FC1.25				0.020432	0.0857014	0.0783456	0.038653	0.223132
NM_001024703	Mctp2	5764	4	1	7	5	17	4.16639	1.17135	Wald Test (two-side)	1.36889	0.855696	0.392166		4.05168	1.05532	6.7649	4.79364	UP_FC1_5	UP_FC1.25				0.0202477	0.00530801	0.033967	0.0239402	0.0834629
NM_001024706	Gm5458	997	13	23.5	15.5	16	68	17.3245	-0.319254	Wald Test (two-side)	0.666756	-0.478817	0.632069		13.168	25.3276	15.4626	15.3397						0.380442	0.721155	0.43483	0.4429	1.97933
NM_001024707	Lrp3	3984	63.5	84	103.5	121	372	92.4967	0.497937	Wald Test (two-side)	0.297886	1.67157	0.0946093	0.473647	64.8269	88.6465	100.507	116.006		UP_FC1.25				0.465045	0.645083	0.726614	0.838199	2.67494
NM_001024712	Gm3696	2213	2.5	2.5	8	7.5	20.5	4.88441	1.89686	Wald Test (two-side)	1.29741	1.46203	0.143732		2.02584	2.11063	7.73132	7.66983	UP_FC1_5	UP_FC1.25				0.0329609	0.0345632	0.101109	0.0935321	0.262166
NM_001024716	Triobp	2539	1803	1963.5	2002	2106.5	7875	1963.19	0.0204439	Wald Test (two-side)	0.0902794	0.226452	0.82085	0.970016	1826.3	2072.64	1934.76	2019.08						20.7192	23.6605	22.0538	22.8971	89.3306
NM_001024717	Gal3st3	2417	2	1	3	1	7	1.73478	0.320543	Wald Test (two-side)	2.01726	0.1589	0.873748		2.02584	1.05532	2.89924	0.958729		UP_FC1.25				0.0241431	0.0126584	0.0347158	0.0114184	0.0829357
NM_001024720	Hmcn1	18205	452.5	401	486	516	1855.5	461.351	0.130171	Wald Test (two-side)	0.138752	0.938155	0.348165	0.797464	457.84	423.181	469.678	494.704						0.725217	0.673922	0.746669	0.78224	2.92805
NM_001024726	Zfp607a	3504	36.5	29	33.5	33	132	32.8914	-0.0572077	Wald Test (two-side)	0.472426	-0.121094	0.903617		36.4651	30.6041	32.8581	31.6381						0.303927	0.253215	0.267401	0.259915	1.08446
NM_001024728	Rps23rg1	1613	1	0.5	2.5	2	6	1.2158	1.90279	Wald Test (two-side)	2.60683	0.729925	0.465436		1.01292	0	1.93283	1.91746	UP_FC1_5	UP_FC1.25				0.0180886	0.009484	0.0433499	0.0342197	0.105142
NM_001024731	Gm20939	2484	28	24.5	26.5	22.5	101.5	24.977	-0.216764	Wald Test (two-side)	0.541286	-0.40046	0.688818		28.3618	25.3276	25.1268	21.092						0.328887	0.301766	0.298385	0.249984	1.17902
NM_001024806	Cebpz	4059	1337	1429.5	1762.5	1666	6195	1540.86	0.205017	Wald Test (two-side)	0.0946349	2.1664	0.0302809	0.246075	1354.27	1509.1	1702.82	1597.24			P0_05			9.61064	10.7751	12.1449	11.3276	43.8582
NM_001024837	Adarb1	6573	776	808.5	1051	1047	3682.5	914.553	0.301685	Wald Test (two-side)	0.106776	2.82541	0.004722	0.0724881	786.026	852.695	1015.7	1003.79			P0_05		P0_1	3.4446	3.76333	4.4722	4.39606	16.0762
NM_001024838	Adarb1	6615	776.5	807.5	1051	1049	3684	915.032	0.303056	Wald Test (two-side)	0.106742	2.83916	0.00452331	0.070227	786.026	852.695	1015.7	1005.71			P0_05		P0_1	3.42493	3.73481	4.44381	4.3765	15.98
NM_001024841	Gm128	1466	7	4	4	4.5	19.5	4.75307	-0.556756	Wald Test (two-side)	1.23052	-0.452456	0.65094		7.09044	4.22126	3.86566	3.83492		down_FC0_8				0.139317	0.0834799	0.0763148	0.0847149	0.383827
NM_001024846	Zfp62	4228	998	991	1156	1070	4215	1049.93	0.0593575	Wald Test (two-side)	0.102609	0.57848	0.56294	0.911846	1010.89	1045.82	1117.18	1025.84						6.88709	7.17125	7.64725	6.98441	28.69
NM_001024849	Gm14325	4388	138	148	168	182.5	636.5	158.204	0.18716	Wald Test (two-side)	0.222996	0.839295	0.401304	0.833977	139.783	156.187	162.358	174.489						0.917598	1.03193	1.07084	1.14783	4.1682
NM_001024853	Timm9	973	289.5	321.5	297.5	348.5	1257	313.797	-0.0268252	Wald Test (two-side)	0.169992	-0.157803	0.874612	0.978555	293.747	339.812	287.992	333.638						8.68112	10.1094	8.55178	9.88487	37.2271
NM_001024854	Timm9	791	255.5	287.5	256.5	307.5	1107	276.482	-0.0529583	Wald Test (two-side)	0.181377	-0.291978	0.770303	0.958781	259.308	303.931	247.402	295.289						9.42442	11.1203	9.06971	10.7288	40.3432
NM_001024856	Ttbk2	11133	385	398	446	426	1655	412.357	0.0517606	Wald Test (two-side)	0.145117	0.356683	0.721329	0.945943	389.974	420.015	431.021	408.419						1.00899	1.09377	1.12048	1.05604	4.27928
NM_001024857	Ttbk2	11060	384	395	445	425.5	1649.5	411.071	0.0575456	Wald Test (two-side)	0.145078	0.396652	0.691624	0.939879	388.961	416.85	430.055	408.419						1.01302	1.09269	1.12535	1.06176	4.29282
NM_001024910	Septin10	1809	336.5	325.5	334.5	274	1270.5	317.462	-0.225284	Wald Test (two-side)	0.169034	-1.33278	0.182606	0.636661	340.341	344.033	322.783	262.692						5.42734	5.50514	5.17178	4.18016	20.2844
NM_001024911	Septin10	2528	466	447.5	431	373.5	1718	429.973	-0.285747	Wald Test (two-side)	0.146011	-1.95702	0.050345	0.335429	472.021	472.781	416.525	358.565						5.37835	5.41592	4.76851	4.07751	19.6403
NM_001024917	N4bp2	5709	264	276.5	313.5	356.5	1210.5	300.86	0.207158	Wald Test (two-side)	0.168725	1.22778	0.219528	0.692476	267.411	291.267	303.454	341.307						1.34922	1.4818	1.53589	1.72338	6.0903
NM_001024919	Bod1	1396	958.5	892	1153.5	1014.5	4018.5	999.778	0.126683	Wald Test (two-side)	0.108522	1.16734	0.243071	0.717173	970.378	941.341	1115.24	972.151						20.033	19.5495	23.1108	20.0562	82.7495
NM_001024920	Trp53i13	1357	142	150	136	154	582	145.302	-0.114054	Wald Test (two-side)	0.232463	-0.490634	0.623685	0.927407	143.835	158.297	131.432	147.644						3.05315	3.38195	2.80312	3.132	12.3702
NM_001024922	Ddx49	2085	1564.5	1468.5	1646	1703	6382	1589.21	0.0408183	Wald Test (two-side)	0.0872792	0.467675	0.640017	0.928558	1584.21	1549.2	1590.72	1632.72						21.8932	21.5488	22.0804	22.5419	88.0643
NM_001024926	Cyb5d2	2370	67	74.5	75	70	286.5	71.3878	-0.0638274	Wald Test (two-side)	0.32462	-0.196622	0.844123	0.97296	67.8657	78.0933	72.4811	67.111						0.824834	0.961754	0.885106	0.815137	3.48683
NM_001024927	Pitpnm3	6644	28	28	42.5	39	137.5	33.9726	0.429413	Wald Test (two-side)	0.465467	0.922542	0.356246		28.3618	29.5488	40.5894	37.3904		UP_FC1.25				0.122961	0.128939	0.178913	0.162	0.592814
NM_001024928	Zfp667	3664	56.5	57	50.5	53.5	217.5	54.2422	-0.223361	Wald Test (two-side)	0.369001	-0.605313	0.544971		56.7235	60.153	48.3207	51.7714						0.449918	0.475965	0.385495	0.402976	1.71435
NM_001024945	Qsox1	3347	969	880	918	874.5	3641.5	908.824	-0.147239	Wald Test (two-side)	0.106821	-1.37837	0.16809	0.614352	981.52	928.677	887.169	837.929						8.44711	8.0442	7.67131	7.21083	31.3734
NM_001024950	Zfp563	6376	103.5	87.5	108	76	375	93.8619	-0.162082	Wald Test (two-side)	0.298269	-0.543409	0.586848	0.917332	105.344	92.8677	104.373	72.8634						0.473622	0.419871	0.47376	0.328962	1.69622
NM_001024952	Rc3h1	10989	1930	1804	2117	2093	7944	1977.81	0.0706224	Wald Test (two-side)	0.0819678	0.861587	0.388915	0.823349	1954.94	1903.79	2045.9	2006.62						5.12436	5.02267	5.38822	5.25644	20.7917
NM_001024954	Pbx4	1417	2	3.5	2	0.5	8	2.04498	-1.69285	Wald Test (two-side)	2.02868	-0.834461	0.404021		2.02584	4.22126	1.93283	0	down_FC0_6	down_FC0_8				0.0411813	0.0755708	0.0394769	0.00973826	0.165967
NM_001024955	Pik3r1	5814	1093	1050	1032	1082.5	4257.5	1062.47	-0.122608	Wald Test (two-side)	0.0994601	-1.23274	0.217673	0.690414	1107.12	1108.08	997.34	1037.34						5.48511	5.52548	4.96463	5.13847	21.1137
NM_001025067	Lrig2	7154	781	684.5	810	858	3133.5	779.578	0.0853146	Wald Test (two-side)	0.114226	0.746893	0.455128	0.865094	791.091	721.836	782.796	822.589						3.18524	2.92739	3.16679	3.30993	12.5893
NM_001025074	Ntrk2	8724	7.5	4	4	1	16.5	4.28725	-1.35648	Wald Test (two-side)	1.36686	-0.992413	0.320996		8.10336	4.22126	3.86566	0.958729	down_FC0_6	down_FC0_8				0.0250834	0.0140281	0.0128241	0.00316348	0.0550991
NM_001025093	Atf2	4283	1344.5	1230.5	1224.5	1168	4967.5	1240.52	-0.207938	Wald Test (two-side)	0.0960627	-2.1646	0.0304182	0.24664	1361.36	1298.04	1182.89	1119.8			P0_05			9.1591	8.79001	7.99638	7.5262	33.4717
NM_001025102	Arl14ep	3301	692	652	689.5	648.5	2682	669.272	-0.108933	Wald Test (two-side)	0.11898	-0.915556	0.3599	0.804386	700.941	688.066	666.826	621.256						6.11647	6.04308	5.84213	5.42183	23.4235
NM_001025103	Cracr2b	1675	821.5	1001	977	990.5	3790	945.58	0.00384852	Wald Test (two-side)	0.121623	0.0316431	0.974757	0.993575	832.62	1056.37	944.187	949.142						14.3098	18.2842	16.3141	16.32	65.228
NM_001025156	Ccdc93	7230	929.5	903.5	971	957.5	3761.5	938.218	-0.0300896	Wald Test (two-side)	0.103517	-0.290674	0.771301	0.958808	942.016	954.005	938.389	918.462						3.75104	3.82337	3.75633	3.65495	14.9857
NM_001025163	Zfp78	4744	41	27.5	22	19	109.5	27.6389	-0.849722	Wald Test (two-side)	0.527579	-1.61061	0.107265		41.5297	29.5488	21.2611	18.2158	down_FC0_6	down_FC0_8				0.252162	0.177355	0.129706	0.110532	0.669756
NM_001025192	Cxadr	5557	41.5	44	30	47.5	163	40.997	-0.245624	Wald Test (two-side)	0.4382	-0.56053	0.575118		42.5426	46.4339	28.9924	46.019						0.217895	0.242252	0.150995	0.235903	0.847046
NM_001025245	Mbp	4814	30.5	34.5	40.5	38.5	144	35.3392	0.180968	Wald Test (two-side)	0.456539	0.396391	0.691817		30.3876	35.8807	38.6566	36.4317						0.184856	0.219265	0.235305	0.220717	0.860143
NM_001025246	Trp53i11	2688	4171	3628.5	1419.5	1504	10723	2716.95	-1.51698	Wald Test (two-side)	0.0835697	-18.1522	1.23273e-73	1.02628e-69	4224.89	3828.68	1372.31	1441.93	down_FC0_6	down_FC0_8	P0_05	P0_05	P0_1	45.2742	41.3004	14.7703	15.4419	116.787
NM_001025250	Vegfa	3521	809.5	841	1159.5	1172	3982	988.164	0.394472	Wald Test (two-side)	0.103856	3.79826	0.000145714	0.00465007	820.465	887.52	1121.04	1123.63		UP_FC1.25	P0_05	P0_05	P0_1	6.70797	7.30779	9.21059	9.18634	32.4127
NM_001025251	Mbp	2177	11.5	5.5	6.5	9	32.5	8.2285	-0.359839	Wald Test (two-side)	0.951889	-0.378026	0.705411		12.155	6.33189	5.79849	8.62856		down_FC0_8				0.154127	0.0772966	0.0835098	0.114095	0.429028
NM_001025254	Mbp	2100	11.5	5.5	6	9	32	8.2285	-0.359839	Wald Test (two-side)	0.951889	-0.378026	0.705411		12.155	6.33189	5.79849	8.62856		down_FC0_8				0.159779	0.0801308	0.0799125	0.118278	0.4381
NM_001025255	Mbp	2100	11.5	5.5	6.5	9	32.5	8.2285	-0.359839	Wald Test (two-side)	0.951889	-0.378026	0.705411		12.155	6.33189	5.79849	8.62856		down_FC0_8				0.159779	0.0801308	0.0865718	0.118278	0.444759
NM_001025256	Mbp	2055	11.5	5.5	6	8.5	31.5	7.98881	-0.459099	Wald Test (two-side)	0.964114	-0.476187	0.633941		12.155	6.33189	5.79849	7.66983		down_FC0_8				0.163277	0.0818855	0.0816624	0.114153	0.440978
NM_001025257	Vegfa	3319	764.5	785	1088.5	1108.5	3746.5	929.006	0.399893	Wald Test (two-side)	0.105586	3.78737	0.000152251	0.0048165	773.871	828.422	1051.46	1062.27		UP_FC1.25	P0_05	P0_05	P0_1	6.72064	7.23633	9.17284	9.21742	32.3472
NM_001025258	Mbp	2068	11.5	5.5	6.5	9	32.5	8.2285	-0.359839	Wald Test (two-side)	0.951889	-0.378026	0.705411		12.155	6.33189	5.79849	8.62856		down_FC0_8				0.162251	0.0813707	0.0879114	0.120108	0.451641
NM_001025259	Mbp	1978	11.5	5.5	6	8.5	31.5	7.98881	-0.459099	Wald Test (two-side)	0.964114	-0.476187	0.633941		12.155	6.33189	5.79849	7.66983		down_FC0_8				0.169634	0.0850731	0.0848413	0.118597	0.458145
NM_001025261	Tpd52	5420	449	398.5	348	389	1584.5	396.019	-0.302859	Wald Test (two-side)	0.149707	-2.02301	0.043072	0.304934	454.801	420.015	336.312	372.946			P0_05			2.41706	2.24949	1.79582	1.98076	8.44313
NM_001025262	Tpd52	5353	448.5	398.5	348	389	1584	395.765	-0.30118	Wald Test (two-side)	0.149659	-2.01244	0.0441737	0.309698	453.788	420.015	336.312	372.946			P0_05			2.44459	2.27765	1.8183	2.00555	8.54608
NM_001025263	Tpd52	5413	464	423.5	365	410.5	1663	415.817	-0.298884	Wald Test (two-side)	0.146062	-2.04628	0.0407285	0.294614	469.995	447.454	352.741	393.079			P0_05			2.50104	2.39371	1.88598	2.09294	8.87366
NM_001025264	Tpd52	5398	463.5	423.5	365	410.5	1662.5	415.817	-0.298884	Wald Test (two-side)	0.146062	-2.04628	0.0407285	0.294614	469.995	447.454	352.741	393.079			P0_05			2.50528	2.40036	1.89122	2.09875	8.89562
NM_001025286	Nkain2	1227	2.5	2.5	1.5	5.5	12	2.95542	0.894568	Wald Test (two-side)	1.58831	0.563218	0.573286		2.02584	2.11063	1.93283	5.75237	UP_FC1_5	UP_FC1.25				0.0594478	0.0623378	0.0341924	0.123708	0.279686
NM_001025296	Dffa	2459	476.5	413.5	510	492	1892	470.904	0.0693566	Wald Test (two-side)	0.138263	0.501628	0.615929	0.924824	482.15	436.901	492.872	471.695						5.65385	5.14485	5.80088	5.52189	22.1215
NM_001025307	Stx3	3009	309.5	332	418.5	375.5	1435.5	357.203	0.202763	Wald Test (two-side)	0.157942	1.28378	0.199217	0.662744	314.005	350.365	403.961	360.482						3.00109	3.37576	3.89006	3.44404	13.7109
NM_001025309	Pja2	4694	2305	2016.5	2235	2073.5	8630	2152.66	-0.105455	Wald Test (two-side)	0.087511	-1.20505	0.228185	0.701708	2334.78	2127.52	2159.94	1988.4						14.3274	13.1435	13.3173	12.1911	52.9793
NM_001025310	St6galnac6	2375	137	154.5	131.5	130	553	138.373	-0.255993	Wald Test (two-side)	0.238363	-1.07396	0.282841	0.752279	138.77	162.519	127.567	124.635						1.68305	1.99031	1.54862	1.51064	6.73262
NM_001025311	St6galnac6	2286	131.5	152	130	126.5	540	135.137	-0.254524	Wald Test (two-side)	0.242234	-1.05073	0.293381	0.757674	133.705	160.408	125.634	120.8						1.67838	2.03434	1.59056	1.5272	6.83047
NM_001025312	Dclre1b	4117	262	205	203	248.5	918.5	228.918	-0.151241	Wald Test (two-side)	0.199406	-0.758457	0.448178	0.861232	265.385	216.34	196.182	237.765						1.85678	1.52345	1.37911	1.66581	6.42515
NM_001025313	Tapbp	2740	1326.5	1223.5	1538	1684.5	5772.5	1433.92	0.234877	Wald Test (two-side)	0.0934466	2.51349	0.0119542	0.136601	1343.13	1291.71	1486.35	1614.5			P0_05			14.1253	13.6618	15.6996	16.9669	60.4536
NM_001025358	Klc1	2396	1088	1331	1374.5	1550	5343.5	1330.14	0.167261	Wald Test (two-side)	0.117058	1.42887	0.153042	0.592551	1102.06	1404.62	1327.85	1486.03						13.249	16.996	16.045	17.8536	64.1436
NM_001025359	Klc1	2423	1120	1356.5	1409.5	1587.5	5473.5	1362.65	0.16986	Wald Test (two-side)	0.114983	1.47726	0.139605	0.571064	1134.47	1431.01	1362.64	1522.46						13.4867	17.1286	16.2703	18.0818	64.9673
NM_001025360	Klc1	2486	1236.5	1494	1577	1736	6043.5	1504.25	0.173174	Wald Test (two-side)	0.111239	1.55677	0.119525	0.532508	1251.97	1576.64	1524.04	1664.35						14.5122	18.3868	17.7424	19.2721	69.9135
NM_001025361	Klc1	2440	1205.5	1468.5	1542	1699.5	5915.5	1472.71	0.171724	Wald Test (two-side)	0.112759	1.52293	0.127776	0.546293	1221.58	1549.2	1490.21	1629.84						14.4151	18.4137	17.6757	19.2226	69.7271
NM_001025362	Klc1	1911	1033	1273	1329	1504	5139	1279.01	0.19057	Wald Test (two-side)	0.119142	1.59951	0.109706	0.51036	1046.35	1343.42	1284.37	1441.93						15.7717	20.3809	19.4512	21.7204	77.3243
NM_001025363	Klc1	2373	1096.5	1337	1384	1562.5	5380	1339.04	0.169786	Wald Test (two-side)	0.116549	1.45678	0.145178	0.57965	1110.16	1410.96	1337.52	1497.53						13.4819	17.2381	16.3125	18.172	65.2045
NM_001025364	Rtn2	1071	24.5	21.5	35.5	21.5	103	25.8525	0.23311	Wald Test (two-side)	0.5459	0.42702	0.669365		24.3101	23.2169	34.7909	21.092						0.667447	0.614193	0.927089	0.554026	2.76275
NM_001025365	Miip	1801	52.5	48.5	51	43	195	48.4599	-0.191332	Wald Test (two-side)	0.391759	-0.488394	0.625271		52.6719	50.6551	49.2872	41.2253						0.850522	0.823918	0.792025	0.658925	3.12539
NM_001025371	Serinc4	2520	851	736	808	832	3227	804.308	-0.0542827	Wald Test (two-side)	0.113141	-0.479777	0.631386	0.928066	861.995	776.712	780.863	797.662						9.85302	8.9358	8.96795	9.11179	36.8686
NM_001025372	Adcyap1r1	6143	52.5	31	24.5	16	124	30.9801	-1.14973	Wald Test (two-side)	0.519925	-2.21134	0.0270122		52.6719	32.7148	23.194	15.3397	down_FC0_6	down_FC0_8	P0_05			0.249355	0.154396	0.11155	0.0718821	0.587184
NM_001025373	Zfp943	2728	67	103.5	103.5	103	377	94.2187	0.167601	Wald Test (two-side)	0.306039	0.547648	0.583934	0.916438	67.8657	109.753	100.507	98.7491						0.71659	1.16079	1.06115	1.04201	3.98054
NM_001025375	Skic8	1318	1060	1039.5	1183.5	1256.5	4539.5	1129.91	0.113262	Wald Test (two-side)	0.098096	1.1546	0.248254	0.721557	1073.7	1097.53	1144.24	1204.16						23.4655	24.1304	25.1151	26.3104	99.0215
NM_001025376	Skic8	1207	994.5	958.5	1101	1154	4208	1047.06	0.105184	Wald Test (two-side)	0.100001	1.05183	0.292878	0.757592	1006.84	1010.99	1064.02	1106.37						24.0402	24.2963	25.5131	26.3864	100.236
NM_001025378	Orc2	3013	738.5	613.5	709	740	2801	697.537	-0.00129399	Wald Test (two-side)	0.122099	-0.0105978	0.991544	0.997525	747.535	647.964	685.188	709.459						7.15141	6.22976	6.58157	6.77819	26.7409
NM_001025379	Sema3g	3668	7905.5	7052	6903.5	7266	29127	7272.12	-0.180026	Wald Test (two-side)	0.068539	-2.62662	0.00862366	0.109157	8008.15	7442.08	6672.13	6966.12			P0_05			62.884	58.8219	52.6408	54.6698	229.016
NM_001025385	Tas2r137	1000	0.5	0	0.5	1	2	0.239682	1.3378	Wald Test (two-side)	4.99719	0.267711	0.788922		0	0	0	0.958729	UP_FC1_5	UP_FC1.25				0.0145885	0	0.0139847	0.0275982	0.0561714
NM_001025388	Eno1b	1754	1125	1184	1344	1322	4975	1238.83	0.103509	Wald Test (two-side)	0.0975993	1.06055	0.288893	0.75505	1139.54	1249.49	1298.86	1267.44						18.7138	20.6528	21.4315	20.8009	81.599
NM_001025391	Sufu	4508	1337	1234.5	1440.5	1578	5590	1390.26	0.128685	Wald Test (two-side)	0.0942635	1.36516	0.172203	0.622061	1354.27	1302.26	1391.64	1512.87						8.65342	8.37844	8.93742	9.6606	35.6299
NM_001025392	Bclaf1	5439	4118.5	4108	4391.5	4320.5	16938.5	4223.16	-0.0204857	Wald Test (two-side)	0.0698702	-0.293197	0.769372	0.958686	4171.21	4335.23	4244.49	4141.71						22.0933	23.1083	22.5827	21.9228	89.7071
NM_001025393	Bclaf1	5293	3982.5	3952.5	4245	4176.5	16356.5	4077.53	-0.0172864	Wald Test (two-side)	0.0700422	-0.246799	0.805063	0.966611	4033.45	4170.61	4102.43	4003.65						21.953	22.8468	22.4315	21.7767	89.008
NM_001025395	Src	3853	1970	1571	1551.5	1609	6701.5	1673.96	-0.264287	Wald Test (two-side)	0.10075	-2.62319	0.00871116	0.109946	1995.45	1657.9	1499.88	1542.59			P0_05			14.9179	12.4748	11.2625	11.5249	50.1801
NM_001025426	Depdc5	8168	325.5	310.5	369	383.5	1388.5	345.53	0.140803	Wald Test (two-side)	0.154746	0.909897	0.362877	0.805324	330.212	327.148	356.607	368.152						1.16272	1.16306	1.26355	1.29578	4.88511
NM_001025427	Hmga1	1672	562.5	517.5	545.5	529	2154.5	537.686	-0.108998	Wald Test (two-side)	0.128939	-0.845349	0.397916	0.830084	569.261	546.653	527.663	507.168						9.81582	9.46956	9.12517	8.73173	37.1423
NM_001025428	Spag9	6972	10499	10713	11581.5	11410	44203.5	11018.1	0.0126024	Wald Test (two-side)	0.0638457	0.197388	0.843524	0.97296	10634.6	11305.6	11193	10939.1						43.937	47.0121	46.4612	45.1658	182.576
NM_001025429	Spag9	6969	10499	10713	11581.5	11410	44203.5	11018.1	0.0126024	Wald Test (two-side)	0.0638457	0.197388	0.843524	0.97296	10634.6	11305.6	11193	10939.1						43.9559	47.0323	46.4812	45.1852	182.655
NM_001025430	Spag9	6958	10510	10731	11592.5	11422.5	44256	11030.9	0.0120016	Wald Test (two-side)	0.0638965	0.187829	0.85101	0.974141	10645.8	11324.6	11202.7	10950.6						44.0716	47.1858	46.5989	45.3062	183.162
NM_001025431	Btbd3	4631	1453	1244	1490	1458.5	5645.5	1405.59	0.0270093	Wald Test (two-side)	0.096113	0.281016	0.778698	0.960715	1471.77	1312.81	1439.96	1397.83						9.15442	8.21867	8.999	8.69186	35.0639
NM_001025432	Crebbp	7474	1122.5	1079	1149.5	1076.5	4427.5	1104.54	-0.0864053	Wald Test (two-side)	0.0997787	-0.865969	0.386507	0.822211	1136.5	1138.69	1111.38	1031.59						4.38201	4.41697	4.30168	3.97504	17.0757
NM_001025438	Camk2d	5559	1968	1843.5	2045.5	1972.5	7829.5	1951.83	-0.026512	Wald Test (two-side)	0.083067	-0.319164	0.749602	0.953635	1993.43	1946	1977.28	1890.61						10.3292	10.1462	10.2917	9.79268	40.5598
NM_001025439	Camk2d	5571	1901.5	1772.5	1967.5	1908.5	7550	1881.94	-0.0251694	Wald Test (two-side)	0.0837834	-0.30041	0.763864	0.957409	1926.57	1870.02	1901.9	1829.25						9.95871	9.7344	9.87789	9.45453	39.0255
NM_001025444	Aptx	5544	255.5	240.5	272	268	1036	258.097	0.0200723	Wald Test (two-side)	0.175993	0.114052	0.909197	0.982112	259.308	253.276	262.865	256.939						1.34465	1.32723	1.37223	1.33411	5.37823
NM_001025445	Aptx	5540	254	238.5	271	265.5	1029	256.342	0.0237306	Wald Test (two-side)	0.176578	0.134392	0.893093	0.980356	257.282	251.165	261.898	255.022						1.33772	1.31715	1.36818	1.32262	5.34566
NM_001025559	Sox6	8533	52	40.5	54.5	46.5	193.5	47.7931	0.0201323	Wald Test (two-side)	0.397834	0.0506047	0.95964		52.6719	42.2126	52.1864	44.1015						0.177804	0.145214	0.178639	0.150395	0.652052
NM_001025560	Sox6	8647	51	40.5	54.5	46.5	192.5	47.5399	0.0356904	Wald Test (two-side)	0.398206	0.089628	0.928583		51.6589	42.2126	52.1864	44.1015						0.172086	0.1433	0.176284	0.148412	0.640082
NM_001025561	Pus1	1859	796	859	974.5	957	3586.5	892.898	0.118348	Wald Test (two-side)	0.110198	1.07396	0.28284	0.752279	806.284	906.516	941.288	917.504						12.4932	14.1374	14.6617	14.2074	55.4997
NM_001025562	Pus1	1503	728	793.5	882	879	3282.5	817.607	0.106105	Wald Test (two-side)	0.114128	0.929698	0.352527	0.799652	737.406	837.92	852.378	842.723						14.1323	16.1527	16.4132	16.1403	62.8384
NM_001025568	Pde1c	8834	13	17.5	8.5	11.5	50.5	12.8499	-0.739931	Wald Test (two-side)	0.765842	-0.966167	0.333961		13.168	18.9957	7.73132	11.5047	down_FC0_6	down_FC0_8				0.0429364	0.0606089	0.0269119	0.035927	0.166384
NM_001025571	Sh2d2a	4725	27.5	21	22.5	19	90	22.5001	-0.357039	Wald Test (two-side)	0.57271	-0.623421	0.533008		28.3618	22.1616	21.2611	18.2158		down_FC0_8				0.169813	0.135979	0.133187	0.110977	0.549957
NM_001025572	Ankrd12	8976	388.5	419.5	480.5	473.5	1762	438.641	0.135491	Wald Test (two-side)	0.143027	0.947311	0.34348	0.794885	393.013	443.232	463.879	454.438						1.26284	1.4299	1.49725	1.45586	5.64584
NM_001025573	Slc23a4	2148	2.5	1.5	2	1.5	7.5	1.99669	-0.103255	Wald Test (two-side)	1.85117	-0.0557781	0.955519		2.02584	2.11063	1.93283	1.91746						0.0339583	0.0213655	0.0260422	0.0192725	0.100639
NM_001025576	Ccdc141	6303	22	27.5	39	37	125.5	31.2491	0.498559	Wald Test (two-side)	0.489855	1.01777	0.308788		22.2842	29.5488	37.6902	35.473		UP_FC1.25				0.101839	0.133488	0.173061	0.162008	0.570396
NM_001025577	Maf	3639	71.5	55.5	78.5	65.5	271	67.6711	0.0696724	Wald Test (two-side)	0.33779	0.20626	0.836588	0.972851	72.9303	59.0977	75.3804	63.2761						0.573276	0.466624	0.603351	0.496753	2.14
NM_001025581	Kcnc2	6189	192.5	183.5	175.5	162.5	714	178.515	-0.256354	Wald Test (two-side)	0.209575	-1.22321	0.221252	0.694543	194.481	194.178	170.089	155.314						0.907508	0.907134	0.793121	0.724626	3.33239
NM_001025582	Dram2	2452	1264.5	1023	1150	1166	4603.5	1147.29	-0.0825699	Wald Test (two-side)	0.107404	-0.768782	0.442023	0.856995	1280.33	1079.59	1111.38	1117.88						15.0466	12.7647	13.1178	13.1238	54.0529
NM_001025586	Nr2c2ap	1186	546.5	499.5	621	571	2238	557.072	0.0863908	Wald Test (two-side)	0.129323	0.668025	0.504118	0.886872	553.054	527.658	600.144	547.434						13.4445	12.8857	14.645	13.2872	54.2624
NM_001025587	Nr2c2ap	1184	545.5	499	621.5	570.5	2236.5	556.811	0.0878017	Wald Test (two-side)	0.129582	0.677578	0.498039	0.884486	553.054	526.602	601.11	546.475						13.4426	12.8945	14.6816	13.298	54.3166
NM_001025589	Rfxank	3641	672	616.5	721	687.5	2697	671.787	0.0273382	Wald Test (two-side)	0.11875	0.230216	0.817924	0.969908	680.682	650.074	696.785	659.606						5.38504	5.18046	5.53856	5.21114	21.3152
NM_001025594	Zbtb43	4992	591	648.5	633	671.5	2544	634.622	-0.0296478	Wald Test (two-side)	0.125832	-0.235613	0.813733	0.968544	598.636	683.844	611.741	644.266						3.45424	3.97458	3.5466	3.71238	14.6878
NM_001025597	Ikzf1	5441	36	27	48	52	163	40.3001	0.56599	Wald Test (two-side)	0.432982	1.30719	0.191148		36.4651	28.4935	46.3879	49.8539		UP_FC1.25				0.193047	0.151824	0.246743	0.263758	0.855373
NM_001025599	Trim26	3204	1351	1286	1500	1449.5	5586.5	1391.34	0.0591662	Wald Test (two-side)	0.09121	0.648681	0.516545	0.892593	1368.46	1357.14	1449.62	1390.16						12.3028	12.2802	13.0943	12.4855	50.1627
NM_001025600	Cadm1	4259	315.5	253.5	221.5	248	1038.5	260.11	-0.379339	Wald Test (two-side)	0.183569	-2.06646	0.038785	0.286046	320.083	268.05	214.544	237.765		down_FC0_8	P0_05			2.16138	1.82107	1.45462	1.60703	7.0441
NM_001025602	Il1rl1	5286	34	29.5	19.5	15	98	24.952	-0.972073	Wald Test (two-side)	0.552036	-1.76089	0.0782576		34.4393	31.6595	19.3283	14.3809	down_FC0_6	down_FC0_8				0.187669	0.170746	0.103179	0.078315	0.539909
NM_001025605	Gm527	1456	59	57.5	59	71	246.5	61.5147	0.0485274	Wald Test (two-side)	0.349302	0.138927	0.889508	0.979763	59.7623	61.2083	57.0185	68.0698						1.18231	1.20827	1.13337	1.34579	4.86974
NM_001025606	Tmem171	1149	9	6.5	11	18.5	45	10.834	0.850581	Wald Test (two-side)	0.839668	1.013	0.311061		9.11628	6.33189	10.6306	17.2571	UP_FC1_5	UP_FC1.25				0.22854	0.173081	0.267766	0.444358	1.11374
NM_001025608	Szrd1	3291	2775	2502.5	2770	2734.5	10782	2687.35	-0.0412311	Wald Test (two-side)	0.0778187	-0.529836	0.596226	0.918952	2810.85	2640.4	2676.97	2621.16						24.6023	23.265	23.5415	22.9314	94.3402
NM_001025612	Snx22	2546	1932.5	1944.5	2148.5	2338.5	8364	2081.47	0.107224	Wald Test (two-side)	0.0846247	1.26705	0.205137	0.671602	1956.96	2051.53	2075.86	2241.51						22.1463	23.3671	23.6026	25.349	94.465
NM_001025613	Otud7b	8086	1252	1219	1320	1374.5	5165.5	1286.89	0.0215575	Wald Test (two-side)	0.0932041	0.231293	0.817087	0.969908	1268.18	1286.43	1275.67	1317.29						4.51763	4.61239	4.56586	4.69129	18.3872
NM_001025614	Otud7b	8029	1252.5	1220	1321.5	1374.5	5168.5	1287.64	0.0220382	Wald Test (two-side)	0.0931545	0.236577	0.812985	0.968354	1268.18	1287.48	1277.6	1317.29						4.55152	4.64894	4.6035	4.72459	18.5286
NM_001025615	Ccdc50	6945	3514	3291	3980.5	3800	14585.5	3630.49	0.090786	Wald Test (two-side)	0.0728232	1.24666	0.212521	0.68231	3559.4	3473.04	3846.33	3643.17						14.7628	14.4981	16.0305	15.1005	60.392
NM_001025617	Cant1	2932	926	887.5	968	999	3780.5	942.086	0.0139279	Wald Test (two-side)	0.103347	0.134768	0.892795	0.980356	937.964	937.12	935.49	957.77						9.21483	9.26105	9.23409	9.40335	37.1133
NM_001025618	Cant1	2890	919	878.5	956.5	992	3746	933.098	0.0135396	Wald Test (two-side)	0.10382	0.130414	0.896239	0.980596	930.874	926.567	923.893	951.059						9.27807	9.30036	9.25699	9.47316	37.3086
NM_001025779	Cdc6	4606	63.5	54.5	52.5	52	222.5	55.4803	-0.283647	Wald Test (two-side)	0.365929	-0.775141	0.438257		64.8269	56.987	50.2536	49.8539						0.402244	0.362017	0.3188	0.311573	1.39463
NM_001025947	Dnm1l	4005	1995.5	1972	2321.5	2195.5	8484.5	2113.06	0.0842176	Wald Test (two-side)	0.082643	1.01905	0.308177	0.766176	2021.79	2081.08	2244.02	2105.37						14.5375	15.0647	16.2125	15.1291	60.9437
NM_001026211	Dnajc19	1273	159.5	178	177	173.5	688	171.947	-0.0499537	Wald Test (two-side)	0.215271	-0.23205	0.816499	0.969707	162.067	187.846	171.055	166.819						3.65572	4.27807	3.88891	3.76142	15.5841
NM_001026212	Ensa	2271	1989	1979	2183.5	2187	8338.5	2077.64	0.0362693	Wald Test (two-side)	0.0810231	0.447642	0.654412	0.930929	2014.7	2088.47	2110.65	2096.74						25.5539	26.6615	26.8917	26.5774	105.685
NM_001026214	Entpd5	4953	107	83.5	107	113.5	411	102.433	0.109629	Wald Test (two-side)	0.275738	0.397584	0.690937	0.939658	108.382	88.6465	103.406	109.295						0.630312	0.515791	0.604224	0.632424	2.38275
NM_001029836	Npnt	4605	121.5	83.5	75	100.5	380.5	95.1442	-0.33498	Wald Test (two-side)	0.30174	-1.11016	0.266929	0.737529	123.576	88.6465	72.4811	95.8729		down_FC0_8				0.769816	0.55477	0.455527	0.602306	2.38242
NM_001029837	Pik3cd	4868	13.5	15.5	5	12	46	11.8507	-0.925813	Wald Test (two-side)	0.813954	-1.13743	0.25536		14.1809	16.885	4.83207	11.5047	down_FC0_6	down_FC0_8				0.0809139	0.0974175	0.0287278	0.0680318	0.275091
NM_001029838	Pknox2	3535	14	6	5	3	28	7.05526	-1.41503	Wald Test (two-side)	1.06896	-1.32374	0.18559		14.1809	6.33189	4.83207	2.87619	down_FC0_6	down_FC0_8				0.115552	0.0519299	0.0395606	0.0234214	0.230464
NM_001029841	Sla	2856	47.5	31.5	30	18.5	127.5	32.16	-0.834667	Wald Test (two-side)	0.505088	-1.65252	0.0984285		48.6202	33.7701	28.9924	17.2571	down_FC0_6	down_FC0_8				0.485261	0.337449	0.293796	0.17877	1.29528
NM_001029842	Slc16a6	4210	197	167.5	172	176	712.5	177.949	-0.170398	Wald Test (two-side)	0.21078	-0.808415	0.418852	0.844454	199.545	177.293	166.223	168.736						1.36529	1.21727	1.14269	1.15375	4.879
NM_001029843	Vrk1	3724	489	481.5	531.5	499.5	2001.5	499.369	-0.0150946	Wald Test (two-side)	0.133521	-0.113051	0.90999	0.982579	495.318	508.662	514.133	479.364						3.83124	3.95587	3.99187	3.70175	15.4807
NM_001029844	Vrk1	3665	484.5	474	527	491.5	1977	492.867	-0.0138503	Wald Test (two-side)	0.134417	-0.10304	0.917931	0.983842	490.253	500.219	509.301	471.695						3.85709	3.95695	4.02179	3.7011	15.5369
NM_001029850	Magi1	7780	2066.5	2449	2730.5	2557	9803	2441.74	0.122242	Wald Test (two-side)	0.0994831	1.22877	0.219159	0.692028	2092.69	2584.47	2638.31	2451.47						7.7499	9.63086	9.81624	9.07052	36.2675
NM_001029855	Psme2	784	121.5	134	153	155.5	564	140.603	0.167165	Wald Test (two-side)	0.235425	0.710058	0.477668	0.876828	123.576	141.412	147.861	149.562						4.52169	5.22931	5.45831	5.47388	20.6832
NM_001029856	Atad5	7247	163	136	139	161	599	149.329	-0.0967992	Wald Test (two-side)	0.231891	-0.417434	0.676361	0.934578	165.106	143.523	134.332	154.355						0.65625	0.574165	0.536462	0.613124	2.38
NM_001029868	Pdzd4	3962	33.5	39	43.5	37.5	153.5	38.6376	0.0633377	Wald Test (two-side)	0.438719	0.14437	0.885209		34.4393	41.1573	42.5223	36.4317						0.246701	0.301166	0.307084	0.261215	1.11617
NM_001029873	Unc13a	7916	66	65	52	63.5	246.5	61.7651	-0.27898	Wald Test (two-side)	0.349471	-0.798291	0.424702	0.846924	66.8527	68.5955	50.2536	61.3587						0.243264	0.251225	0.18373	0.221385	0.899605
NM_001029876	Urb2	6086	961	907.5	1017.5	1063	3949	983.645	0.0522611	Wald Test (two-side)	0.102148	0.511621	0.608916	0.923343	973.416	958.226	983.81	1019.13						4.60714	4.56216	4.67611	4.82039	18.6658
NM_001029877	Nova2	8366	1449.5	1221	1181.5	1198.5	5050.5	1262.03	-0.267652	Wald Test (two-side)	0.100522	-2.66263	0.00775333	0.10155	1468.73	1288.54	1142.3	1148.56			P0_05			5.05522	4.46533	3.95001	3.95368	17.4242
NM_001029878	Lonrf2	6870	62.5	44.5	78	78	263	64.849	0.457694	Wald Test (two-side)	0.346606	1.3205	0.186667	0.641765	62.8011	46.4339	75.3804	74.7809		UP_FC1.25				0.265438	0.19818	0.317556	0.313342	1.09452
NM_001029889	Usf3	12597	702.5	674.5	674	659	2710	676.38	-0.14859	Wald Test (two-side)	0.117109	-1.26881	0.204507	0.67024	711.07	711.282	651.364	631.802						1.62712	1.63821	1.4965	1.44377	6.2056
NM_001029890	Mex3a	6221	3977	3629	3846.5	3779	15231.5	3799.5	-0.0985173	Wald Test (two-side)	0.0719689	-1.36889	0.171034	0.620583	4028.38	3829.74	3716.83	3623.04						18.6524	17.8477	17.2937	16.7648	70.5586
NM_001029895	Ate1	4988	1063	841	988	1040.5	3932.5	979.038	-0.00955282	Wald Test (two-side)	0.115333	-0.0828285	0.933988	0.985518	1076.73	887.52	954.818	997.078						6.21795	5.15852	5.54004	5.75701	22.6735
NM_001029912	Zswim5	5381	27	32.5	24.5	30.5	114.5	28.2687	-0.23331	Wald Test (two-side)	0.512659	-0.455099	0.649038		27.3488	33.7701	23.194	28.7619						0.1464	0.184789	0.127346	0.156429	0.614964
NM_001029929	Zmynd15	2976	118.5	121.5	140.5	119	499.5	124.415	0.00663067	Wald Test (two-side)	0.251293	0.0263862	0.978949	0.994457	119.525	128.748	135.298	114.089						1.16178	1.24911	1.32046	1.10356	4.83491
NM_001029930	Gm5796	1807	4.5	7.5	3.5	8	23.5	6.00742	-0.111757	Wald Test (two-side)	1.11502	-0.100228	0.920163		4.05168	8.44252	3.86566	7.66983						0.0726598	0.126987	0.0541742	0.122184	0.376005
NM_001029933	Zfp114	3105	2.5	2	2.5	2	9	1.99669	-0.103255	Wald Test (two-side)	1.85117	-0.0557781	0.955519		2.02584	2.11063	1.93283	1.91746						0.0234919	0.0197072	0.0225196	0.0177766	0.0834953
NM_001029934	Usp32	6888	763	864.5	862	806	3295.5	822.609	-0.0687709	Wald Test (two-side)	0.119254	-0.576675	0.564159	0.911923	772.858	911.792	833.05	772.736						3.232	3.83997	3.50023	3.22941	13.8016
NM_001029936	Specc1	6734	2803.5	2641.5	3244	3339.5	12028.5	2991.39	0.171098	Wald Test (two-side)	0.0739008	2.31525	0.0205995	0.194853	2840.23	2788.14	3135.05	3202.15			P0_05			12.147	12.0014	13.4738	13.6864	51.3086
NM_001029938	Rilp	1477	56	53	59	57.5	225.5	56.32	-0.000470089	Wald Test (two-side)	0.361486	-0.00130043	0.998962		56.7235	55.9317	57.0185	55.6063						1.10624	1.09787	1.11726	1.07441	4.39577
NM_001029978	Tceal3	1111	10.5	12.5	10.5	13.5	47	11.4698	0.0196792	Wald Test (two-side)	0.796542	0.0247058	0.98029		10.1292	12.6638	9.66415	13.4222						0.27575	0.344233	0.264337	0.335352	1.21967
NM_001029979	Safb2	3251	1150	1398	1550	1445	5543	1380.87	0.127496	Wald Test (two-side)	0.113363	1.12466	0.260731	0.730435	1164.86	1475.33	1497.94	1385.36						10.321	13.1567	13.3351	12.2668	49.0796
NM_001029982	Sec23ip	4556	1730.5	1621.5	1609.5	1730	6691.5	1669.65	-0.107888	Wald Test (two-side)	0.0877156	-1.22998	0.218705	0.691834	1752.35	1711.72	1555.93	1658.6						11.0823	10.889	9.88075	10.4796	42.3316
NM_001029983	Man1b1	3727	2674.5	2600.5	3149.5	3220.5	11645	2895.92	0.169345	Wald Test (two-side)	0.0741619	2.28345	0.0224037	0.205602	2708.55	2743.82	3044.21	3087.11			P0_05			20.9374	21.3478	23.6355	23.8476	89.7684
NM_001029985	Kcp	4848	18.5	20.5	10.5	17.5	67	16.565	-0.546165	Wald Test (two-side)	0.677734	-0.80587	0.420318		18.2326	21.1063	9.66415	17.2571		down_FC0_8				0.111339	0.129374	0.0605772	0.0996223	0.400913
NM_001029990	Mettl17	1607	247	262	285	257	1051	262.126	-0.0130837	Wald Test (two-side)	0.178885	-0.07314	0.941695	0.986628	250.191	276.493	275.428	246.393						4.48457	4.98817	4.96034	4.41365	18.8467
NM_001029993	Zc3h18	3783	1488	1690	1760	1751	6689	1667.58	0.0387967	Wald Test (two-side)	0.0979566	0.39606	0.692061	0.94018	1507.23	1783.48	1700.89	1678.73						11.4764	13.668	13.0124	12.7741	50.931
NM_001029994	Zc3h18	3712	1479	1684	1750	1741	6654	1658.91	0.0373474	Wald Test (two-side)	0.0983966	0.37956	0.704272	0.943038	1498.11	1777.15	1691.23	1669.15						11.6252	13.88	13.186	12.9441	51.6353
NM_001030014	Mcat	1887	408	435	405.5	451.5	1700	424.511	-0.0788232	Wald Test (two-side)	0.146423	-0.538326	0.590352	0.917756	413.271	459.062	392.364	433.345						6.30853	7.05299	6.01037	6.60339	25.9753
NM_001030274	Ndufs5	504	12.5	13	11	10	46.5	11.523	-0.355483	Wald Test (two-side)	0.790765	-0.449544	0.65304		12.155	13.7191	10.6306	9.58729		down_FC0_8				0.723635	0.789167	0.610442	0.547584	2.67083
NM_001030296	Prr7	1355	71	64.5	78	88	301.5	74.8015	0.195783	Wald Test (two-side)	0.31695	0.617709	0.536767	0.900636	71.9173	67.5402	75.3804	84.3681						1.52883	1.45639	1.61004	1.79236	6.38762
NM_001030307	Dkc1	2786	1069	1032.5	1110.5	1057.5	4269.5	1064.74	-0.0575007	Wald Test (two-side)	0.100039	-0.574785	0.565437	0.912178	1082.81	1089.09	1072.72	1014.34						11.1953	11.3387	11.1486	10.4756	44.1583
NM_001031664	Nudt10	1747	26.5	23.5	24	19	93	23.2683	-0.319536	Wald Test (two-side)	0.561622	-0.568952	0.569389		26.3359	25.3276	23.194	18.2158						0.442581	0.411558	0.384239	0.300152	1.53853
NM_001031667	Gsk3a	2246	1798	1504.5	1739.5	1929	6971	1734.84	0.0507141	Wald Test (two-side)	0.0970271	0.522679	0.601197	0.921179	1821.23	1587.19	1681.56	1849.39						23.3572	20.4945	21.6619	23.703	89.2167
NM_001031772	Lin28b	5396	126	117	179	178.5	600.5	148.685	0.452483	Wald Test (two-side)	0.227924	1.98524	0.047118	0.321875	127.628	123.472	172.988	170.654		UP_FC1.25	P0_05			0.681301	0.663391	0.92782	0.912951	3.18546
NM_001031808	Mrpl41	2419	369	277.5	342	286.5	1275	317.964	-0.142586	Wald Test (two-side)	0.179028	-0.796443	0.425775	0.847151	373.768	293.378	330.514	274.196						4.45072	3.50981	3.95433	3.26866	15.1835
NM_001031811	Kcnh8	4269	3	0	1	4.5	8.5	1.96002	0.651386	Wald Test (two-side)	2.04277	0.318874	0.749822		3.03876	0	0.966415	3.83492	UP_FC1_5	UP_FC1.25				0.0205038	0	0.00655174	0.0290916	0.0561472
NM_001031814	Smg1	15488	3013	2896.5	3326	3450.5	12686	3157.51	0.0945782	Wald Test (two-side)	0.0730457	1.29478	0.195396	0.655452	3051.93	3056.19	3214.3	3307.61						5.67602	5.72182	6.00633	6.14848	23.5527
NM_001032378	Pecam1	3237	26270	26554.5	30281	31305.5	114411	28477.6	0.117761	Wald Test (two-side)	0.0599151	1.96547	0.0493598	0.331297	26609.4	28022.8	29264	30014			P0_05			236.787	250.987	261.644	266.906	1016.32
NM_001032413	Pear1	4341	3505	3027.5	3425.5	3370.5	13328.5	3321.91	-0.0444519	Wald Test (two-side)	0.078846	-0.563782	0.572903	0.913268	3550.29	3195.49	3310.94	3230.92						23.558	21.3378	22.0707	21.4282	88.3948
NM_001032414	Pear1	4272	3472.5	3007	3394	3332.5	13206	3291.17	-0.0474444	Wald Test (two-side)	0.078722	-0.602683	0.54672	0.90499	3516.86	3173.33	3280.01	3194.48						23.7165	21.5357	22.221	21.5288	89.002
NM_001033039	Klhdc9	1549	34	27	28.5	33	122.5	30.4076	-0.101168	Wald Test (two-side)	0.492727	-0.205323	0.83732		34.4393	28.4935	27.0596	31.6381						0.640424	0.533296	0.514607	0.587954	2.27628
NM_001033040	Cfap119	2525	239.5	272.5	288	319	1119	278.577	0.140661	Wald Test (two-side)	0.176973	0.794817	0.42672	0.84717	243.101	287.046	278.327	305.835						2.76748	3.30188	3.19017	3.48667	12.7462
NM_001033041	Acmsd	2291	0	2	1.5	3	6.5	1.72991	1.19998	Wald Test (two-side)	2.14768	0.558734	0.576343		0	2.11063	1.93283	2.87619	UP_FC1_5	UP_FC1.25				0	0.0267092	0.0183125	0.0361391	0.0811608
NM_001033042	Lrrc14b	2742	124.5	103	112	113.5	453	112.958	-0.107684	Wald Test (two-side)	0.260912	-0.412722	0.67981	0.935836	125.602	108.697	108.238	109.295						1.32477	1.14928	1.14244	1.14238	4.75887
NM_001033043	Rnf17	5109	8.5	12.5	26	9.5	56.5	13.8703	0.74276	Wald Test (two-side)	0.77712	0.955785	0.339181		8.10336	12.6638	25.1268	9.58729	UP_FC1_5	UP_FC1.25				0.0485426	0.0748566	0.142338	0.0513179	0.317055
NM_001033122	Cd69	1614	3	2	0	2	7	1.76671	-1.42401	Wald Test (two-side)	2.13433	-0.667194	0.504648		3.03876	2.11063	0	1.91746	down_FC0_6	down_FC0_8				0.0542323	0.0379125	0	0.0341985	0.126343
NM_001033126	Cd27	1568	23.5	19.5	21	17.5	81.5	20.7421	-0.275039	Wald Test (two-side)	0.593108	-0.463725	0.642845		24.3101	21.1063	20.2947	17.2571						0.437282	0.380491	0.37459	0.308016	1.50038
NM_001033128	Bbs1	5578	77	110.5	85.5	70	343	86.0756	-0.368389	Wald Test (two-side)	0.316655	-1.16338	0.244676	0.718795	77.9949	116.085	83.1117	67.111		down_FC0_8				0.402766	0.606094	0.428716	0.346338	1.78391
NM_001033131	Krtdap	454	1	0	0	0	1	0.25323	-1.53718	Wald Test (two-side)	4.99598	-0.307683	0.758324		1.01292	0	0	0	down_FC0_6	down_FC0_8				0.0642664	0	0	0	0.0642664
NM_001033132	Commd6	869	259	246.5	248.5	260.5	1014.5	252.724	-0.0942747	Wald Test (two-side)	0.177771	-0.530315	0.595894	0.918851	262.346	259.608	239.671	249.27						8.69601	8.67867	7.99814	8.27311	33.6459
NM_001033135	Rnf149	2425	1401.5	1362	1571.5	1602	5937	1478.14	0.0965229	Wald Test (two-side)	0.0887864	1.08714	0.276977	0.747466	1420.11	1437.34	1519.2	1535.88						16.8625	17.1839	18.1253	18.2319	70.4036
NM_001033136	Rmdn3	2237	709.5	781.5	768.5	824.5	3084	769.157	-0.0110363	Wald Test (two-side)	0.118573	-0.0930763	0.925843	0.984767	719.173	825.257	742.207	789.993						9.25394	10.6886	9.60861	10.172	39.7231
NM_001033139	Spindoc	3175	1751	1493.5	1596	1775	6615.5	1648.6	-0.0466401	Wald Test (two-side)	0.0963464	-0.484088	0.628324	0.927665	1773.62	1576.64	1542.4	1701.74						16.091	14.3919	14.0596	15.4289	59.9713
NM_001033140	Sdhaf1	964	534.5	522	524.5	560	2141	533.766	-0.0654324	Wald Test (two-side)	0.12947	-0.505387	0.613287	0.924339	540.899	550.875	506.401	536.888						16.1775	16.5672	15.2178	16.0322	63.9946
NM_001033141	Ecscr	1103	6624.5	6011.5	6253	6253	25142	6273.02	-0.116984	Wald Test (two-side)	0.0666728	-1.7546	0.0793286	0.433583	6709.58	6344.56	6042.99	5994.93						175.234	166.749	158.561	156.457	657
NM_001033142	Rnf166	1787	599	513	674.5	638.5	2425	602.787	0.137204	Wald Test (two-side)	0.127185	1.07878	0.280685	0.750922	606.739	541.377	651.364	611.669						9.78008	8.78312	10.557	9.86092	38.9811
NM_001033145	Dipk2a	3945	260	193	220	200	873	217.848	-0.208822	Wald Test (two-side)	0.203126	-1.02805	0.303928	0.763751	263.359	203.676	212.611	191.746						1.92294	1.49681	1.55976	1.39915	6.37866
NM_001033148	Cfap96	2731	3.5	6	12.5	10.5	32.5	7.89196	1.03109	Wald Test (two-side)	0.977794	1.05451	0.29165		4.05168	6.33189	11.597	9.58729	UP_FC1_5	UP_FC1.25				0.0373927	0.067218	0.128018	0.106108	0.338737
NM_001033149	Ttc9	4773	2640.5	2423.5	1548.5	1586.5	8199	2062.19	-0.794588	Wald Test (two-side)	0.0822029	-9.66618	4.19748e-22	3.98943e-19	2674.11	2558.08	1496.01	1520.54	down_FC0_6	down_FC0_8	P0_05	P0_05	P0_1	16.1412	15.5349	9.07407	9.17339	49.9235
NM_001033150	Plekhm2	4141	796	828.5	1026.5	1067.5	3718.5	923.887	0.262855	Wald Test (two-side)	0.106669	2.46422	0.013731	0.149855	806.284	873.801	991.542	1023.92			P0_05			5.60852	6.12129	6.93324	7.11449	25.7775
NM_001033155	Dnajb14	1841	88.5	97	86	93	364.5	90.944	-0.152055	Wald Test (two-side)	0.289312	-0.525575	0.599183	0.920293	89.137	102.366	83.1117	89.1618						1.40259	1.61203	1.30655	1.39415	5.71533
NM_001033156	Fbxo33	3440	376	315	416	378.5	1485.5	369.428	0.099357	Wald Test (two-side)	0.15662	0.634384	0.52583	0.897178	380.858	332.424	402.029	362.4						3.18911	2.80161	3.38234	3.03661	12.4097
NM_001033158	Rasl12	2422	0	2	1.5	1	4.5	1.25055	0.463221	Wald Test (two-side)	2.46275	0.188091	0.850805		0	2.11063	1.93283	0.958729		UP_FC1.25				0	0.0252646	0.0173221	0.0113948	0.0539814
NM_001033159	Zfp597	5625	321.5	284	354	302	1261.5	314.379	0.0128473	Wald Test (two-side)	0.168349	0.0763136	0.93917	0.986089	326.16	299.71	342.111	289.536						1.66763	1.54473	1.76021	1.48172	6.45428
NM_001033161	Tradd	1378	121	115	124.5	100.5	461	114.908	-0.177562	Wald Test (two-side)	0.262429	-0.676611	0.498653	0.884857	122.563	121.361	119.835	95.8729						2.56198	2.55332	2.52699	2.01279	9.65507
NM_001033162	Shcbp1l	2033	3	6	7	4.5	20.5	4.99262	0.180568	Wald Test (two-side)	1.21255	0.148915	0.881621		3.03876	6.33189	6.7649	3.83492						0.043055	0.0902963	0.0963038	0.061088	0.290743
NM_001033163	Ephx3	2414	2.5	2	4.5	4	13	2.95926	0.896794	Wald Test (two-side)	1.55932	0.575119	0.565211		2.02584	2.11063	3.86566	3.83492	UP_FC1_5	UP_FC1.25				0.0302164	0.0253483	0.0521384	0.0457303	0.153433
NM_001033164	2510002D24Rik	1227	76.5	86	101.5	82.5	346.5	86.2323	0.0795864	Wald Test (two-side)	0.302656	0.26296	0.792581	0.964121	76.9819	90.7571	98.5743	78.6158						1.8191	2.14442	2.31368	1.85563	8.13283
NM_001033165	Dnajc25	1821	167.5	187	170	161.5	686	171.78	-0.201002	Wald Test (two-side)	0.215943	-0.930809	0.351952	0.799371	170.171	197.344	164.291	155.314						2.68377	3.14187	2.61109	2.44762	10.8843
NM_001033166	Selenoh	679	554.5	568	606	544.5	2273	566.943	-0.0677904	Wald Test (two-side)	0.130372	-0.519975	0.603081	0.921848	561.158	599.419	585.647	521.549						23.8271	25.5938	24.9623	22.1314	96.5147
NM_001033167	Slc22a23	6238	3029	2898	3790	4043	13760	3416.32	0.299307	Wald Test (two-side)	0.073543	4.06982	4.70497e-05	0.00174619	3068.14	3058.3	3662.71	3876.14			P0_05	P0_05	P0_1	14.1675	14.2138	16.9932	17.8871	63.2616
NM_001033168	Smim33	2500	18.5	18	27	20.5	84	20.624	0.28205	Wald Test (two-side)	0.598498	0.471264	0.637452		18.2326	18.9957	26.0932	19.1746						0.21591	0.220287	0.302069	0.226305	0.964571
NM_001033170	Fam83e	2893	4	1	1	4.5	10.5	2.47708	-0.0928913	Wald Test (two-side)	1.73999	-0.0533862	0.957424		4.05168	1.05532	0.966415	3.83492						0.0403415	0.0105757	0.00966794	0.0429284	0.103514
NM_001033171	Klrg2	2275	21	17.5	18.5	21.5	78.5	19.6886	-0.0655318	Wald Test (two-side)	0.608058	-0.107772	0.914176		21.2713	18.9957	17.3955	21.092						0.269326	0.235349	0.227443	0.260818	0.992936
NM_001033172	Rab11fip2	5286	244.5	230.5	232.5	220.5	928	231.251	-0.171087	Wald Test (two-side)	0.185529	-0.92216	0.356445	0.803039	247.153	242.723	224.208	210.92						1.34956	1.33413	1.23021	1.15123	5.06513
NM_001033173	Usp31	10369	1425	1409	1362.5	1374.5	5571	1390.98	-0.153985	Wald Test (two-side)	0.0907712	-1.69641	0.0898087	0.460196	1443.41	1486.94	1316.26	1317.29						4.00976	4.15748	3.67521	3.65838	15.5008
NM_001033174	Osbp	4571	1983	1887	2032.5	2039.5	7942	1979.89	-0.0293302	Wald Test (two-side)	0.0813963	-0.360338	0.718595	0.945572	2008.62	1991.38	1963.76	1955.81						12.6576	12.6304	12.4366	12.3138	50.0384
NM_001033175	Cln6	2133	387	289.5	378.5	429	1484	368.66	0.153126	Wald Test (two-side)	0.166268	0.920957	0.357073	0.803295	392	306.041	365.305	411.295						5.29371	4.15254	4.96315	5.5507	19.9601
NM_001033178	Tmem181a	4386	1167	1064.5	1133.5	1154.5	4519.5	1126.81	-0.0658643	Wald Test (two-side)	0.0979756	-0.672252	0.501423	0.886058	1182.08	1122.86	1095.91	1106.37						7.76323	7.42562	7.22829	7.26451	29.6817
NM_001033181	Jrkl	2949	126	112.5	137	121.5	497	123.797	0.020224	Wald Test (two-side)	0.250092	0.0808663	0.935548	0.985874	127.628	118.195	132.399	116.965						1.24663	1.16717	1.29936	1.13706	4.85021
NM_001033184	Plscr1l1	1043	2	0	0	0.5	2.5	0.50646	-2.52017	Wald Test (two-side)	4.10659	-0.613688	0.539421		2.02584	0	0	0	down_FC0_6	down_FC0_8				0.0559482	0	0	0.0132302	0.0691784
NM_001033186	Skap1	2175	8.5	8	12	12.5	41	9.9119	0.481728	Wald Test (two-side)	0.853621	0.564334	0.572527		8.10336	8.44252	11.597	11.5047		UP_FC1.25				0.114025	0.112535	0.154314	0.15861	0.539484
NM_001033189	C77080	5178	1630.5	1507	932	987	5056.5	1272.1	-0.811523	Wald Test (two-side)	0.0952931	-8.51607	1.65064e-17	6.11577e-15	1651.06	1590.36	900.699	946.265	down_FC0_6	down_FC0_8	P0_05	P0_05	P0_1	9.18753	8.90445	5.03427	5.26061	28.3869
NM_001033192	Fam8a1	1374	555.5	486.5	582.5	564	2188.5	544.811	0.035549	Wald Test (two-side)	0.13022	0.272992	0.784859	0.96285	563.184	512.883	562.453	540.723						11.7961	10.8331	11.8575	11.3285	45.8151
NM_001033194	Gtf3c3	4744	607.5	546	655	652.5	2461	612.538	0.0775448	Wald Test (two-side)	0.12284	0.631269	0.527864	0.898137	615.855	576.202	633.002	625.091						3.7363	3.52131	3.86171	3.79592	14.9152
NM_001033196	Znfx1	7198	1116	930	1169	1092	4307	1072.13	0.0432126	Wald Test (two-side)	0.108156	0.39954	0.689495	0.939176	1130.42	981.443	1129.74	1046.93						4.52369	3.953	4.5424	4.18689	17.206
NM_001033201	Ncbp1	3086	1561	1577	1742	1735	6615	1648.07	0.0445501	Wald Test (two-side)	0.0871106	0.51142	0.609057	0.923428	1581.17	1664.23	1683.49	1663.39						14.7587	15.6348	15.7883	15.5162	61.6979
NM_001033202	Usp30	2775	831	827.5	1019	1036.5	3714	923.389	0.205525	Wald Test (two-side)	0.104501	1.96674	0.0492135	0.331164	841.737	873.801	984.777	993.243			P0_05			8.73732	9.12349	10.2706	10.3083	38.4397
NM_001033204	Rpusd3	1258	63.5	58	58.5	61.5	241.5	60.3821	-0.126207	Wald Test (two-side)	0.349999	-0.360592	0.718404	0.945572	64.8269	61.2083	56.0521	59.4412						1.47276	1.4106	1.30064	1.3492	5.5332
NM_001033205	Zfp575	2735	1	4.5	5.5	1	12	2.99785	0.372916	Wald Test (two-side)	1.62877	0.228956	0.818903		1.01292	4.22126	5.79849	0.958729		UP_FC1.25				0.010668	0.0503398	0.0562455	0.0100908	0.127344
NM_001033206	Pwwp2b	2330	377.5	393	341	367	1478.5	369.756	-0.226878	Wald Test (two-side)	0.152469	-1.48802	0.136745	0.564067	382.884	414.739	329.547	351.854						4.72717	5.16051	4.09337	4.34702	18.3281
NM_001033207	Nlrc5	6894	31	20.5	28	25.5	105	26.1234	-0.0160651	Wald Test (two-side)	0.536359	-0.0299522	0.976105		31.4005	21.1063	27.0596	24.927						0.131199	0.0909784	0.113598	0.102082	0.437857
NM_001033208	Myzap	2268	1444	1514	1731	1742	6431	1600.84	0.127631	Wald Test (two-side)	0.090163	1.41555	0.156906	0.597019	1462.66	1597.75	1672.86	1670.11						18.5765	20.4239	21.347	21.1976	81.545
NM_001033209	Xylb	3839	26	26.5	26	29.5	108	26.9157	0.00335544	Wald Test (two-side)	0.520282	0.00644926	0.994854		26.3359	27.4382	25.1268	28.7619						0.197604	0.211195	0.189425	0.212073	0.810297
NM_001033210	Pls1	3679	44.5	17	19	12	92.5	23.0939	-1.06834	Wald Test (two-side)	0.62695	-1.70403	0.088375		44.5685	17.9404	18.3619	11.5047	down_FC0_6	down_FC0_8				0.352915	0.141376	0.144446	0.0900187	0.728756
NM_001033212	Rprml	1069	2	0	1	0	3	0.748064	-1.07692	Wald Test (two-side)	3.33222	-0.323184	0.746556		2.02584	0	0.966415	0	down_FC0_6	down_FC0_8				0.0545874	0	0.026164	0	0.0807514
NM_001033213	Ttc7b	3420	2671	2551	2714	2854.5	10790.5	2689.17	-0.0103368	Wald Test (two-side)	0.0763191	-0.135442	0.892262	0.980356	2705.51	2692.11	2622.85	2736.21						22.787	22.8213	22.1956	23.0348	90.8387
NM_001033214	E330034G19Rik	1483	0.5	1	3	4	8.5	1.94737	2.69631	Wald Test (two-side)	2.24885	1.19897	0.230539		0	1.05532	2.89924	3.83492	UP_FC1_5	UP_FC1.25				0.00983714	0.0206307	0.05658	0.0744389	0.161487
NM_001033215	Zfp957	2746	1	3	3.5	2	9.5	2.4905	0.473352	Wald Test (two-side)	1.70891	0.276991	0.781787		1.01292	3.16595	3.86566	1.91746		UP_FC1.25				0.0106253	0.0334254	0.0356492	0.0201007	0.0998006
NM_001033217	Prickle1	4089	405	393.5	461	479	1738.5	432.694	0.1314	Wald Test (two-side)	0.140504	0.935203	0.349684	0.797967	410.233	415.794	445.517	459.231						2.88987	2.94431	3.15331	3.23295	12.2204
NM_001033219	Slc45a4	7499	5763	5020	5363	5416	21562	5377.63	-0.102064	Wald Test (two-side)	0.0723301	-1.41109	0.158219	0.598177	5837.46	5297.68	5182.88	5192.48						22.4226	20.4812	20.0026	19.9323	82.8387
NM_001033220	AU021092	1362	3	6	5	4	18	4.50941	-0.109809	Wald Test (two-side)	1.26416	-0.0868635	0.93078		3.03876	6.33189	4.83207	3.83492						0.0642664	0.134781	0.102678	0.081052	0.382777
NM_001033221	Mpig6b	2246	16.5	8	14	4.5	43	10.5035	-0.508385	Wald Test (two-side)	0.893998	-0.568665	0.569584		16.2067	8.44252	13.5298	3.83492		down_FC0_8				0.214345	0.108977	0.174342	0.0552947	0.552959
NM_001033222	Pdzd8	7069	1456.5	1274	1457.5	1476.5	5664.5	1410.85	0.00223731	Wald Test (two-side)	0.0937589	0.0238624	0.980962	0.994658	1474.81	1344.47	1409.03	1415.08						6.01164	5.51401	5.76678	5.76443	23.0569
NM_001033225	Pnrc1	1921	2509	2274.5	2341.5	2442	9567	2386.44	-0.101901	Wald Test (two-side)	0.0799796	-1.27409	0.20263	0.668184	2541.42	2399.79	2263.34	2341.22						38.1078	36.2255	34.0918	35.0832	143.508
NM_001033227	Slc5a10	2243	11.5	17	16.5	13.5	58.5	14.7451	-0.0577163	Wald Test (two-side)	0.705977	-0.0817538	0.934843		12.155	17.9404	15.4626	13.4222						0.149592	0.231887	0.205749	0.166106	0.753334
NM_001033228	Itga1	5951	1957	1743.5	2350	2492	8542.5	2120.75	0.285635	Wald Test (two-side)	0.0842005	3.39232	0.00069304	0.0170574	1982.28	1840.47	2271.07	2389.15			P0_05	P0_05	P0_1	9.59491	8.96371	11.0449	11.5568	41.1603
NM_001033231	Mcrip1	1198	1276.5	1112.5	1320	1330.5	5039.5	1254.19	0.0485054	Wald Test (two-side)	0.0973326	0.498347	0.61824	0.925349	1292.49	1173.51	1275.67	1275.11						31.0888	28.4118	30.8177	30.6506	120.969
NM_001033234	Gm9	1657	0.5	2	2	3	7.5	1.72991	1.19998	Wald Test (two-side)	2.14768	0.558734	0.576343		0	2.11063	1.93283	2.87619	UP_FC1_5	UP_FC1.25				0.00880415	0.0369286	0.033759	0.0499666	0.129458
NM_001033236	Vcpkmt	1019	177	178.5	174	190.5	720	179.362	-0.0674063	Wald Test (two-side)	0.209061	-0.322424	0.747132	0.952543	179.287	187.846	168.156	182.158						5.06803	5.35945	4.77593	5.15943	20.3628
NM_001033237	Yeats2	5965	1275	1343	1444	1487.5	5549.5	1382.71	0.0593837	Wald Test (two-side)	0.0945269	0.628221	0.529859	0.899191	1291.47	1417.29	1395.5	1426.59						6.23648	6.88845	6.77079	6.8822	26.7779
NM_001033238	Cblb	6302	2355.5	2017	2178.5	2181	8732	2177.71	-0.105989	Wald Test (two-side)	0.0861873	-1.22975	0.218789	0.691875	2386.44	2128.57	2104.85	2090.99						10.9055	9.79227	9.66856	9.55121	39.9175
NM_001033242	Cln5	2441	1839	1484	1549.5	1615.5	6488	1619.02	-0.170527	Wald Test (two-side)	0.0998419	-1.70797	0.087642	0.455434	1862.76	1566.09	1497.94	1549.31						21.9813	18.6004	17.7544	18.265	76.6012
NM_001033244	Fancd2	4734	22	23	20	22.5	87.5	21.7442	-0.203473	Wald Test (two-side)	0.57759	-0.352279	0.724629		22.2842	24.2723	19.3283	21.092						0.135592	0.148647	0.118164	0.13117	0.533573
NM_001033245	Hk3	3198	6.5	3	6.5	7	23	5.43826	0.433566	Wald Test (two-side)	1.15591	0.375085	0.707597		6.07752	3.16595	5.79849	6.7111		UP_FC1.25				0.0593028	0.0287011	0.0568483	0.0604089	0.205261
NM_001033247	Cfap44	6546	7.5	6	2.5	4.5	20.5	5.05075	-1.32356	Wald Test (two-side)	1.23082	-1.07535	0.282218		8.10336	6.33189	1.93283	3.83492	down_FC0_6	down_FC0_8				0.0334292	0.0280434	0.0106819	0.0189722	0.0911266
NM_001033248	Gm266	1212	17.5	9.5	11.5	11.5	50	12.9719	-0.319454	Wald Test (two-side)	0.757506	-0.421717	0.673231		18.2326	10.5532	11.597	11.5047						0.421285	0.239815	0.265386	0.261864	1.18835
NM_001033249	Zfp583	2758	66	50.5	55.5	60	232	57.8154	-0.100454	Wald Test (two-side)	0.362149	-0.277383	0.781486	0.961581	66.8527	52.7658	54.1192	57.5237						0.698216	0.560213	0.562835	0.600396	2.42166
NM_001033253	Plekhg1	7171	1977	1845.5	1773.5	1783.5	7379.5	1843.86	-0.206141	Wald Test (two-side)	0.0834179	-2.47118	0.0134668	0.148	2002.54	1948.11	1714.42	1710.37			P0_05			8.04391	7.87391	6.91726	6.86396	29.699
NM_001033254	Pak6	4124	2	5	4	5.5	16.5	4.23011	0.401926	Wald Test (two-side)	1.31812	0.304924	0.760424		2.02584	5.27658	3.86566	5.75237		UP_FC1.25				0.0141498	0.0370943	0.0271284	0.0368065	0.115179
NM_001033256	Afg2b	1318	192	163.5	185	204.5	745	185.48	0.0261092	Wald Test (two-side)	0.207979	0.125537	0.900098	0.980621	194.481	173.072	178.787	195.581						4.25036	3.79541	3.9259	4.28212	16.2538
NM_001033257	Phactr2	8399	867.5	906.5	900.5	917.5	3592	896.304	-0.0685212	Wald Test (two-side)	0.107616	-0.63672	0.524307	0.896372	879.215	956.116	869.773	880.113						3.01358	3.30215	2.99874	3.01481	12.3293
NM_001033259	Mcu	2862	637	595	493	520	2245	562.031	-0.385001	Wald Test (two-side)	0.126743	-3.03765	0.00238429	0.0441327	645.23	627.913	476.443	498.539		down_FC0_8	P0_05	P0_05	P0_1	6.49396	6.36068	4.81792	5.01435	22.6869
NM_001033260	Stox1	3469	21	11	26	13.5	71.5	17.8572	0.226641	Wald Test (two-side)	0.672565	0.336981	0.736132		21.2713	11.6085	25.1268	13.4222						0.176626	0.0970162	0.209629	0.107402	0.590673
NM_001033261	Zfc3h1	6919	1906	1943.5	2371	2280	8500.5	2114.86	0.16919	Wald Test (two-side)	0.0831261	2.03534	0.0418166	0.299693	1930.63	2051.53	2291.37	2185.9			P0_05			8.03748	8.59404	9.58453	9.09437	35.3104
NM_001033262	Marchf9	1992	6.5	4	12	8.5	31	7.3914	0.901391	Wald Test (two-side)	1.00761	0.894583	0.37101		6.07752	4.22126	11.597	7.66983	UP_FC1_5	UP_FC1.25				0.095206	0.0614365	0.16849	0.117763	0.442896
NM_001033263	Agap2	5613	3.5	8	2.5	6	20	5.04485	-0.697674	Wald Test (two-side)	1.23426	-0.565259	0.571897		4.05168	8.44252	1.93283	5.75237	down_FC0_6	down_FC0_8				0.0181934	0.0436065	0.0124574	0.029501	0.103758
NM_001033264	Gls2	2440	20.5	40.5	42	37	140	34.6334	0.286766	Wald Test (two-side)	0.493246	0.581386	0.560981		20.2584	42.2126	40.5894	35.473						0.245134	0.507833	0.48144	0.418498	1.65291
NM_001033267	Qrich2	2146	10	8.5	7	3.5	29	7.29289	-0.810278	Wald Test (two-side)	1.008	-0.803851	0.421483		10.1292	8.44252	6.7649	3.83492	down_FC0_6	down_FC0_8				0.13596	0.121184	0.0912328	0.0450111	0.393388
NM_001033268	Fam120a	5131	3637	3676.5	3804.5	3889.5	15007.5	3742.26	-0.0302977	Wald Test (two-side)	0.071934	-0.421187	0.673618	0.934123	3683.99	3879.34	3676.24	3729.46						20.6815	21.9224	20.7385	20.9205	84.263
NM_001033270	Slc4a7	7362	945.5	868	969	897	3679.5	917.668	-0.0613446	Wald Test (two-side)	0.107525	-0.570515	0.568329	0.912373	958.223	916.014	936.456	859.98						3.74719	3.60728	3.68138	3.36262	14.3985
NM_001033271	Pip4p1	1599	685	622.5	717.5	791.5	2816.5	700.864	0.105868	Wald Test (two-side)	0.118871	0.890614	0.373136	0.811142	693.85	656.406	693.886	759.313						12.4992	11.911	12.5504	13.661	50.6215
NM_001033272	Spata13	7526	7097.5	6466	7581.5	7339	28484	7094.21	0.035539	Wald Test (two-side)	0.0666012	0.533609	0.593612	0.917835	7189.71	6823.67	7327.36	7036.11						27.5157	26.2862	28.1756	26.9125	108.89
NM_001033273	5031439G07Rik	6804	2728.5	2562.5	2580.5	2696.5	10568	2636.26	-0.106485	Wald Test (two-side)	0.0766332	-1.38954	0.164668	0.609366	2763.25	2703.72	2493.35	2584.73						11.7004	11.5227	10.6077	10.9375	44.7683
NM_001033274	Brd1	5122	3008.5	3084.5	3316	3456	12865	3204.86	0.0488697	Wald Test (two-side)	0.0757148	0.645445	0.518639	0.89387	3046.86	3254.59	3204.63	3313.37						17.1376	18.4247	18.1075	18.6215	72.2913
NM_001033275	Gxylt1	6619	1619.5	1509.5	1681	1644.5	6454.5	1608.79	-0.0152285	Wald Test (two-side)	0.0872472	-0.174544	0.861438	0.976287	1640.93	1593.53	1624.54	1576.15						7.13886	6.97745	7.10326	6.85682	28.0764
NM_001033276	Kmt2d	19770	2650.5	2574.5	2888.5	2677.5	10791	2689.78	-0.011307	Wald Test (two-side)	0.0794206	-0.142369	0.886789	0.979748	2684.24	2716.38	2791.01	2567.48						3.91166	3.98421	4.08647	3.73769	15.72
NM_001033277	Spryd3	2424	794	754	818	871.5	3237.5	806.626	0.0237622	Wald Test (two-side)	0.110344	0.215347	0.829497	0.971365	804.259	795.708	790.527	836.012						9.55714	9.51688	9.43851	9.92238	38.4349
NM_001033279	Ilrun	3805	3756.5	3602.5	3507	3843	14709	3669.85	-0.104625	Wald Test (two-side)	0.0748269	-1.39822	0.162046	0.605176	3804.53	3801.25	3389.22	3684.4						28.8051	28.9671	25.7789	27.8738	111.425
NM_001033281	Prdm6	2592	205	183.5	187.5	200	776	193.815	-0.105949	Wald Test (two-side)	0.201596	-0.52555	0.599201	0.920293	207.649	194.178	181.686	191.746						2.30759	2.16599	2.02325	2.12949	8.62632
NM_001033284	Cryzl2	1620	55	69	58	70	252	62.9226	-0.0603085	Wald Test (two-side)	0.352063	-0.1713	0.863988	0.976998	55.7106	72.8168	56.0521	67.111						0.990576	1.30314	1.00137	1.19252	4.4876
NM_001033285	Cdc42bpa	8617	4042.5	3967	4566.5	4508.5	17084.5	4253.81	0.0770261	Wald Test (two-side)	0.068961	1.11695	0.264015	0.734531	4094.22	4186.44	4412.65	4321.95						13.6878	14.0852	14.8221	14.4397	57.0348
NM_001033288	Sbspon	2741	7.5	8	13	4.5	33	8.23605	-0.0135556	Wald Test (two-side)	0.974096	-0.0139161	0.988897		8.10336	8.44252	12.5634	3.83492						0.0798348	0.089297	0.132653	0.045309	0.347094
NM_001033289	Slc9a2	3479	97	111.5	93	77	378.5	95.0368	-0.402476	Wald Test (two-side)	0.28941	-1.39068	0.164323	0.60842	98.2533	118.195	89.8766	73.8221		down_FC0_8				0.8135	0.980565	0.747672	0.610826	3.15256
NM_001033290	Gpr55	2546	1	3	0.5	4	8.5	2.00345	-0.118582	Wald Test (two-side)	2.02109	-0.0586723	0.953213		1.01292	3.16595	0	3.83492						0.0114599	0.0360511	0.00549281	0.0433593	0.0963632
NM_001033291	Usp40	5019	372	312.5	355.5	395	1435	357.202	0.0332624	Wald Test (two-side)	0.158286	0.210141	0.833558	0.972851	376.806	329.258	344.044	378.698						2.16255	1.90497	1.98109	2.17201	8.22062
NM_001033292	Espnl	5431	16.5	21.5	22.5	18	78.5	19.4855	-0.0321856	Wald Test (two-side)	0.617526	-0.0521202	0.958433		16.2067	23.2169	21.2611	17.2571						0.088643	0.12112	0.115874	0.091469	0.417105
NM_001033293	Uap1l1	1718	1363	1396.5	1280.5	1346	5386	1345.32	-0.175025	Wald Test (two-side)	0.0940128	-1.86171	0.0626434	0.381232	1380.61	1473.22	1237.01	1290.45						23.148	24.8699	20.8468	21.6224	90.487
NM_001033294	Ddx31	3306	434.5	425	423.5	416.5	1699.5	424.177	-0.135286	Wald Test (two-side)	0.141631	-0.955199	0.339477	0.792554	439.607	448.509	409.76	398.831						3.83466	3.93316	3.58289	3.47691	14.8276
NM_001033297	Smim26	456	91.5	80	92.5	85.5	349.5	87.2437	-0.0521724	Wald Test (two-side)	0.29401	-0.177451	0.859154	0.975896	93.1887	84.4252	88.9102	82.4507						5.85459	5.36761	5.67361	5.17467	22.0705
NM_001033298	Kiz	2150	73.5	73	88.5	106	341	84.666	0.296721	Wald Test (two-side)	0.300974	0.985869	0.324198	0.780412	74.9561	77.038	85.0445	101.625						0.997445	1.03882	1.1513	1.36066	4.54822
NM_001033299	Zfp217	5677	1374	1256	1391.5	1310.5	5332	1329.6	-0.0631279	Wald Test (two-side)	0.094797	-0.665927	0.505458	0.887375	1391.75	1325.48	1345.25	1255.93						7.06168	6.76903	6.85562	6.37088	27.0572
NM_001033300	Gmps	4549	1613	1589	1831.5	1782	6815.5	1697.42	0.0715412	Wald Test (two-side)	0.0860066	0.831811	0.405516	0.83636	1633.84	1676.9	1770.47	1708.45						10.3457	10.6872	11.2609	10.8112	43.105
NM_001033301	Fhdc1	5916	44.5	48	26.5	53.5	172.5	43.0304	-0.307436	Wald Test (two-side)	0.449984	-0.683215	0.494471		44.5685	50.6551	25.1268	51.7714						0.219468	0.248238	0.125285	0.249578	0.84257
NM_001033302	Ciart	1387	67	68.5	55	47.5	238	59.6997	-0.493494	Wald Test (two-side)	0.354604	-1.39168	0.16402	0.607827	67.8657	71.7614	53.1528	46.019		down_FC0_8				1.40941	1.51102	1.1091	0.945144	4.97467
NM_001033303	Ampd1	2324	10	9	28.5	13	60.5	14.7875	1.00907	Wald Test (two-side)	0.742018	1.3599	0.17386		10.1292	9.49784	27.0596	12.4635	UP_FC1_5	UP_FC1.25				0.125546	0.118485	0.342998	0.154379	0.741408
NM_001033305	Ndufb6	653	781.5	626	764	784	2955.5	735.679	0.0360225	Wald Test (two-side)	0.123335	0.29207	0.770233	0.958781	792.104	660.627	738.341	751.643						34.9185	29.3303	32.7237	33.1348	130.107
NM_001033306	Shb	2736	325.5	265.5	367	370.5	1328.5	330.082	0.214992	Wald Test (two-side)	0.163073	1.31838	0.187376	0.643223	330.212	280.714	354.674	354.73						3.47116	2.96896	3.75174	3.73726	13.9291
NM_001033308	Themis2	2534	1	4	1.5	4.5	11	2.75048	0.146008	Wald Test (two-side)	1.6373	0.089176	0.928942		1.01292	4.22126	1.93283	3.83492						0.0115142	0.0482958	0.0165565	0.0490103	0.125377
NM_001033310	Cox18	1319	417.5	372	354.5	373.5	1517.5	379.163	-0.220013	Wald Test (two-side)	0.150236	-1.46445	0.143071	0.577649	423.401	392.577	342.111	358.565						9.23532	8.62887	7.51716	7.81496	33.1963
NM_001033311	Vsig10	4042	838.5	821.5	1111	1076	3847	955.394	0.294765	Wald Test (two-side)	0.10359	2.84549	0.00443426	0.0690897	848.827	867.469	1073.69	1031.59			P0_05		P0_1	6.05267	6.21824	7.68777	7.34678	27.3055
NM_001033312	Fbxl18	2824	255.5	215	188	205	863.5	216.106	-0.362712	Wald Test (two-side)	0.195145	-1.85868	0.0630724	0.38299	259.308	226.893	181.686	196.539		down_FC0_8				2.63977	2.32932	1.86198	2.00341	8.83449
NM_001033313	Pdap1	2131	1931	2288	2439.5	2647.5	9306	2316.82	0.164348	Wald Test (two-side)	0.100148	1.64104	0.100789	0.489062	1955.95	2414.56	2358.05	2538.71						26.4386	32.8495	32.0184	34.2873	125.594
NM_001033314	Ccdc61	1994	212.5	236	208.5	246.5	903.5	225.164	-0.0856641	Wald Test (two-side)	0.195387	-0.438433	0.661072	0.93228	214.739	249.054	201.014	235.847						3.10938	3.62112	2.92458	3.41172	13.0668
NM_001033315	Hipk4	2408	13	10	14.5	13	50.5	12.4286	0.13091	Wald Test (two-side)	0.762213	0.17175	0.863634		13.168	10.5532	13.5298	12.4635						0.157517	0.127057	0.16842	0.148994	0.601988
NM_001033317	Cnga4	2472	1	3	0	1	5	1.2844	-2.11624	Wald Test (two-side)	2.59421	-0.815757	0.414639		1.01292	3.16595	0	0.958729	down_FC0_6	down_FC0_8				0.011803	0.0371303	0	0.0111643	0.0600976
NM_001033318	Cog7	2865	145	162	187.5	178	672.5	167.544	0.14927	Wald Test (two-side)	0.218545	0.683014	0.494598	0.881958	146.873	170.961	181.686	170.654						1.47667	1.73	1.83046	1.71465	6.75178
NM_001033319	Ppfia1	5152	1253.5	1541.5	1755.5	1873.5	6424	1597.8	0.27039	Wald Test (two-side)	0.111018	2.43556	0.014869	0.15725	1270.2	1627.3	1697.02	1796.66			P0_05			7.09886	9.15427	9.53032	10.036	35.8194
NM_001033321	Tmem231	2911	38.5	20	43	36	137.5	33.9168	0.34946	Wald Test (two-side)	0.488663	0.715134	0.474526		38.491	21.1063	41.5558	34.5142		UP_FC1.25				0.385886	0.210205	0.413151	0.341304	1.35055
NM_001033322	Gucy1a2	13713	67	52	91.5	98	308.5	76.4019	0.574174	Wald Test (two-side)	0.318198	1.80446	0.0711596	0.408786	67.8657	54.8764	88.9102	93.9554		UP_FC1.25				0.142555	0.116018	0.186626	0.197231	0.64243
NM_001033328	Tmem185a	2421	695	618	742.5	676	2731.5	680.336	0.00926105	Wald Test (two-side)	0.121579	0.076173	0.939281	0.986089	703.98	652.185	717.08	648.101						8.37587	7.80997	8.57796	7.70607	32.4699
NM_001033329	Arhgef9	5061	48	45.5	43.5	62	199	49.782	0.0697888	Wald Test (two-side)	0.393447	0.177378	0.859212		48.6202	48.5445	42.5223	59.4412						0.276723	0.275062	0.240401	0.338093	1.13028
NM_001033331	Gas2l3	6732	48	73	55.5	40	216.5	54.5316	-0.44123	Wald Test (two-side)	0.396072	-1.11401	0.265273		48.6202	77.038	54.1192	38.3492		down_FC0_8				0.208035	0.331768	0.230585	0.163982	0.934371
NM_001033332	Tmtc3	2773	268.5	232	231.5	239.5	971.5	242.65	-0.184905	Wald Test (two-side)	0.182942	-1.01073	0.312145	0.769228	271.463	244.833	224.208	230.095						2.8251	2.55973	2.33498	2.38362	10.1034
NM_001033335	Serpina3f	2205	12.5	11.5	22.5	15.5	62	15.3549	0.560419	Wald Test (two-side)	0.694771	0.806623	0.419883		12.155	12.6638	21.2611	15.3397		UP_FC1.25				0.165402	0.159568	0.285402	0.194001	0.804373
NM_001033336	Abcc4	5696	129.5	111.5	104	112.5	457.5	114.44	-0.265784	Wald Test (two-side)	0.258929	-1.02647	0.304669	0.764085	131.68	118.195	100.507	107.378						0.663346	0.598909	0.510677	0.545084	2.31802
NM_001033337	Ttc38	3735	47.5	39.5	40	42.5	169.5	42.439	-0.203303	Wald Test (two-side)	0.416861	-0.4877	0.625763		48.6202	42.2126	38.6566	40.2666						0.371059	0.323566	0.299538	0.314036	1.3082
NM_001033338	Rimbp3	5845	1	0	4	5.5	10.5	2.65774	3.22201	Wald Test (two-side)	2.06982	1.55666	0.11955		1.01292	0	3.86566	5.75237	UP_FC1_5	UP_FC1.25				0.00499178	0	0.0191407	0.0259692	0.0501017
NM_001033339	Mmp25	3643	20	30	23	27	100	25.0078	-0.1079	Wald Test (two-side)	0.551199	-0.195756	0.844801		20.2584	31.6595	22.2275	25.8857						0.160181	0.251952	0.176584	0.204543	0.793261
NM_001033341	Zfp407	7897	1128	1157	1160.5	1141	4586.5	1144.63	-0.0935238	Wald Test (two-side)	0.0984093	-0.950355	0.341932	0.793395	1142.57	1221	1121.04	1093.91						4.16761	4.48257	4.11022	3.98754	16.7479
NM_001033342	Cdc42bpg	5955	248.5	267.5	305.5	301.5	1123	279.822	0.13261	Wald Test (two-side)	0.172391	0.769238	0.441752	0.856912	251.204	282.824	295.723	289.536						1.21754	1.37435	1.43487	1.39729	5.42405
NM_001033343	Sec31b	3895	26	14.5	16	24.5	81	19.8956	-0.0975932	Wald Test (two-side)	0.627474	-0.155533	0.876401		26.3359	14.7744	15.4626	23.0095						0.194763	0.113898	0.114893	0.173596	0.59715
NM_001033344	Styxl2	4017	29	21	29	27.5	106.5	26.6017	0.0891869	Wald Test (two-side)	0.526949	0.169251	0.865599		29.3747	22.1616	28.026	26.8444						0.210638	0.159946	0.20192	0.188935	0.761438
NM_001033346	Lrrc55	5907	9.5	5	6	10	30.5	7.69789	-0.00414603	Wald Test (two-side)	0.983319	-0.00421637	0.996636		10.1292	5.27658	5.79849	9.58729						0.0469242	0.0258976	0.0284097	0.0467212	0.147953
NM_001033348	Ralgapa2	9567	1081.5	1008.5	1215	1156	4461	1110.56	0.0796308	Wald Test (two-side)	0.0991076	0.803478	0.421698	0.845796	1095.98	1063.76	1174.19	1108.29						3.29831	3.2252	3.55208	3.33475	13.4103
NM_001033351	Grin3a	7640	7	19	16	10	52	13.0478	-0.112457	Wald Test (two-side)	0.793203	-0.141775	0.887257		7.09044	20.051	15.4626	9.58729						0.0267328	0.076088	0.0585746	0.0361233	0.197519
NM_001033352	Klhl21	3889	1040	861	1058	1092.5	4051.5	1007.87	0.0764517	Wald Test (two-side)	0.108845	0.702393	0.482434	0.878029	1053.44	908.626	1022.47	1046.93						7.80253	6.77362	7.60905	7.75291	29.9381
NM_001033355	Zfp568	7164	5632	5056	6181	6153	23022	5728.23	0.104738	Wald Test (two-side)	0.0684963	1.52911	0.126238	0.543543	5704.77	5335.67	5973.41	5899.06						22.9376	21.5927	24.1316	23.7035	92.3654
NM_001033356	Ntn5	1960	3	0.5	0.5	3	7	1.47874	-0.0849153	Wald Test (two-side)	2.44762	-0.0346931	0.972324		3.03876	0	0	2.87619						0.0446586	0.00780495	0.00713504	0.0422422	0.101841
NM_001033362	Gm614	743	4	5	11	6.5	26.5	6.4278	0.813526	Wald Test (two-side)	1.07998	0.753279	0.451282		4.05168	5.27658	10.6306	5.75237	UP_FC1_5	UP_FC1.25				0.157077	0.205891	0.414082	0.241438	1.01849
NM_001033366	Mucl3	2603	5	27	26	44	102	25.2172	1.00999	Wald Test (two-side)	0.664048	1.52096	0.128269		5.0646	28.4935	25.1268	42.1841	UP_FC1_5	UP_FC1.25				0.0560449	0.317355	0.279371	0.466508	1.11928
NM_001033371	Lrrc36	2069	25	12.5	16.5	19	73	17.9163	-0.176124	Wald Test (two-side)	0.6589	-0.2673	0.789238		25.323	12.6638	15.4626	18.2158						0.352549	0.184844	0.223052	0.253439	1.01388
NM_001033372	Ct45a	1033	0	3	0	0	3	0.791486	-3.15647	Wald Test (two-side)	3.44098	-0.917316	0.358977		0	3.16595	0	0	down_FC0_6	down_FC0_8				0	0.088854	0	0	0.088854
NM_001033375	Washc4	5823	906.5	936.5	1137	1086	4066	1011.37	0.167648	Wald Test (two-side)	0.103782	1.61539	0.106226	0.502293	917.706	987.775	1098.81	1041.18						4.54215	4.92059	5.4613	5.14712	20.0712
NM_001033379	Dcp1b	3300	220	201	230	245	896	223.031	0.0716671	Wald Test (two-side)	0.188859	0.379475	0.704335	0.943038	222.842	212.118	222.275	234.889						1.94513	1.86354	1.94938	2.04896	7.80701
NM_001033380	Itpripl2	6861	3310	2804.5	2966	2931.5	12012	2997.31	-0.153033	Wald Test (two-side)	0.0825497	-1.85383	0.063764	0.385796	3352.77	2959.1	2866.39	2810.99						14.076	12.5062	12.0911	11.7919	50.4652
NM_001033383	Zfp865	3953	967	969	1028	1038.5	4002.5	997.682	-0.00959896	Wald Test (two-side)	0.101756	-0.0943334	0.924844	0.984767	979.494	1022.6	993.475	995.161						7.1374	7.49986	7.27359	7.25038	29.1612
NM_001033385	Tbc1d32	7204	63	76	90	74.5	303.5	75.4853	0.133774	Wald Test (two-side)	0.323156	0.413962	0.678902	0.935409	63.814	80.204	86.9773	70.9459						0.255157	0.322772	0.349423	0.285406	1.21276
NM_001033389	Fubp3	3801	2012.5	1829	2026	2195	8062.5	2007.63	0.0337571	Wald Test (two-side)	0.0853378	0.395571	0.692422	0.940268	2038	1930.17	1957.96	2104.41						15.4482	14.7222	14.9082	15.9374	61.0159
NM_001033393	Tmem104	4554	420	319.5	366	452	1557.5	387.545	0.0439689	Wald Test (two-side)	0.167632	0.262294	0.793094	0.964121	425.426	337.701	353.708	433.345						2.69089	2.14651	2.24787	2.73922	9.82449
NM_001033394	Tmem88b	3467	5	5.5	10	6.5	27	6.70325	0.436602	Wald Test (two-side)	1.0439	0.418243	0.675769		5.0646	6.33189	9.66415	5.75237		UP_FC1.25				0.0420781	0.0485361	0.0806731	0.0517417	0.223029
NM_001033399	Gfod1	6650	1726.5	1757	1306.5	1329	6119	1534.69	-0.506137	Wald Test (two-side)	0.0895969	-5.64905	1.61339e-08	1.63281e-06	1748.3	1854.19	1262.14	1274.15		down_FC0_8	P0_05	P0_05	P0_1	7.57504	8.08362	5.49503	5.51549	26.6692
NM_001033405	Treml2	4502	25.5	12	23	3	63.5	16.0259	-0.638353	Wald Test (two-side)	0.818211	-0.780182	0.435284		26.3359	12.6638	22.2275	2.87619	down_FC0_6	down_FC0_8				0.165263	0.0815514	0.142891	0.0183906	0.408096
NM_001033408	Rbm44	3833	1	2.5	5.5	5.5	14.5	3.6686	1.89194	Wald Test (two-side)	1.49869	1.2624	0.206805		1.01292	2.11063	5.79849	5.75237	UP_FC1_5	UP_FC1.25				0.00761204	0.0199552	0.0401334	0.0396009	0.107302
NM_001033409	Lgr6	3603	97.5	59.5	100.5	124.5	382	94.5272	0.405019	Wald Test (two-side)	0.307405	1.31754	0.187657	0.643514	99.2662	63.3189	96.6415	118.882		UP_FC1.25				0.789552	0.505253	0.780161	0.953644	3.02861
NM_001033411	Gm826	1092	0	2	2	1	5	1.25055	0.463221	Wald Test (two-side)	2.46275	0.188091	0.850805		0	2.11063	1.93283	0.958729		UP_FC1.25				0	0.0560355	0.0512259	0.0252731	0.132535
NM_001033419	Ceacam16	1627	9	14.5	14.5	8	46	11.2726	-0.170956	Wald Test (two-side)	0.818909	-0.208761	0.834635		9.11628	14.7744	13.5298	7.66983						0.161397	0.272669	0.249266	0.135701	0.819033
NM_001033420	Dock1	6761	3492.5	3371.5	3763	3885	14512	3614.23	0.0530422	Wald Test (two-side)	0.0708832	0.748305	0.454276	0.864976	3537.12	3558.52	3636.62	3724.66						15.0718	15.257	15.567	15.8585	61.7543
NM_001033422	Thoc2	7578	2100.5	1942	2265.5	2132	8440	2102.62	0.0195678	Wald Test (two-side)	0.0833716	0.234705	0.814438	0.968826	2127.13	2049.42	2189.9	2044.01						8.08739	7.84062	8.36165	7.7645	32.0542
NM_001033425	Zscan10	2727	23	19.5	24	18	84.5	21.2136	-0.135143	Wald Test (two-side)	0.588917	-0.229477	0.818498		23.2972	21.1063	23.194	17.2571						0.246084	0.218779	0.246155	0.182166	0.893184
NM_001033428	Lhfpl7	1820	0	0	2	4.5	6.5	1.44194	3.92285	Wald Test (two-side)	2.54598	1.5408	0.123365		0	0	1.93283	3.83492	UP_FC1_5	UP_FC1.25				0	0	0.0307356	0.0682374	0.0989729
NM_001033430	Kdm7a	9531	765	756.5	802	798.5	3122	778.208	-0.0301057	Wald Test (two-side)	0.111016	-0.271184	0.786249	0.963312	774.884	797.818	775.065	765.066						2.34187	2.42843	2.35352	2.31216	9.43599
NM_001033432	Heca	3661	753.5	718	849.5	908	3229	803.359	0.153263	Wald Test (two-side)	0.110651	1.38511	0.16602	0.610911	763.742	757.716	821.453	870.526						6.00515	6.00041	6.49002	6.8449	25.3405
NM_001033433	Tmem102	1937	2	1	1	2.5	6.5	1.49126	-0.0977062	Wald Test (two-side)	2.14536	-0.0455431	0.963674		2.02584	1.05532	0.966415	1.91746						0.0301259	0.0157952	0.0144395	0.0356198	0.0959805
NM_001033435	Milr1	1550	1	2	3	1.5	7.5	1.98506	0.628308	Wald Test (two-side)	1.88721	0.33293	0.739187		1.01292	2.11063	2.89924	1.91746	UP_FC1_5	UP_FC1.25				0.0188238	0.0394779	0.0541343	0.026708	0.139144
NM_001033436	Atxn7l1	2557	43.5	57.5	64	58	223	55.8084	0.152364	Wald Test (two-side)	0.372692	0.40882	0.682672		44.5685	61.2083	61.8506	55.6063						0.496362	0.688007	0.700054	0.626006	2.51043
NM_001033437	Lsmem1	1207	3.5	3.5	3	4.5	14.5	3.75178	-0.296479	Wald Test (two-side)	1.36871	-0.216612	0.828511		4.05168	4.22126	2.89924	3.83492						0.0846059	0.088719	0.0695179	0.102893	0.345736
NM_001033439	Lrch1	4685	380	413.5	326.5	380	1500	375.295	-0.274113	Wald Test (two-side)	0.157487	-1.74055	0.0817632	0.440558	384.91	436.901	315.051	364.317						2.36654	2.70036	1.9492	2.23849	9.25459
NM_001033441	Alg10b	3722	1460	1198	1488.5	1572.5	5719	1422.07	0.102181	Wald Test (two-side)	0.100837	1.01333	0.310904	0.768384	1478.86	1264.27	1438.03	1507.12						11.445	9.84774	11.1855	11.6599	44.1382
NM_001033443	Cdkl4	2919	20.5	21.5	30	12.5	84.5	20.9931	-0.102493	Wald Test (two-side)	0.62978	-0.162744	0.87072		20.2584	23.2169	28.9924	11.5047						0.204908	0.225351	0.287455	0.118184	0.835898
NM_001033445	Garem1	4775	51.5	47	37	53.5	189	47.4501	-0.224517	Wald Test (two-side)	0.404142	-0.555541	0.578525		52.6719	49.5998	35.7574	51.7714						0.314684	0.301148	0.216726	0.309216	1.14177
NM_001033446	Arl14epl	2240	2	1	1	3	7	1.73094	0.316325	Wald Test (two-side)	2.01846	0.156716	0.875469		2.02584	1.05532	0.966415	2.87619						0.0260509	0.0136587	0.0124863	0.0369619	0.0891577
NM_001033447	Gm960	2246	5.5	1	3.5	3.5	13.5	3.70835	0.104506	Wald Test (two-side)	1.43112	0.0730243	0.941787		6.07752	1.05532	3.86566	3.83492						0.0714485	0.0136222	0.0435854	0.043007	0.171663
NM_001033448	Ap5b1	3138	52	30	26.5	41.5	150	37.4312	-0.36827	Wald Test (two-side)	0.475212	-0.77496	0.438363		52.6719	31.6595	25.1268	40.2666		down_FC0_8				0.483493	0.292499	0.236198	0.364986	1.37718
NM_001033449	Tmem237	1862	281.5	246	285	275.5	1088	271.322	-0.014255	Wald Test (two-side)	0.173963	-0.0819431	0.934692	0.98569	285.644	259.608	275.428	264.609						4.41102	4.04214	4.28102	4.08341	16.8176
NM_001033450	Ifi211	1780	40	38	39.5	45.5	163	40.8442	0.0378442	Wald Test (two-side)	0.424274	0.0891976	0.928925		40.5168	40.102	38.6566	44.1015						0.655662	0.65316	0.620668	0.70546	2.63495
NM_001033451	Zfp408	3736	941	970.5	1036	985.5	3933	980.832	-0.0221085	Wald Test (two-side)	0.104829	-0.2109	0.832965	0.972483	953.158	1023.66	1001.21	945.307						7.34891	7.94776	7.75596	7.27999	30.3326
NM_001033453	Pdp1	4194	328.5	333	333	356	1350.5	336.695	-0.0437457	Wald Test (two-side)	0.157623	-0.277534	0.78137	0.961581	332.238	351.42	321.816	341.307						2.28532	2.42925	2.22074	2.34262	9.27794
NM_001033457	Nom1	3529	952.5	1084	1207	1219	4462.5	1110.85	0.147898	Wald Test (two-side)	0.108134	1.36773	0.171395	0.620889	964.3	1143.96	1166.46	1168.69						7.87505	9.39796	9.56617	9.53308	36.3723
NM_001033458	Gm1673	467	30	21	26	22.5	99.5	24.692	-0.186597	Wald Test (two-side)	0.549369	-0.339656	0.734115		30.3876	22.1616	25.1268	21.092						1.87432	1.37581	1.55718	1.32968	6.13699
NM_001033463	Tatdn2	3099	1228	1289.5	1267.5	1405.5	5190.5	1294.65	-0.0174744	Wald Test (two-side)	0.0996984	-0.175272	0.860866	0.976287	1243.87	1361.36	1225.41	1347.97						11.5616	12.7308	11.4396	12.5167	48.2486
NM_001033464	Cracr2a	2323	0	2	0.5	2	4.5	1.00702	-0.129713	Wald Test (two-side)	2.88399	-0.0449768	0.964126		0	2.11063	0	1.91746						0	0.0263413	0.0060201	0.0237608	0.0561222
NM_001033466	Zbtb2	3222	1043	1145.5	1140.5	1168	4497	1121.84	-0.0281681	Wald Test (two-side)	0.104213	-0.270293	0.786935	0.96372	1056.48	1209.39	1101.71	1119.8						9.44493	10.8774	9.90039	10.0046	40.2273
NM_001033468	Adgrg5	2798	2.5	2	0	1	5.5	1.2738	-2.10444	Wald Test (two-side)	2.57546	-0.817112	0.413864		2.02584	2.11063	0	0.958729	down_FC0_6	down_FC0_8				0.0260695	0.0218695	0	0.00986355	0.0578025
NM_001033472	Bclaf3	3352	227.5	254	205	217.5	904	226.528	-0.293013	Wald Test (two-side)	0.191273	-1.53191	0.125545	0.54216	230.946	268.05	198.115	209.003						1.98024	2.31839	1.71054	1.79076	7.79992
NM_001033474	Atxn7l3b	3596	4044	3362	3768	3914.5	15088.5	3759.53	-0.0481985	Wald Test (two-side)	0.0825556	-0.58383	0.559335	0.909916	4096.25	3547.97	3641.45	3752.47						32.8119	28.6045	29.3072	30.0426	120.766
NM_001033475	Tmed8	7171	429.5	400.5	423.5	397	1650.5	412.014	-0.118067	Wald Test (two-side)	0.144681	-0.816051	0.414471	0.841915	435.556	422.126	409.76	380.615						1.74753	1.70875	1.6518	1.52789	6.63596
NM_001033481	Myrf	5569	144.5	79.5	94	97.5	415.5	103.771	-0.319073	Wald Test (two-side)	0.303604	-1.05095	0.29328	0.757674	145.861	84.4252	90.843	93.9554						0.757061	0.436763	0.472099	0.483179	2.1491
NM_001033484	Iqgap3	5636	72.5	82	63	55.5	273	68.5098	-0.476459	Wald Test (two-side)	0.33411	-1.42606	0.153852	0.593328	72.9303	86.5358	60.8841	53.6888		down_FC0_8				0.375325	0.445142	0.312645	0.271771	1.40488
NM_001033488	Mfsd2b	3109	95	70	76.5	45.5	287	71.9121	-0.53432	Wald Test (two-side)	0.351987	-1.51801	0.129012	0.549135	96.2274	73.8721	73.4475	44.1015		down_FC0_8				0.891544	0.688864	0.688214	0.403898	2.67252
NM_001033489	Rnf207	2460	11.5	9	15.5	14.5	50.5	12.6344	0.414464	Wald Test (two-side)	0.759686	0.545573	0.585359		12.155	9.49784	15.4626	13.4222		UP_FC1.25				0.136396	0.111934	0.17623	0.162672	0.587233
NM_001033490	Pusl1	1216	307.5	268	345	335.5	1256	312.587	0.139877	Wald Test (two-side)	0.163667	0.854643	0.392749	0.825766	311.979	282.824	333.413	322.133						7.37822	6.74306	7.93539	7.61448	29.6711
NM_001033496	Zfp213	2666	160.5	179.5	167	162.5	669.5	167.182	-0.15196	Wald Test (two-side)	0.218767	-0.69462	0.487294	0.879217	162.067	189.957	161.391	155.314						1.75653	2.05997	1.75202	1.68219	7.2507
NM_001033498	Gramd2a	3804	1	1	4.5	1.5	8	1.96284	1.4833	Wald Test (two-side)	1.9706	0.752711	0.451624		1.01292	1.05532	3.86566	1.91746	UP_FC1_5	UP_FC1.25				0.00767008	0.00804295	0.0330868	0.0108826	0.0596824
NM_001033525	Kcnk6	4084	108.5	118.5	113.5	124.5	465	115.744	-0.0297623	Wald Test (two-side)	0.258143	-0.115294	0.908212	0.982112	109.395	124.527	110.171	118.882						0.775147	0.887746	0.777307	0.841327	3.28153
NM_001033528	Usp36	5586	1259	1298	1451.5	1382.5	5391	1343.32	0.0448063	Wald Test (two-side)	0.0950607	0.471344	0.637395	0.928337	1275.27	1369.8	1403.23	1324.96						6.57605	7.10935	7.26773	6.83039	27.7835
NM_001033530	AW146154	3405	30	31.5	48	55.5	165	41.0586	0.642044	Wald Test (two-side)	0.428095	1.49977	0.133674		30.3876	33.7701	46.3879	53.6888	UP_FC1_5	UP_FC1.25				0.257066	0.283041	0.394282	0.449839	1.38423
NM_001033532	AW554918	5338	177	201	234.5	207.5	820	204.24	0.121254	Wald Test (two-side)	0.202995	0.597326	0.55029	0.906443	179.287	212.118	226.141	199.416						0.967464	1.15206	1.2287	1.0728	4.42103
NM_001033533	Ccdc102a	2293	142	156	190.5	181	669.5	166.403	0.211951	Wald Test (two-side)	0.218481	0.970116	0.331989	0.785794	143.835	164.629	183.619	173.53						1.80686	2.0815	2.32366	2.17849	8.39051
NM_001033534	Layn	1776	18.5	24.5	12	13.5	68.5	17.1448	-0.798659	Wald Test (two-side)	0.661837	-1.20673	0.227536		18.2326	25.3276	11.597	13.4222	down_FC0_6	down_FC0_8				0.303927	0.422065	0.188982	0.209784	1.12476
NM_001033536	Rfx7	7989	1034	917.5	979	987	3917.5	977.131	-0.0916156	Wald Test (two-side)	0.104111	-0.87998	0.37887	0.815569	1047.36	968.779	946.12	946.265						3.77632	3.51374	3.42746	3.40962	14.1271
NM_001033537	Pgap3	2414	174	168	138	153	633	158.398	-0.336089	Wald Test (two-side)	0.22171	-1.51589	0.129546	0.550307	176.248	177.293	133.365	146.686		down_FC0_8				2.10306	2.12926	1.59891	1.74918	7.58041
NM_001033543	Il20rb	2469	255.5	274.5	284.5	303.5	1118	278.595	0.0456485	Wald Test (two-side)	0.172914	0.263996	0.791783	0.964121	259.308	289.156	274.462	291.454						3.01933	3.40155	3.22288	3.39249	13.0362
NM_001033548	Dnaaf3	2222	20	17.5	9	10.5	57	14.3848	-1.1023	Wald Test (two-side)	0.722434	-1.52581	0.127058		20.2584	18.9957	8.69773	9.58729	down_FC0_6	down_FC0_8				0.262619	0.240963	0.113287	0.130415	0.747284
NM_001033550	Lrrc8b	6724	2883.5	2524.5	2683	2752.5	10843.5	2704.05	-0.0945097	Wald Test (two-side)	0.0802532	-1.17764	0.238939	0.713626	2921.26	2663.62	2592.89	2638.42						12.5122	11.4869	11.1603	11.2975	46.4568
NM_001033573	Zdhhc6	2360	609	596	565	612.5	2382.5	594.651	-0.137153	Wald Test (two-side)	0.124565	-1.10106	0.270872	0.741922	616.868	628.968	546.024	586.742						7.52914	7.72663	6.69606	7.16267	29.1145
NM_001033597	Acsl6	2569	0.5	5	0	3	8.5	2.03819	-0.873353	Wald Test (two-side)	3.96403	-0.220319	0.825623		0	5.27658	0	2.87619	down_FC0_6	down_FC0_8				0.00567866	0.0595473	0	0.0322284	0.0974543
NM_001033598	Acsl6	2538	0	5	0	3	8	2.03819	-0.873353	Wald Test (two-side)	3.96403	-0.220319	0.825623		0	5.27658	0	2.87619	down_FC0_6	down_FC0_8				0	0.0602746	0	0.032622	0.0928966
NM_001033599	Acsl6	2744	0.5	5	0	3	8.5	2.03819	-0.873353	Wald Test (two-side)	3.96403	-0.220319	0.825623		0	5.27658	0	2.87619	down_FC0_6	down_FC0_8				0.0053165	0.0557496	0	0.030173	0.0912391
NM_001033600	Acsl4	4969	2301	2127.5	2374.5	2318	9121	2273.26	-0.0190815	Wald Test (two-side)	0.0797701	-0.239207	0.810945	0.967804	2330.73	2245.71	2294.27	2222.33						13.511	13.0996	13.3655	12.8744	52.8504
NM_001033606	Acsl3	3793	1142	1186	1021.5	1093.5	4443	1111.22	-0.241703	Wald Test (two-side)	0.101312	-2.38574	0.0170448	0.172261	1156.75	1251.6	987.676	1048.85			P0_05			8.78463	9.5666	7.53248	7.95641	33.8401
NM_001033630	2310061I04Rik	1232	609.5	441.5	483.5	573.5	2108	525.596	-0.0915931	Wald Test (two-side)	0.155092	-0.590573	0.554807	0.908319	617.881	466.449	467.745	550.31						14.4345	10.9642	10.9766	12.8471	49.2224
NM_001033633	Slc2a13	6529	29.5	41.5	62.5	59.5	193	48.0381	0.654346	Wald Test (two-side)	0.403999	1.61967	0.105303		30.3876	44.3232	59.9177	57.5237	UP_FC1_5	UP_FC1.25				0.13183	0.194472	0.267742	0.251508	0.845552
NM_001033634	Zyg11b	10638	1491	1205.5	1383.5	1388	5468	1362.8	-0.0611121	Wald Test (two-side)	0.102925	-0.593756	0.552675	0.907663	1510.26	1272.71	1337.52	1330.72						4.08938	3.46707	3.63749	3.6009	14.7948
NM_001033636	Prex2	6529	1932	1825.5	2120	2034	7911.5	1970.71	0.0419982	Wald Test (two-side)	0.0829213	0.506483	0.612518	0.924296	1956.96	1927.01	2048.8	1950.05						8.63377	8.55443	9.0818	8.59776	34.8678
NM_001033654	Pus10	3157	350	369.5	381.5	367	1468	366.503	-0.0468542	Wald Test (two-side)	0.153155	-0.305926	0.759661	0.956933	354.522	390.467	369.17	351.854						3.2347	3.58093	3.37989	3.20828	13.4038
NM_001033668	Dnah1	12792	20.5	25.5	27	9	82	20.6046	-0.457835	Wald Test (two-side)	0.652494	-0.70167	0.482885		20.2584	27.4382	26.0932	8.62856		down_FC0_8				0.046758	0.0609899	0.0590348	0.0194171	0.1862
NM_001033669	Fbxw10	3252	5.5	0	2	4	11.5	2.96132	-0.0822095	Wald Test (two-side)	1.69826	-0.0484082	0.961391		6.07752	0	1.93283	3.83492						0.049346	0	0.0172013	0.0339461	0.100494
NM_001033711	Evi2a	2292	6	10.5	11.5	10	38	9.45374	0.351543	Wald Test (two-side)	0.883145	0.398058	0.690587		6.07752	10.5532	11.597	9.58729		UP_FC1.25				0.0763795	0.140162	0.140335	0.120411	0.477288
NM_001033713	Mef2a	5524	6788.5	6287.5	6073	6044	25193	6293.78	-0.21222	Wald Test (two-side)	0.0652705	-3.2514	0.00114839	0.0250268	6875.7	6635.82	5869.04	5794.56			P0_05	P0_05	P0_1	35.8559	34.8241	30.7491	30.1962	131.625
NM_001033759	Cemip2	6594	4100	3876.5	4729	4580.5	17286	4301.13	0.120415	Wald Test (two-side)	0.0695039	1.73249	0.0831863	0.443309	4152.97	4090.4	4570.18	4390.98						18.1416	17.9865	20.0587	19.171	75.3578
NM_001033767	Iigp1c	2643	5.5	4.5	1.5	3.5	15	4.01663	-0.837039	Wald Test (two-side)	1.35045	-0.619824	0.535374		6.07752	4.22126	1.93283	3.83492	down_FC0_6	down_FC0_8				0.0607164	0.052092	0.0158736	0.036547	0.165229
NM_001033768	Pin1rt1	1079	2	0	0	0	2	0.50646	-2.52017	Wald Test (two-side)	4.10659	-0.613688	0.539421		2.02584	0	0	0	down_FC0_6	down_FC0_8				0.0540815	0	0	0	0.0540815
NM_001033776	Vrtn	3024	10	6.5	7	9	32.5	7.96364	-0.0984936	Wald Test (two-side)	0.954723	-0.103165	0.917832		10.1292	6.33189	6.7649	8.62856						0.0964847	0.0657639	0.0647439	0.0821376	0.30913
NM_001033779	Gm5544	887	1	1	3.5	2.5	8	1.96284	1.4833	Wald Test (two-side)	1.9706	0.752711	0.451624		1.01292	1.05532	3.86566	1.91746	UP_FC1_5	UP_FC1.25				0.032894	0.0344931	0.110364	0.0777853	0.255536
NM_001033780	I830077J02Rik	1058	20	7	4	7	38	9.55559	-1.38832	Wald Test (two-side)	0.94155	-1.47451	0.140346		20.2584	7.38721	3.86566	6.7111	down_FC0_6	down_FC0_8				0.551549	0.202427	0.105744	0.182597	1.04232
NM_001033785	Akap14	1784	0.5	1	4	3	8.5	1.94929	2.69766	Wald Test (two-side)	2.24842	1.1998	0.230215		0	1.05532	3.86566	2.87619	UP_FC1_5	UP_FC1.25				0.0081774	0.0171499	0.0627116	0.0464096	0.134448
NM_001033789	Gm5820	2180	2	2	1.5	4	9.5	2.47605	0.480308	Wald Test (two-side)	1.68943	0.284302	0.776179		2.02584	2.11063	1.93283	3.83492		UP_FC1.25				0.0267679	0.0280692	0.019245	0.0506389	0.124721
NM_001033805	Tmem253	1218	12.5	7	10.5	15	45	10.8968	0.297204	Wald Test (two-side)	0.827518	0.359151	0.719482		12.155	7.38721	9.66415	14.3809						0.299435	0.175836	0.241115	0.33988	1.05627
NM_001033820	Zfp551	2329	31.5	33.5	33.5	42	140.5	35.3547	0.0991961	Wald Test (two-side)	0.45779	0.216685	0.828454		32.4134	35.8807	32.8581	40.2666						0.394622	0.44008	0.402307	0.497692	1.7347
NM_001033851	Cpne8	694	7.5	9	2	8	26.5	6.80097	-0.872485	Wald Test (two-side)	1.07846	-0.809009	0.41851		8.10336	9.49784	1.93283	7.66983	down_FC0_6	down_FC0_8				0.315313	0.39677	0.0806034	0.318135	1.11082
NM_001033865	Rps27a	814	190	202.5	213	210	815.5	203.202	0.00589517	Wald Test (two-side)	0.197873	0.0297927	0.976232	0.993919	192.455	213.174	205.846	201.333						6.81035	7.61126	7.31876	7.11993	28.8603
NM_001033872	Smagp	1023	801	779.5	750	791.5	3122	779.655	-0.139158	Wald Test (two-side)	0.111413	-1.24903	0.211655	0.68071	811.349	823.146	724.811	759.313						22.8453	23.3129	20.5054	21.3529	88.0165
NM_001033874	Ak8	1555	3	7	10	6.5	26.5	6.46062	0.568032	Wald Test (two-side)	1.08449	0.52378	0.600432		3.03876	7.38721	9.66415	5.75237		UP_FC1.25				0.05629	0.137728	0.179867	0.115362	0.489248
NM_001033876	Kcnk9	7758	28	22	52.5	24.5	127	31.2104	0.505029	Wald Test (two-side)	0.527993	0.956506	0.338817		28.3618	23.2169	50.2536	23.0095		UP_FC1.25				0.105305	0.0867619	0.189274	0.087156	0.468497
NM_001033877	Adamts17	6004	322	315.5	274.5	327.5	1239.5	309.725	-0.18727	Wald Test (two-side)	0.16822	-1.11324	0.265604	0.737001	326.16	333.48	264.798	314.463						1.56479	1.60774	1.27875	1.5054	5.95667
NM_001033908	Med22	1361	741.5	773.5	925	921	3361	836.331	0.180353	Wald Test (two-side)	0.110201	1.63659	0.101717	0.491387	751.587	816.814	893.934	882.989						15.8962	17.3883	19.0093	18.6759	70.9698
NM_001033922	Treml4	1722	0	3	1	0	4	1.03309	-1.70979	Wald Test (two-side)	2.96931	-0.575819	0.564737		0	3.16595	0.966415	0	down_FC0_6	down_FC0_8				0	0.0533021	0.0162424	0	0.0695444
NM_001033929	Thnsl2	2007	34.5	39.5	41	43	158	39.3751	0.0778085	Wald Test (two-side)	0.433749	0.179386	0.857635		34.4393	42.2126	39.623	41.2253						0.501547	0.602151	0.571372	0.591292	2.26636
NM_001033954	Calca	987	1	0	1	1	3	0.734516	0.903822	Wald Test (two-side)	3.1446	0.287421	0.77379		1.01292	0	0.966415	0.958729	UP_FC1_5	UP_FC1.25				0.0295613	0	0.0283378	0.0279617	0.0858607
NM_001033960	Rabgap1	4217	694.5	674	860	791.5	3020	751.17	0.16937	Wald Test (two-side)	0.115114	1.47133	0.141203	0.573267	702.967	711.282	831.117	759.313						4.80517	4.89004	5.70397	5.17998	20.5792
NM_001033962	Ube3a	9008	1732.5	1367.5	1609	1545	6254	1558.56	-0.0753011	Wald Test (two-side)	0.103891	-0.724812	0.468567	0.872624	1754.38	1443.67	1554.96	1481.24						5.61158	4.64467	4.99586	4.73349	19.9856
NM_001033966	Ak2	1300	894.5	888.5	1081	1079.5	3943.5	980.698	0.174976	Wald Test (two-side)	0.102194	1.71219	0.0868619	0.453282	905.551	937.12	1044.69	1035.43						20.076	20.9108	23.2576	22.9171	87.1615
NM_001033979	Ldlrad2	1822	0	5.5	6	4.5	16	3.99132	0.613854	Wald Test (two-side)	1.48432	0.413558	0.679198		0	6.33189	5.79849	3.83492	UP_FC1_5	UP_FC1.25				0	0.0923571	0.0921055	0.0681624	0.252625
NM_001033981	Hbq1b	743	2	2.5	0.5	0	5	1.03412	-3.54601	Wald Test (two-side)	2.85846	-1.24053	0.214779		2.02584	2.11063	0	0	down_FC0_6	down_FC0_8				0.0785383	0.102945	0.0188219	0	0.200306
NM_001033988	Ncoa4	4031	70.5	83	93	65.5	312	77.9121	-0.0489259	Wald Test (two-side)	0.325838	-0.150154	0.880643	0.979489	70.9044	87.5912	89.8766	63.2761						0.510289	0.629972	0.645287	0.448445	2.23399
NM_001034030	Limk2	3884	1159.5	1142.5	1228	1225	4755	1185.34	-0.0114682	Wald Test (two-side)	0.0955219	-0.120058	0.904437	0.98172	1174.99	1205.17	1186.76	1174.44						8.71027	8.9998	8.84304	8.70438	35.2575
NM_001034059	Ccdc160	1532	2	1	2.5	0	5.5	1.2535	-0.676892	Wald Test (two-side)	2.46125	-0.27502	0.783301		2.02584	1.05532	1.93283	0	down_FC0_6	down_FC0_8				0.03809	0.0199709	0.0456419	0	0.103703
NM_001034085	Ppp2r1b	3628	800.5	761	760.5	871.5	3193.5	795.98	-0.0388748	Wald Test (two-side)	0.115443	-0.336746	0.736309	0.948639	810.336	803.095	734.475	836.012						6.43775	6.41761	5.86293	6.62951	25.3478
NM_001034097	Tnfsfm13	2220	150.5	172.5	174	181	678	168.785	0.0359147	Wald Test (two-side)	0.21858	0.164309	0.869488	0.977449	151.938	181.514	168.156	173.53						1.97799	2.37734	2.19219	2.25013	8.79765
NM_001034115	Shank1	7569	2.5	3.5	6	2	14	3.49076	0.307166	Wald Test (two-side)	1.45881	0.21056	0.83323		2.02584	4.22126	5.79849	1.91746						0.009637	0.0141477	0.0221715	0.00729243	0.0532486
NM_001034168	Ank2	5455	28.5	26.5	14	16.5	85.5	21.1674	-0.950705	Wald Test (two-side)	0.594026	-1.60044	0.1095		28.3618	27.4382	13.5298	15.3397	down_FC0_6	down_FC0_8				0.152437	0.14863	0.0717821	0.0834777	0.456327
NM_001034851	Retreg1	3128	160	156	159.5	143	618.5	154.605	-0.163376	Wald Test (two-side)	0.22481	-0.726728	0.467392	0.872075	162.067	164.629	154.626	137.098						1.49243	1.52586	1.42619	1.26168	5.70616
NM_001034862	Erich1	1571	262	262	272.5	300	1096.5	273.09	0.0229542	Wald Test (two-side)	0.173345	0.132419	0.894653	0.980596	265.385	276.493	262.865	287.619						4.86592	5.10248	4.85146	5.27019	20.0901
NM_001034863	Tlcd5	3495	329	297	384	379	1389	345.285	0.183379	Wald Test (two-side)	0.15549	1.17936	0.238254	0.712935	333.251	313.429	371.103	363.358						2.74656	2.59995	3.07303	2.99277	11.4123
NM_001034866	Pnldc1	1668	12	8	17	10	47	11.6535	0.334915	Wald Test (two-side)	0.803426	0.416859	0.676782		12.155	8.44252	16.4291	9.58729		UP_FC1.25				0.209906	0.14674	0.285059	0.165457	0.807163
NM_001034867	Pm20d2	5564	5	2	6	7	20	4.92121	0.797635	Wald Test (two-side)	1.23016	0.648398	0.516727		5.0646	2.11063	5.79849	6.7111	UP_FC1_5	UP_FC1.25				0.0262194	0.0109976	0.0301611	0.034721	0.102099
NM_001034874	Shisa6	7480	77.5	75.5	76.5	79.5	309	77.3394	-0.0844847	Wald Test (two-side)	0.310039	-0.272497	0.78524	0.962992	79.0078	80.204	73.4475	76.6983						0.302301	0.308817	0.28605	0.293323	1.19049
NM_001034876	Ccdc24	1271	88.5	74.5	85.5	76.5	325	80.8013	-0.101156	Wald Test (two-side)	0.307033	-0.329464	0.741805	0.950407	89.137	78.0933	83.1117	72.8634						2.0316	1.79336	1.8815	1.6611	7.36755
NM_001034878	Dnai2	2852	1.5	2	4	2	9.5	2.4799	0.483153	Wald Test (two-side)	1.68885	0.286084	0.774814		2.02584	2.11063	3.86566	1.91746		UP_FC1.25				0.0153455	0.0214554	0.0392277	0.0193536	0.0953822
NM_001034882	Kbtbd6	2979	5	3	5.5	8	21.5	5.42472	0.708267	Wald Test (two-side)	1.16135	0.609863	0.541953		5.0646	3.16595	5.79849	7.66983	UP_FC1_5	UP_FC1.25				0.0489711	0.0308111	0.0516386	0.074114	0.205535
NM_001034893	Zfp936	3104	4.5	0	4	2	10.5	2.4587	0.504026	Wald Test (two-side)	1.82397	0.276334	0.782292		4.05168	0	3.86566	1.91746		UP_FC1.25				0.0422991	0	0.036043	0.0177824	0.0961244
NM_001034895	Zfr2	3321	27	24	26	27	104	25.9222	-0.0466116	Wald Test (two-side)	0.5291	-0.0880961	0.9298		27.3488	25.3276	25.1268	25.8857						0.237211	0.221105	0.218971	0.224376	0.901663
NM_001034900	Zfp345	2700	46.5	53	32.5	36.5	168.5	41.9914	-0.646987	Wald Test (two-side)	0.423531	-1.5276	0.126611		46.5943	55.9317	30.9253	34.5142	down_FC0_6	down_FC0_8				0.502492	0.600576	0.336668	0.373087	1.81282
NM_001034903	Mansc4	1118	2	2	0	0.5	4.5	1.03412	-3.54601	Wald Test (two-side)	2.85846	-1.24053	0.214779		2.02584	2.11063	0	0	down_FC0_6	down_FC0_8				0.0521949	0.0547324	0	0.0123427	0.11927
NM_001034906	Trim43a	1977	1.5	1.5	1	2	6	1.75509	-0.519582	Wald Test (two-side)	1.98646	-0.261561	0.79366		2.02584	2.11063	0.966415	1.91746		down_FC0_8				0.0221373	0.0232135	0.0141474	0.0279193	0.0874175
NM_001034907	Zc3h12b	6472	15	11.5	19.5	22.5	68.5	17.0695	0.536167	Wald Test (two-side)	0.655597	0.817831	0.413454		15.1938	12.6638	19.3283	21.092		UP_FC1.25				0.0676228	0.0543645	0.0842711	0.0959456	0.302204
NM_001034909	Gm6034	1628	2	3	3	1.5	9.5	2.50212	-0.106597	Wald Test (two-side)	1.66926	-0.0638587	0.949083		2.02584	3.16595	2.89924	1.91746						0.0358439	0.0563797	0.0515406	0.0254283	0.169193
NM_001034910	Defb42	609	0	0	0.5	1	1.5	0.239682	1.3378	Wald Test (two-side)	4.99719	0.267711	0.788922		0	0	0	0.958729	UP_FC1_5	UP_FC1.25				0	0	0.0229634	0.0453173	0.0682806
NM_001034962	Sorbs1	5257	498.5	511.5	703	680.5	2393.5	594.02	0.349932	Wald Test (two-side)	0.125097	2.79729	0.00515334	0.0774241	504.434	540.321	679.39	651.936		UP_FC1.25	P0_05		P0_1	2.76673	2.9769	3.74024	3.57249	13.0564
NM_001034963	Sorbs1	5287	497	510.5	702	679.5	2389	592.998	0.353199	Wald Test (two-side)	0.125079	2.82382	0.00474556	0.0726965	503.421	538.211	678.423	651.936		UP_FC1.25	P0_05		P0_1	2.74276	2.95422	3.71373	3.547	12.9577
NM_001034964	Sorbs1	5251	501.5	520.5	704.5	691.5	2418	600.262	0.34627	Wald Test (two-side)	0.124548	2.78022	0.00543221	0.0803438	508.486	548.764	680.356	663.44		UP_FC1.25	P0_05		P0_1	2.78656	3.03274	3.75251	3.63439	13.2062
NM_001035122	Golm1	3545	702	710	643.5	662	2717.5	679.348	-0.216087	Wald Test (two-side)	0.117657	-1.83658	0.0662712	0.39388	711.07	749.274	622.371	634.679						5.77778	6.12771	5.07709	5.15374	22.1363
NM_001035123	Setd6	1663	37	37	51.5	46	171.5	42.72	0.302269	Wald Test (two-side)	0.416151	0.726344	0.467628		37.478	39.0467	50.2536	44.1015						0.649157	0.680715	0.866159	0.76339	2.95942
NM_001035226	Xpo1	4878	2346.5	2049.5	2423	2474.5	9293.5	2313.31	0.0540201	Wald Test (two-side)	0.0829402	0.651313	0.514844	0.891836	2376.31	2163.4	2341.62	2371.9						14.0352	12.8547	13.8929	14	54.7828
NM_001035228	St3gal5	2232	1421	1411	2014	2064.5	6910.5	1713.4	0.422744	Wald Test (two-side)	0.0856798	4.934	8.05613e-07	5.27267e-05	1439.36	1489.05	1946.36	1978.82		UP_FC1.25	P0_05	P0_05	P0_1	18.5755	19.3414	25.2376	25.5271	88.6816
NM_001035231	Zfp748	4609	154	101.5	121.5	127.5	504.5	126.063	-0.133022	Wald Test (two-side)	0.263047	-0.505697	0.61307	0.924339	155.99	107.642	117.903	122.717						0.974887	0.673776	0.737313	0.763457	3.14943
NM_001035239	Trpm3	12314	6	7	14	11	38	9.38514	0.839296	Wald Test (two-side)	0.889085	0.943999	0.34517		6.07752	7.38721	13.5298	10.546	UP_FC1_5	UP_FC1.25				0.0142165	0.0173922	0.0317989	0.0246533	0.0880608
NM_001035240	Trpm3	12313	6	7	14	11	38	9.38514	0.839296	Wald Test (two-side)	0.889085	0.943999	0.34517		6.07752	7.38721	13.5298	10.546	UP_FC1_5	UP_FC1.25				0.0142176	0.0173936	0.0318014	0.0246553	0.088068
NM_001035241	Trpm3	12284	6	7	14	11	38	9.38514	0.839296	Wald Test (two-side)	0.889085	0.943999	0.34517		6.07752	7.38721	13.5298	10.546	UP_FC1_5	UP_FC1.25				0.0142512	0.0174347	0.0318765	0.0247135	0.0882759
NM_001035242	Trpm3	12278	6	7	14	11	38	9.38514	0.839296	Wald Test (two-side)	0.889085	0.943999	0.34517		6.07752	7.38721	13.5298	10.546	UP_FC1_5	UP_FC1.25				0.0142582	0.0174432	0.0318921	0.0247256	0.088319
NM_001035243	Trpm3	12249	6	7	14	11	38	9.38514	0.839296	Wald Test (two-side)	0.889085	0.943999	0.34517		6.07752	7.38721	13.5298	10.546	UP_FC1_5	UP_FC1.25				0.0142919	0.0174845	0.0319676	0.0247841	0.0885281
NM_001035244	Trpm3	3648	1	4	9	2	16	3.96234	1.0258	Wald Test (two-side)	1.4503	0.707305	0.479377		1.01292	4.22126	8.69773	1.91746	UP_FC1_5	UP_FC1.25				0.00799807	0.0335476	0.0690034	0.0151306	0.12568
NM_001035245	Trpm3	2616	0	0.5	4.5	1	6	1.2061	3.66441	Wald Test (two-side)	2.73855	1.33809	0.180869		0	0	3.86566	0.958729	UP_FC1_5	UP_FC1.25				0	0.00584774	0.0481124	0.0105498	0.06451
NM_001035509	Zcchc18	4407	3	3.5	6.5	5.5	18.5	4.70272	0.671677	Wald Test (two-side)	1.23816	0.54248	0.587488		3.03876	4.22126	5.79849	5.75237	UP_FC1_5	UP_FC1.25				0.0198618	0.0242986	0.0412527	0.034443	0.119856
NM_001035510	Zcchc18	4880	3	4	8.5	6.5	22	5.18593	0.894796	Wald Test (two-side)	1.192	0.750668	0.452852		3.03876	4.22126	7.73132	5.75237	UP_FC1_5	UP_FC1.25				0.0179367	0.0250782	0.0487171	0.0367599	0.128492
NM_001035525	AU040320	3671	515	542	571.5	585.5	2214	552.06	0.0277292	Wald Test (two-side)	0.129113	0.214768	0.829948	0.971547	521.654	571.981	552.789	561.815						4.0932	4.51722	4.35426	4.40173	17.3664
NM_001035526	AU040320	3789	524	552	578	593.5	2247.5	560.344	0.0193438	Wald Test (two-side)	0.12845	0.150594	0.880296	0.979489	530.77	582.534	558.588	569.485						4.03503	4.45728	4.26664	4.32292	17.0819
NM_001035532	Pakap	6824	6252.5	5947.5	5295.5	5146.5	22642	5665.39	-0.327117	Wald Test (two-side)	0.0662338	-4.93883	7.85942e-07	5.17491e-05	6332.78	6277.01	5118.13	4933.62		down_FC0_8	P0_05	P0_05	P0_1	26.7334	26.6656	21.7045	20.8139	95.9175
NM_001035533	Pakap	6804	6204	5889.5	5246.5	5096.5	22436.5	5613.86	-0.328381	Wald Test (two-side)	0.0663705	-4.9477	7.50948e-07	5.0201e-05	6284.16	6215.81	5069.81	4885.68		down_FC0_8	P0_05	P0_05	P0_1	26.604	26.4832	21.5669	20.6723	95.3264
NM_001035854	Ap2b1	5385	4934	4675.5	5341.5	5403.5	20354.5	5068.99	0.0585007	Wald Test (two-side)	0.066359	0.881578	0.378005	0.814782	4997.75	4934.65	5162.59	5180.97						26.7334	26.5643	27.7434	27.693	108.734
NM_001036293	Nrbf2	1783	169	174	196.5	180	719.5	179.199	0.029118	Wald Test (two-side)	0.209981	0.138669	0.889711	0.979763	171.184	183.625	189.417	172.571						2.76551	2.98575	3.08243	2.78614	11.6198
NM_001036740	B3gnt8	1471	12.5	12.5	11	13.5	49.5	12.2179	-0.0448639	Wald Test (two-side)	0.768288	-0.0583947	0.953434		12.155	12.6638	10.6306	13.4222						0.247935	0.259988	0.209152	0.253281	0.970356
NM_001037098	Nacc2	6885	31	33	61.5	37	162.5	40.4042	0.526593	Wald Test (two-side)	0.450156	1.1698	0.242081		31.4005	34.8254	59.9177	35.473		UP_FC1.25				0.131371	0.146645	0.249835	0.148313	0.676163
NM_001037099	Cacnb4	7992	6	6	6.5	6	24.5	5.99007	-0.103261	Wald Test (two-side)	1.08688	-0.0950068	0.924309		6.07752	6.33189	5.79849	5.75237						0.0219046	0.0229695	0.0227479	0.0207194	0.0883414
NM_001037134	Ccne2	3099	91.5	105	92.5	101	390	97.4346	-0.134499	Wald Test (two-side)	0.281587	-0.477645	0.632903	0.928337	93.1887	110.808	88.9102	96.8316						0.861469	1.03663	0.834839	0.899458	3.6324
NM_001037136	Agap1	9403	1145.5	995.5	1064	1140	4345	1083.28	-0.0606294	Wald Test (two-side)	0.10348	-0.585904	0.55794	0.909295	1160.81	1051.09	1028.27	1092.95						3.55442	3.23915	3.16488	3.34595	13.3044
NM_001037166	Gm4925	1558	4.5	8	1	3	16.5	4.0842	-1.69767	Wald Test (two-side)	1.41658	-1.19843	0.230751		4.05168	8.44252	0.966415	2.87619	down_FC0_6	down_FC0_8				0.0842724	0.157101	0.0179521	0.0531416	0.312467
NM_001037170	Tomm40l	2908	488.5	514.5	532.5	571	2106.5	524.576	0.0345044	Wald Test (two-side)	0.13279	0.259842	0.794986	0.964234	494.305	542.432	514.133	547.434						4.90129	5.41311	5.12163	5.41904	20.8551
NM_001037177	Nfatc2	3374	10.5	3.5	2	3.5	19.5	5.02955	-1.31692	Wald Test (two-side)	1.25367	-1.05045	0.293512		10.1292	4.22126	1.93283	3.83492	down_FC0_6	down_FC0_8				0.0907997	0.031738	0.0165793	0.0286289	0.167746
NM_001037178	Nfatc2	2739	7.5	2	2	1.5	13	3.51607	-1.41124	Wald Test (two-side)	1.50521	-0.93757	0.348465		8.10336	2.11063	1.93283	1.91746	down_FC0_6	down_FC0_8				0.0798931	0.0223406	0.020423	0.015114	0.137771
NM_001037221	Samd4	7105	907	843.5	954.5	1015.5	3720.5	926.358	0.0673989	Wald Test (two-side)	0.105284	0.64016	0.522069	0.895053	918.719	890.686	921.96	974.069						3.72463	3.63226	3.75746	3.94454	15.0589
NM_001037247	Defb36	464	0	1	0	0	1	0.263829	-1.56702	Wald Test (two-side)	4.99387	-0.313787	0.753682		0	1.05532	0	0	down_FC0_6	down_FC0_8				0	0.0659383	0	0	0.0659383
NM_001037279	Selenoh	654	532	544	585	517	2178	543.495	-0.06884	Wald Test (two-side)	0.133398	-0.516051	0.605819	0.922749	538.874	574.091	565.353	495.663						23.7342	25.4494	25.0185	21.8169	96.0189
NM_001037298	Piezo1	8163	7423.5	7261	8292	8669	31645.5	7876.82	0.10467	Wald Test (two-side)	0.0637106	1.64289	0.100405	0.488179	7519.92	7662.64	8013.51	8311.22						26.5338	27.2146	28.4114	29.3089	111.469
NM_001037321	Fbxo40	5125	12	8.5	15	17	52.5	12.848	0.578477	Wald Test (two-side)	0.758274	0.762886	0.445531		12.155	8.44252	14.4962	16.2984		UP_FC1.25				0.0683168	0.0507436	0.0818616	0.0915453	0.292467
NM_001037326	Cstf3	774	130	123	156.5	140	549.5	136.617	0.12401	Wald Test (two-side)	0.238069	0.520902	0.602435	0.921705	131.68	129.804	150.761	134.222						4.90052	4.86206	5.6553	4.99193	20.4098
NM_001037493	Slc41a3	2213	42	40	57	52	191	47.4237	0.308075	Wald Test (two-side)	0.394855	0.780222	0.43526		42.5426	42.2126	55.0856	49.8539						0.553743	0.553012	0.720404	0.64849	2.47565
NM_001037665	Zfp1	1865	255.5	300.5	313	317.5	1186.5	295.816	0.0774648	Wald Test (two-side)	0.173226	0.447188	0.654739	0.930979	259.308	316.595	302.488	304.876						3.99717	4.92971	4.69405	4.69836	18.3193
NM_001037707	Zfp27	3522	52	53.5	56.5	62.5	224.5	55.8048	0.0508498	Wald Test (two-side)	0.364425	0.139535	0.889028		52.6719	56.987	54.1192	59.4412						0.430779	0.464751	0.448685	0.489747	1.83396
NM_001037709	Rusc2	5287	1229	1099.5	1069.5	1060	4458	1114.01	-0.230824	Wald Test (two-side)	0.0994179	-2.32175	0.0202463	0.193184	1244.88	1160.85	1034.06	1016.25			P0_05			6.78239	6.36271	5.65788	5.53322	24.3362
NM_001037711	Cgn	4982	14.5	14	13.5	17.5	59.5	14.9356	0.0888642	Wald Test (two-side)	0.696903	0.127513	0.898534		14.1809	14.7744	13.5298	17.2571						0.0849189	0.0859766	0.0757901	0.0969428	0.343628
NM_001037713	Xaf1	2590	2723	2312.5	2106.5	2084	9226	2307.83	-0.366239	Wald Test (two-side)	0.0864537	-4.23625	2.27283e-05	0.000942773	2758.18	2439.89	2035.27	1997.99		down_FC0_8	P0_05	P0_05	P0_1	30.6752	27.3173	22.7481	22.2064	102.947
NM_001037717	Slc38a6	2941	388.5	296	295	298.5	1278	319.045	-0.306156	Wald Test (two-side)	0.171326	-1.78698	0.07394	0.415579	393.013	312.373	285.092	285.701						3.85422	3.0793	2.8055	2.80111	12.5401
NM_001037722	Adam15	2982	7346.5	6871	7076	7492	28785.5	7178.28	-0.0674412	Wald Test (two-side)	0.0655171	-1.02937	0.303307	0.763397	7440.91	7251.07	6838.35	7182.8						71.8808	70.4966	66.3686	69.338	278.084
NM_001037723	Adcy7	6003	52	68	62.5	75	257.5	64.0639	0.0846061	Wald Test (two-side)	0.351345	0.240807	0.809705	0.967576	52.6719	71.7614	59.9177	71.9047						0.252741	0.346574	0.291202	0.344805	1.23532
NM_001037724	Adcy7	5939	52	68	62.5	75	257.5	64.0639	0.0846061	Wald Test (two-side)	0.351345	0.240807	0.809705	0.967576	52.6719	71.7614	59.9177	71.9047						0.255464	0.350309	0.29434	0.348521	1.24863
NM_001037725	Fam117b	5524	857	735.5	735	809	3136.5	782.678	-0.1468	Wald Test (two-side)	0.117114	-1.25348	0.21003	0.678377	868.073	776.712	710.315	775.612						4.52655	4.07366	3.72148	4.04181	16.3635
NM_001037726	Creb1	8248	924.5	883.5	873	914	3595	897.199	-0.119754	Wald Test (two-side)	0.105509	-1.13501	0.256372	0.72808	935.938	932.899	843.68	876.278						3.27038	3.27728	2.96038	3.05829	12.5663
NM_001037727	Arhgap25	3682	654.5	597	424.5	470	2146	538.209	-0.587195	Wald Test (two-side)	0.131609	-4.46168	8.13209e-06	0.000392958	662.45	630.023	409.76	450.603	down_FC0_6	down_FC0_8	P0_05	P0_05	P0_1	5.1864	4.96074	3.2246	3.52286	16.8946
NM_001037736	Arhgef10	5381	162.5	183	175.5	165	686	171.374	-0.12131	Wald Test (two-side)	0.217098	-0.55878	0.576312	0.914577	164.093	193.123	170.089	158.19						0.881111	1.0405	0.912214	0.846256	3.68009
NM_001037737	Arnt	4345	1160	1202	1247.5	1228	4837.5	1206.72	-0.0357139	Wald Test (two-side)	0.097344	-0.366883	0.713706	0.944902	1174.99	1268.49	1206.09	1177.32						7.78948	8.4639	8.03033	7.79991	32.0836
NM_001037741	Gpx4	1012	418	427.5	521	490.5	1857	462.089	0.153642	Wald Test (two-side)	0.138748	1.10734	0.268146	0.738417	423.401	451.675	503.502	469.777						12.0514	12.9244	14.3992	13.3764	52.7514
NM_001037742	Tyw5	1403	273	278.5	324.5	323	1199	298.173	0.128248	Wald Test (two-side)	0.165579	0.774546	0.438608	0.855381	276.527	293.378	313.118	309.669						5.67734	6.07328	6.46904	6.35369	24.5733
NM_001037744	Timm8a2	911	0	0	3.5	0	3.5	0.966415	3.34457	Wald Test (two-side)	3.1919	1.04783	0.294717		0	0	3.86566	0	UP_FC1_5	UP_FC1.25				0	0	0.107456	0	0.107456
NM_001037745	Zfp791	2933	6	8.5	11	7	32.5	7.96543	0.257363	Wald Test (two-side)	0.957976	0.268652	0.788197		6.07752	8.44252	10.6306	6.7111						0.0596869	0.0886672	0.104897	0.0658669	0.319118
NM_001037746	Prps1l3	4002	856.5	758.5	816	766.5	3197.5	797.492	-0.130627	Wald Test (two-side)	0.113598	-1.1499	0.250184	0.723226	867.06	799.929	788.595	734.386						6.2444	5.79875	5.7029	5.28587	23.0319
NM_001037747	Card9	1750	4.5	4.5	4	5	18	4.23306	0.0662138	Wald Test (two-side)	1.28902	0.0513678	0.959032		4.05168	4.22126	3.86566	4.79364						0.0750265	0.0786738	0.06393	0.0788521	0.296482
NM_001037749	Slc22a14	2187	1.5	4	0.5	2	8	2.04114	-1.6994	Wald Test (two-side)	2.03025	-0.837038	0.402571		2.02584	4.22126	0	1.91746	down_FC0_6	down_FC0_8				0.0200116	0.0559586	0.00639446	0.0252384	0.107603
NM_001037754	Baiap2	3050	877	946	727.5	756.5	3307	828.752	-0.401155	Wald Test (two-side)	0.113422	-3.53684	0.000404949	0.0106782	888.331	998.328	703.55	724.799		down_FC0_8	P0_05	P0_05	P0_1	8.38957	9.48959	6.67138	6.84526	31.3958
NM_001037755	Baiap2	2049	969	1020	835.5	838.5	3663	917.32	-0.352695	Wald Test (two-side)	0.107499	-3.2809	0.00103476	0.0233436	981.52	1076.42	807.923	803.415		down_FC0_8	P0_05	P0_05	P0_1	13.7982	15.2305	11.4048	11.2939	51.7273
NM_001037756	Brms1l	2555	461.5	450.5	533	530.5	1975.5	491.522	0.118053	Wald Test (two-side)	0.133013	0.887532	0.374793	0.811987	467.969	474.892	515.099	508.126						5.27013	5.39461	5.8347	5.73028	22.2297
NM_001037757	Washc1	2874	813.5	784	975.5	970.5	3543.5	881.268	0.181387	Wald Test (two-side)	0.105818	1.71414	0.0865026	0.452163	824.517	827.367	943.221	929.967						8.25869	8.34613	9.49343	9.31944	35.4177
NM_001037758	Btrc	6308	369.5	405	432	472	1678.5	418.049	0.11762	Wald Test (two-side)	0.147956	0.794964	0.426635	0.84717	374.78	427.403	417.491	452.52						1.70908	1.96435	1.91547	2.06505	7.65395
NM_001037759	Sgk3	5377	92	86.5	147.5	117	443	109.787	0.472077	Wald Test (two-side)	0.271067	1.74155	0.0815872	0.440344	93.1887	90.7571	143.029	112.171		UP_FC1.25				0.499215	0.492189	0.767246	0.600519	2.35917
NM_001037761	Capzb	1777	6358	6186	6211	6070	24825	6197.55	-0.133523	Wald Test (two-side)	0.0651645	-2.04902	0.0404603	0.293354	6440.15	6528.18	6002.4	5819.48			P0_05			104.393	106.507	97.759	94.2719	402.931
NM_001037762	Zdhhc12	1145	538	470.5	614	600.5	2223	552.391	0.166547	Wald Test (two-side)	0.129413	1.28693	0.198118	0.661551	544.951	495.998	593.379	575.237						13.7094	12.5722	14.9984	14.474	55.7539
NM_001037764	Rai1	7118	3425.5	3382.5	3989	4184	14981	3726.42	0.160315	Wald Test (two-side)	0.0716901	2.23622	0.0253377	0.222383	3470.26	3569.08	3855.03	4011.32			P0_05			14.0413	14.539	15.6743	16.2224	60.477
NM_001037809	Cdh3	4019	148	115	80.5	101.5	445	111.594	-0.632036	Wald Test (two-side)	0.273251	-2.31302	0.0207213	0.195498	149.912	121.361	77.3132	97.7904	down_FC0_6	down_FC0_8	P0_05			1.07444	0.875459	0.560222	0.696994	3.20712
NM_001037810	Spn	1476	3.5	3	3	3	12.5	3.24826	-0.322627	Wald Test (two-side)	1.46773	-0.219814	0.826016		4.05168	3.16595	2.89924	2.87619		down_FC0_8				0.0691866	0.0621857	0.0568483	0.0560939	0.244315
NM_001037812	Tmem237	1821	278	240.5	286	277	1081.5	269.208	0.0185767	Wald Test (two-side)	0.17496	0.106177	0.915442	0.983217	281.592	253.276	276.395	265.568						4.45425	4.04074	4.39277	4.19808	17.0858
NM_001037841	Cklf	1866	133.5	135	135	125	528.5	132.126	-0.152292	Wald Test (two-side)	0.241068	-0.631741	0.527556	0.898137	135.731	142.468	130.466	119.841						2.08742	2.21349	2.02351	1.84876	8.17317
NM_001037846	Cnot2	2798	1943.5	1765.5	1989	2219	7917	1970.61	0.0793072	Wald Test (two-side)	0.0882671	0.89849	0.368924	0.807951	1969.12	1863.69	1922.2	2127.42						20.2664	19.3053	19.8824	21.8872	81.3413
NM_001037847	Cnot2	2728	1876.5	1701.5	1930	2145.5	7653.5	1904.75	0.0856149	Wald Test (two-side)	0.0887091	0.965121	0.334484	0.788569	1900.24	1796.15	1865.18	2057.43						20.0699	19.0829	19.7877	21.7053	80.6457
NM_001037848	Cnot2	1052	261	252.5	275	290	1078.5	268.527	0.0362797	Wald Test (two-side)	0.173103	0.209585	0.833992	0.972851	264.372	265.939	265.764	278.031						7.23877	7.34347	7.31138	7.60787	29.5015
NM_001037859	Csf1r	3851	30	35.5	25.5	53.5	144.5	36.3193	0.170696	Wald Test (two-side)	0.487622	0.350059	0.726295		30.3876	37.9913	25.1268	51.7714						0.227294	0.28204	0.185204	0.383408	1.07795
NM_001037863	Atp11c	6046	606.5	510	638.5	682	2437	605.617	0.140719	Wald Test (two-side)	0.128	1.09937	0.271607	0.742259	613.83	538.211	616.573	653.853						2.92687	2.58082	2.95376	3.11313	11.5746
NM_001037877	Tcf25	3042	4065	4093.5	4360	4318.5	16837	4197.84	-0.014473	Wald Test (two-side)	0.0703163	-0.205826	0.836926	0.972891	4117.52	4320.46	4213.57	4139.79						38.9889	41.171	40.0876	39.1791	159.427
NM_001037878	Tcf25	2270	3480.5	3574.5	3728	3696	14479	3610.73	-0.0299448	Wald Test (two-side)	0.073692	-0.406352	0.684484	0.937638	3524.96	3771.7	3602.79	3543.46						44.7359	48.1776	45.9338	44.9352	183.783
NM_001037905	Dab2	3847	947.5	883.5	661.5	719.5	3212	805.8	-0.509333	Wald Test (two-side)	0.111729	-4.55864	5.14855e-06	0.000264195	960.248	932.899	639.767	690.285		down_FC0_8	P0_05	P0_05	P0_1	7.18616	7.02652	4.80939	5.16166	24.1837
NM_001037906	Nell1	2790	13	8	5.5	5	31.5	8.05065	-1.03046	Wald Test (two-side)	0.966289	-1.06641	0.286238		13.168	8.44252	5.79849	4.79364	down_FC0_6	down_FC0_8				0.13595	0.0877287	0.0551367	0.0494592	0.328275
NM_001037913	Ccdc107	806	200.5	174	196.5	182.5	753.5	187.529	-0.086257	Wald Test (two-side)	0.206112	-0.418495	0.675585	0.934578	202.584	183.625	189.417	174.489						7.25804	6.60496	6.81883	6.24898	26.9308
NM_001037915	Ripply1	673	1.5	0	0	1	2.5	0.746142	-1.08116	Wald Test (two-side)	3.33518	-0.324168	0.745811		2.02584	0	0	0.958729	down_FC0_6	down_FC0_8				0.0650304	0	0	0.0410078	0.106038
NM_001037916	Ccdc17	1988	25.5	26.5	21.5	26.5	100	24.9906	-0.219088	Wald Test (two-side)	0.540173	-0.405589	0.685045		26.3359	27.4382	21.2611	24.927						0.374252	0.407836	0.302486	0.367884	1.45246
NM_001037917	Gm6377	2797	16.5	21	16	19.5	73	18.2514	-0.146136	Wald Test (two-side)	0.635939	-0.229796	0.81825		16.2067	22.1616	15.4626	19.1746						0.17212	0.229712	0.159996	0.192408	0.754236
NM_001037918	Lipt1	1551	54.5	56	64.5	60.5	235.5	58.2924	0.0693297	Wald Test (two-side)	0.356499	0.194474	0.845805	0.97296	54.6977	59.0977	61.8506	57.5237						1.02524	1.10467	1.16314	1.07653	4.36957
NM_001037922	Cks1brt	2393	2	1	2	0	5	1.2535	-0.676892	Wald Test (two-side)	2.46125	-0.27502	0.783301		2.02584	1.05532	1.93283	0	down_FC0_6	down_FC0_8				0.0243853	0.0127854	0.023376	0	0.0605466
NM_001037923	Lekr1	2458	17.5	17	17	15.5	67	16.9854	-0.187428	Wald Test (two-side)	0.651593	-0.287646	0.773618		18.2326	17.9404	16.4291	15.3397						0.207729	0.211604	0.193441	0.174033	0.786806
NM_001037926	Zfp987	2827	2	2	0	2.5	6.5	1.51348	-1.10694	Wald Test (two-side)	2.26616	-0.488465	0.625221		2.02584	2.11063	0	1.91746	down_FC0_6	down_FC0_8				0.0206416	0.0216451	0	0.0244059	0.0666927
NM_001037927	Wdr93	2265	1	1	0	4.5	6.5	1.47579	0.892204	Wald Test (two-side)	2.34658	0.380215	0.703786		1.01292	1.05532	0	3.83492	UP_FC1_5	UP_FC1.25				0.0128817	0.0135079	0	0.0548309	0.0812205
NM_001037928	Gm11992	2391	3	5.5	2	2.5	13	3.30523	-1.28078	Wald Test (two-side)	1.51079	-0.84776	0.396572		3.03876	6.33189	1.93283	1.91746	down_FC0_6	down_FC0_8				0.0366085	0.0703783	0.0233955	0.0288564	0.159239
NM_001037937	Deptor	8360	181.5	151	176.5	201	710	176.624	0.0774958	Wald Test (two-side)	0.214985	0.36047	0.718495	0.945572	184.351	159.353	170.089	192.705						0.633447	0.55262	0.590502	0.663546	2.44011
NM_001037938	Dhrs4	1382	157.5	174	188.5	198.5	718.5	178.795	0.113	Wald Test (two-side)	0.211293	0.534801	0.592787	0.917756	160.041	183.625	181.686	189.828						3.32516	3.8521	3.81492	3.964	14.9562
NM_001037940	Dnajb6	2696	771.5	754	838	841	3204.5	798.457	0.0348068	Wald Test (two-side)	0.109721	0.317229	0.75107	0.954335	781.974	795.708	809.856	806.291						8.34942	8.55672	8.69374	8.60909	34.209
NM_001037941	Dnajb6	1111	114	113.5	142.5	137	507	126.089	0.188047	Wald Test (two-side)	0.245827	0.764954	0.444299	0.858135	115.473	120.306	137.231	131.346						2.99386	3.12563	3.58743	3.4032	13.1101
NM_001037955	Dusp22	3049	571	489	488.5	488	2036.5	508.474	-0.22063	Wald Test (two-side)	0.134664	-1.63837	0.101345	0.490666	578.377	516.049	471.61	467.86						5.4641	4.9069	4.48115	4.41716	19.2693
NM_001037957	Dyrk1b	2511	198.5	147.5	174.5	220	740.5	183.955	0.086858	Wald Test (two-side)	0.222924	0.389631	0.696809	0.94166	200.558	156.187	168.156	210.92						2.3065	1.79722	1.94371	2.418	8.46544
NM_001037987	Edil3	5345	309.5	307	304.5	328.5	1249.5	311.56	-0.0686888	Wald Test (two-side)	0.162784	-0.421962	0.673053	0.934063	314.005	323.982	293.79	314.463						1.68948	1.7573	1.59339	1.69617	6.73634
NM_001037997	Fer	3064	226	257.5	220.5	274.5	978.5	244.124	-0.0757932	Wald Test (two-side)	0.193807	-0.391076	0.695741	0.941172	228.92	272.271	212.611	262.692						2.15209	2.57125	2.01281	2.47249	9.20864
NM_001037999	Dbi	587	395	421	377	360.5	1553.5	388.468	-0.250832	Wald Test (two-side)	0.150182	-1.67019	0.0948824	0.474087	400.103	444.288	364.338	345.142						19.6336	21.9432	17.9633	16.9492	76.4892
NM_001038010	Kat2a	3025	1274.5	1234.5	1320	1340	5169	1288.27	-0.0180873	Wald Test (two-side)	0.0926703	-0.195178	0.845253	0.97296	1290.46	1302.26	1275.67	1284.7						12.2929	12.486	12.2048	12.2253	49.209
NM_001038015	Gnpda2	1849	793.5	739.5	823.5	778.5	3135	781.852	-0.0397841	Wald Test (two-side)	0.112247	-0.354434	0.723014	0.946042	804.259	780.933	796.326	745.891						12.5213	12.2365	12.4569	11.6199	48.8346
NM_001038018	Grk6	2983	1602	1674	1954.5	2023	7253.5	1804.29	0.175778	Wald Test (two-side)	0.0874404	2.01026	0.044404	0.31038	1622.7	1766.6	1888.37	1939.51			P0_05			15.6693	17.1695	18.3259	18.7165	69.8812
NM_001038230	Anapc11	3379	1075.5	955.5	1048	933	4012	1001.52	-0.138285	Wald Test (two-side)	0.108843	-1.2705	0.203907	0.669756	1089.9	1008.88	1012.8	894.494						9.28672	8.65164	8.67472	7.62034	34.2334
NM_001038231	Banf1	761	1672.5	1429.5	1562.5	1545.5	6210	1548.61	-0.0985769	Wald Test (two-side)	0.0936284	-1.05285	0.292409	0.757266	1693.6	1509.1	1509.54	1482.19						64.1241	57.4719	57.4272	56.0487	235.072
NM_001038492	Ctsa	3531	3086.5	2769.5	3203	3468.5	12527.5	3117.35	0.0858287	Wald Test (two-side)	0.0785682	1.09241	0.274653	0.744888	3125.87	2923.22	3095.43	3324.87						25.504	23.9971	25.3712	27.1097	101.982
NM_001038499	Arsi	2760	7.5	8	6	8	29.5	7.50355	-0.296487	Wald Test (two-side)	0.976926	-0.30349	0.761516		8.10336	8.44252	5.79849	7.66983						0.0792852	0.0886823	0.060803	0.0799948	0.308765
NM_001038587	Adar	5901	2945.5	2560.5	2881	2950	11337	2824.54	-0.018856	Wald Test (two-side)	0.0802544	-0.234953	0.814245	0.968826	2984.06	2701.61	2784.24	2828.25						14.5638	13.2756	13.6553	13.7968	55.2914
NM_001038589	Usp14	4063	2431.5	2286.5	2450	2613	9781	2437.19	-0.000909065	Wald Test (two-side)	0.0791481	-0.0114856	0.990836	0.997226	2463.42	2412.45	2367.72	2505.16						17.4609	17.2179	16.8656	17.749	69.2934
NM_001038592	Glrx2	3597	429.5	405	435.5	406.5	1676.5	418.39	-0.0904211	Wald Test (two-side)	0.143812	-0.628743	0.529517	0.899165	435.556	427.403	421.357	389.244						3.48388	3.44485	3.38634	3.1189	13.434
NM_001038593	Glrx2	3500	395.5	369	390	376.5	1531	381.978	-0.10054	Wald Test (two-side)	0.148501	-0.677029	0.498388	0.88477	401.116	389.411	376.902	360.482						3.297	3.22563	3.11659	2.96878	12.608
NM_001038594	Glrx2	3439	395	368.5	389.5	376.5	1529.5	381.461	-0.0967611	Wald Test (two-side)	0.148589	-0.651199	0.514918	0.891856	400.103	388.356	376.902	360.482						3.35124	3.27839	3.1678	3.02144	12.8189
NM_001038602	Marveld2	3052	131.5	117	131.5	124	504	125.907	-0.0618499	Wald Test (two-side)	0.246769	-0.250639	0.802093	0.966231	133.705	123.472	127.567	118.882						1.25713	1.17289	1.2051	1.12129	4.75642
NM_001038607	Kcnh1	7145	15	6	15.5	22	58.5	14.5201	0.76013	Wald Test (two-side)	0.743277	1.02267	0.306462		15.1938	6.33189	15.4626	21.092	UP_FC1_5	UP_FC1.25				0.0612533	0.0256924	0.0606753	0.084977	0.232598
NM_001038608	Txnl4a	1677	2795.5	2777.5	3203.5	3194	11970.5	2980.59	0.0956431	Wald Test (two-side)	0.074266	1.28785	0.1978	0.660907	2832.12	2931.67	3096.39	3062.18						48.637	50.673	53.4287	52.5633	205.302
NM_001038609	Mapt	5366	2	5.5	9	8.5	25	6.18132	0.975249	Wald Test (two-side)	1.1206	0.870291	0.384141		2.02584	6.33189	8.69773	7.66983	UP_FC1_5	UP_FC1.25				0.0108748	0.0313594	0.046911	0.0437169	0.132862
NM_001038610	Dach1	5279	710	527.5	583.5	558.5	2379.5	593.934	-0.216061	Wald Test (two-side)	0.141578	-1.52609	0.126988	0.544954	719.173	557.206	564.386	534.971						3.92416	3.05722	3.09152	2.9198	12.9927
NM_001038612	Olfm1	1042	7	7	5.5	10	29.5	7.46586	0.0883422	Wald Test (two-side)	0.984649	0.0897195	0.92851		7.09044	7.38721	5.79849	9.58729						0.196006	0.205535	0.147631	0.264858	0.814031
NM_001038613	Olfm1	2678	35	44	30	37	146	36.5879	-0.343891	Wald Test (two-side)	0.455183	-0.755501	0.449948		35.4522	46.4339	28.9924	35.473		down_FC0_8				0.381327	0.502687	0.313324	0.381305	1.57864
NM_001038614	Olfm1	1001	11	12	9	13.5	45.5	11.4815	-0.105084	Wald Test (two-side)	0.797888	-0.131702	0.89522		11.1421	12.6638	8.69773	13.4222						0.320626	0.366778	0.251473	0.372204	1.31108
NM_001038619	Dnm3	7500	14.5	14	15.5	8	52	13.0219	-0.324315	Wald Test (two-side)	0.762703	-0.425217	0.670678		14.1809	14.7744	15.4626	7.66983		down_FC0_8				0.0564088	0.0571114	0.0578034	0.0294381	0.200762
NM_001038621	Rabgap1l	6327	219.5	205.5	252	252.5	929.5	231.343	0.14	Wald Test (two-side)	0.184949	0.756967	0.44907	0.861691	222.842	217.395	243.537	241.6						1.01222	0.993733	1.114	1.1014	4.22136
NM_001038624	Ric3	5259	74	65	91.5	75	305.5	76.0916	0.163299	Wald Test (two-side)	0.318132	0.513307	0.607737	0.922947	74.9561	68.5955	88.9102	71.9047						0.410552	0.378152	0.486632	0.393586	1.66892
NM_001038625	Sertad2	5515	1143	1013.5	1153.5	1127	4437	1105.9	-0.0211946	Wald Test (two-side)	0.100368	-0.211169	0.832756	0.972402	1157.77	1070.09	1115.24	1080.49						6.04701	5.62256	5.84998	5.63974	23.1593
NM_001038627	Smurf1	5313	2745.5	2642.5	2913.5	2911.5	11213	2794.39	0.00989624	Wald Test (two-side)	0.0745621	0.132725	0.894411	0.980596	2781.48	2788.14	2816.13	2791.82						15.0772	15.2171	15.3376	15.1237	60.7556
NM_001038635	Stk35	5438	681.5	607.5	712	702	2703	673.39	0.0304546	Wald Test (two-side)	0.118864	0.256214	0.797785	0.964691	690.812	641.632	688.087	673.028						3.65651	3.41793	3.66204	3.5627	14.2992
NM_001038637	Gng2	3671	766.5	716	755.5	785.5	3023.5	753.918	-0.0453583	Wald Test (two-side)	0.112569	-0.402938	0.686994	0.938078	775.897	755.606	730.61	753.561						6.09211	5.96739	5.75616	5.90531	23.721
NM_001038641	Slx4ip	5002	108	111.5	127.5	104	451	112.75	-0.0266079	Wald Test (two-side)	0.265114	-0.100364	0.920056	0.984179	109.395	118.195	123.701	99.7078						0.62997	0.682004	0.712934	0.573813	2.59872
NM_001038642	Ets1	4790	21237	19440	21600	23501.5	85778.5	21358.3	0.0465957	Wald Test (two-side)	0.0645935	0.721369	0.470683	0.874034	21511.4	20515.3	20874.6	22532						129.359	124.17	126.125	135.407	515.061
NM_001038643	Slco3a1	2844	492	478	609	649.5	2228.5	553.629	0.273107	Wald Test (two-side)	0.127744	2.13792	0.0325232	0.256109	498.357	504.441	588.547	623.174			P0_05			5.04749	5.14226	5.98922	6.30276	22.4817
NM_001038651	Zfp953	4635	81	72.5	78.5	66.5	298.5	74.1714	-0.189121	Wald Test (two-side)	0.319926	-0.59114	0.554426	0.908319	82.0465	75.9827	75.3804	63.2761						0.509889	0.478569	0.473699	0.395961	1.85812
NM_001038653	Slc16a3	2473	257	229.5	138.5	101	726	183.31	-1.1283	Wald Test (two-side)	0.223165	-5.05591	4.28342e-07	3.07002e-05	260.32	242.723	133.365	96.8316	down_FC0_6	down_FC0_8	P0_05	P0_05	P0_1	3.03214	2.83932	1.56642	1.12714	8.56502
NM_001038654	Slc16a3	2379	248.5	219	133.5	98.5	699.5	176.443	-1.11053	Wald Test (two-side)	0.227001	-4.89216	9.9733e-07	6.28289e-05	251.204	231.114	129.5	93.9554	down_FC0_6	down_FC0_8	P0_05	P0_05	P0_1	3.0477	2.81647	1.56953	1.14268	8.57638
NM_001038655	Gng7	3419	14.5	23.5	17.5	20	75.5	19.0196	-0.109149	Wald Test (two-side)	0.63337	-0.17233	0.863178		14.1809	25.3276	17.3955	19.1746						0.12374	0.210293	0.14316	0.16144	0.638633
NM_001038658	Faim2	4618	3	5	2.5	2.5	13	3.04141	-1.10889	Wald Test (two-side)	1.55368	-0.713719	0.475401		3.03876	5.27658	1.93283	1.91746	down_FC0_6	down_FC0_8				0.0189543	0.0331262	0.0151415	0.0149406	0.0821626
NM_001038663	Mapk1	1922	2047.5	1821	2182.5	2253	8304	2066.23	0.0950208	Wald Test (two-side)	0.0838111	1.13375	0.2569	0.72808	2074.46	1921.73	2108.72	2160.02						31.0821	28.9876	31.7602	32.3511	124.181
NM_001038664	Gngt2	564	929	1053	916	876.5	3774.5	944.333	-0.250168	Wald Test (two-side)	0.11395	-2.19542	0.0281334	0.23563	941.003	1111.25	885.236	839.847			P0_05			48.0592	57.1222	45.4254	42.8898	193.497
NM_001038695	Kdm3a	4801	1695.5	1666.5	2092.5	1973	7427.5	1847.34	0.170964	Wald Test (two-side)	0.0856002	1.99724	0.0457996	0.316287	1717.91	1758.16	2021.74	1891.57			P0_05			10.304	10.6201	12.1904	11.3417	44.4561
NM_001038696	Rnpc3	3871	389	392.5	400	436.5	1618	403.07	-0.00538548	Wald Test (two-side)	0.146522	-0.0367554	0.97068	0.993172	394.026	413.684	386.566	418.006						2.93202	3.10222	2.89014	3.11202	12.0364
NM_001038698	Elavl4	3999	1	2	3	2	8	1.98506	0.628308	Wald Test (two-side)	1.88721	0.33293	0.739187		1.01292	2.11063	2.89924	1.91746	UP_FC1_5	UP_FC1.25				0.00729607	0.0153015	0.0209823	0.0138026	0.0573824
NM_001038700	Fnbp1	4512	648.5	636.5	729.5	817	2831.5	704.079	0.165479	Wald Test (two-side)	0.118866	1.39215	0.163876	0.607792	656.372	671.18	705.483	783.282						4.19354	4.31604	4.52209	4.99728	18.0289
NM_001038701	Gabrb3	5504	15.5	7.5	30.5	23.5	77	19.1628	1.07342	Wald Test (two-side)	0.647105	1.6588	0.0971566		16.2067	8.44252	28.9924	23.0095	UP_FC1_5	UP_FC1.25				0.0821662	0.0416907	0.15499	0.117834	0.396681
NM_001038703	Gpr146	4142	609	549.5	532.5	525.5	2216.5	553.929	-0.23365	Wald Test (two-side)	0.127735	-1.82917	0.0673735	0.397078	616.868	580.423	514.133	504.291						4.2899	4.05895	3.59577	3.50142	15.446
NM_001038708	Cdc42se1	2751	4998.5	4241	4529	4742.5	18511	4615.34	-0.0962802	Wald Test (two-side)	0.0779659	-1.2349	0.216867	0.689261	5062.58	4475.59	4376.89	4546.29						53.0138	47.1665	46.0463	47.5771	193.804
NM_001038710	Tmod2	9944	28.5	22	52.5	43.5	146.5	36.0041	0.840536	Wald Test (two-side)	0.461313	1.82205	0.068447		28.3618	23.2169	50.2536	42.1841	UP_FC1_5	UP_FC1.25				0.0836226	0.0676889	0.147666	0.120728	0.419706
NM_001038839	P2rx7	2537	59	67	46.5	40.5	213	53.3182	-0.655454	Wald Test (two-side)	0.378016	-1.73393	0.0829302		59.7623	70.7061	44.4551	38.3492	down_FC0_6	down_FC0_8				0.678534	0.807998	0.512643	0.440571	2.43975
NM_001038845	P2rx7	2506	20.5	29.5	24	21	95	23.8113	-0.259353	Wald Test (two-side)	0.564544	-0.459403	0.645944		20.2584	31.6595	23.194	20.1333						0.238678	0.360161	0.267863	0.23127	1.09797
NM_001038846	Rcsd1	2572	1120	1183.5	869.5	1080	4253	1065.04	-0.34526	Wald Test (two-side)	0.117006	-2.95078	0.00316972	0.0543878	1134.47	1249.49	840.781	1035.43		down_FC0_8	P0_05		P0_1	12.7054	14.0784	9.45543	11.5887	47.8279
NM_001038887	P2rx7	791	3	6	5	5.5	19.5	4.98878	0.179071	Wald Test (two-side)	1.20455	0.148663	0.88182		3.03876	6.33189	4.83207	5.75237						0.110659	0.232076	0.176797	0.191897	0.711429
NM_001038993	Rnf38	4947	2266.5	1965.5	2202	2072	8506	2121.14	-0.0871306	Wald Test (two-side)	0.0875535	-0.99517	0.319654	0.775571	2295.28	2074.75	2128.05	1986.49						13.3676	12.1559	12.4497	11.5592	49.5324
NM_001038995	Gm4787	2493	7	7	9.5	10	33.5	8.43227	0.411335	Wald Test (two-side)	0.922828	0.445733	0.65579		7.09044	7.38721	9.66415	9.58729		UP_FC1.25				0.0819249	0.0859076	0.106582	0.110703	0.385117
NM_001038998	Svbp	798	421	443	421	387	1672	417.958	-0.200376	Wald Test (two-side)	0.146431	-1.3684	0.171188	0.620797	426.439	467.505	406.861	371.028						15.3929	16.9847	14.7558	13.3841	60.5174
NM_001038999	Atp8a1	8137	422.5	385.5	628	635	2071	512.626	0.542081	Wald Test (two-side)	0.131851	4.11133	3.93393e-05	0.00150342	427.452	407.352	606.909	608.793		UP_FC1.25	P0_05	P0_05	P0_1	1.51496	1.44949	2.15863	2.15373	7.27681
NM_001039000	Kif5a	6280	16	19	14	21.5	70.5	17.7199	-0.0653791	Wald Test (two-side)	0.649761	-0.10062	0.919852		16.2067	20.051	13.5298	21.092						0.0743362	0.0925657	0.0623521	0.0944843	0.323738
NM_001039039	Kctd21	2969	116	103	77.5	113	409.5	102.478	-0.300093	Wald Test (two-side)	0.286296	-1.04819	0.294551	0.758531	117.499	108.697	75.3804	108.336						1.13996	1.06141	0.730086	1.05039	3.98184
NM_001039045	Pigc	3284	704	567	614.5	621	2506.5	625.052	-0.142234	Wald Test (two-side)	0.129563	-1.0978	0.272294	0.742941	713.096	598.364	593.379	595.371						6.25475	5.28246	5.23361	5.21879	21.9896
NM_001039048	Trim63	1875	0	2.5	1.5	5	9	2.20928	1.68584	Wald Test (two-side)	1.9741	0.853979	0.393117		0	2.11063	1.93283	4.79364	UP_FC1_5	UP_FC1.25				0	0.0407938	0.0223755	0.0735952	0.136765
NM_001039056	Kcnj15	5038	8.5	16	11	9	44.5	11.0619	-0.373211	Wald Test (two-side)	0.829029	-0.450178	0.652582		8.10336	16.885	10.6306	8.62856		down_FC0_8				0.0492267	0.0971668	0.0610685	0.0493021	0.256764
NM_001039057	Kcnj15	5130	8.5	16	11	9	44.5	11.0619	-0.373211	Wald Test (two-side)	0.829029	-0.450178	0.652582		8.10336	16.885	10.6306	8.62856		down_FC0_8				0.0483439	0.0954242	0.0599733	0.0484179	0.252159
NM_001039059	Klhl15	3131	34.5	38.5	43	36.5	152.5	37.6528	0.0297954	Wald Test (two-side)	0.444336	0.067056	0.946537		34.4393	40.102	41.5558	34.5142						0.321496	0.376213	0.384121	0.321729	1.40356
NM_001039060	Klhl15	3995	37	46	49.5	45	177.5	44.3715	0.0894977	Wald Test (two-side)	0.412306	0.217066	0.828157		37.478	48.5445	48.3207	43.1428						0.270225	0.352287	0.346554	0.310869	1.27993
NM_001039061	Klhl15	2358	36.5	42	49	48	175.5	43.5404	0.209714	Wald Test (two-side)	0.413198	0.507538	0.611777		36.4651	44.3232	47.3543	46.019						0.451637	0.544956	0.581212	0.561796	2.1396
NM_001039071	Ldb3	4839	26	27.5	26.5	33	113	28.1624	0.0232178	Wald Test (two-side)	0.511855	0.0453601	0.96382		26.3359	29.5488	25.1268	31.6381						0.156768	0.173873	0.15317	0.188209	0.67202
NM_001039072	Ldb3	4891	26.5	27.5	26.5	31.5	112	27.9227	-0.0013803	Wald Test (two-side)	0.513097	-0.00269013	0.997854		26.3359	29.5488	25.1268	30.6793						0.158084	0.172025	0.151541	0.177744	0.659394
NM_001039073	Ldb3	4720	26	27	26.5	29.5	109	27.1795	-0.0245221	Wald Test (two-side)	0.518055	-0.0473348	0.962246		26.3359	28.4935	25.1268	28.7619						0.160721	0.175016	0.157031	0.172489	0.665257
NM_001039074	Ldb3	4937	26	27	26.5	32	111.5	27.6589	0.0259704	Wald Test (two-side)	0.515077	0.0504203	0.959787		26.3359	28.4935	25.1268	30.6793						0.153656	0.167323	0.150129	0.178883	0.649991
NM_001039075	Ldb3	1493	2.5	2.5	1.5	5.5	12	2.95542	0.894568	Wald Test (two-side)	1.58831	0.563218	0.573286		2.02584	2.11063	1.93283	5.75237	UP_FC1_5	UP_FC1.25				0.0488563	0.0512314	0.0281005	0.101668	0.229856
NM_001039076	Ldb3	1612	2.5	3	1.5	9	16	3.93829	1.02766	Wald Test (two-side)	1.42289	0.722239	0.470148		2.02584	3.16595	1.93283	8.62856	UP_FC1_5	UP_FC1.25				0.0452496	0.0569393	0.0260261	0.154084	0.282299
NM_001039077	Plpbp	1440	231.5	277.5	285.5	259	1053.5	263.27	-0.00935562	Wald Test (two-side)	0.185571	-0.0504154	0.959791	0.990999	234.997	293.378	276.395	248.311						4.6906	5.89599	5.54531	4.96385	21.0957
NM_001039078	Plpbp	1405	211.5	262	267.5	242	983	245.561	0.000148582	Wald Test (two-side)	0.193417	0.000768196	0.999387	0.999821	214.739	276.493	258.999	232.012						4.39212	5.70533	5.32513	4.75357	20.1762
NM_001039079	Prkcz	4094	23	19.5	15	26	83.5	20.9567	-0.171596	Wald Test (two-side)	0.603093	-0.284527	0.776007		23.2972	21.1063	14.4962	24.927						0.163916	0.145728	0.102477	0.17527	0.58739
NM_001039080	Rbms2	5374	1148	1041.5	1197.5	1227	4614	1149.15	0.0448279	Wald Test (two-side)	0.0976011	0.459297	0.646021	0.929608	1162.83	1099.64	1157.77	1176.36						6.23282	5.92949	6.23247	6.30127	24.6961
NM_001039081	Mier1	4635	1549	1462	1767	1745.5	6523.5	1623.37	0.119861	Wald Test (two-side)	0.0865048	1.3856	0.165868	0.610911	1569.01	1542.87	1707.66	1673.94						9.75084	9.65058	10.6628	10.3932	40.4574
NM_001039084	Mrpl1	1570	266.5	237	261.5	228.5	993.5	247.834	-0.13948	Wald Test (two-side)	0.184106	-0.75761	0.448685	0.861431	269.437	250.11	253.201	218.59						4.95265	4.61854	4.65859	4.01668	18.2465
NM_001039086	Rapgef1	6205	5649	5411.5	5773.5	5982.5	22816.5	5687.14	-0.0149828	Wald Test (two-side)	0.065651	-0.228219	0.819476	0.969908	5721.99	5711.37	5580.08	5735.12						26.5626	26.6828	26.0244	26.6086	105.878
NM_001039087	Rapgef1	6223	5686.5	5455	5816.5	6027.5	22985.5	5729.02	-0.0146404	Wald Test (two-side)	0.0655961	-0.22319	0.823388	0.970329	5759.46	5756.74	5620.67	5779.22						26.6615	26.8195	26.1423	26.7312	106.355
NM_001039088	Seh1l	3531	1500.5	1253.5	1502	1560	5816	1447.48	0.0517386	Wald Test (two-side)	0.0977953	0.52905	0.596771	0.919533	1519.38	1323.37	1451.56	1495.62						12.3988	10.8613	11.8975	12.1929	47.3505
NM_001039089	Sel1l	6277	1777	1615.5	1929	1951	7272.5	1810.01	0.0912994	Wald Test (two-side)	0.0849297	1.075	0.282375	0.752279	1799.96	1705.39	1864.21	1870.48						8.25991	7.87428	8.59533	8.578	33.3075
NM_001039090	Skil	6919	4197	3568.5	4415.5	4287	16468	4098.59	0.063413	Wald Test (two-side)	0.078802	0.804712	0.420986	0.845652	4251.23	3765.36	4267.69	4110.07						17.6985	15.7797	17.8492	17.0998	68.4272
NM_001039092	Tom1l2	4924	1309	1110	1329.5	1368.5	5117	1273.55	0.0560924	Wald Test (two-side)	0.0994575	0.563984	0.572765	0.913268	1325.91	1171.4	1285.33	1311.54						7.75643	6.89701	7.55184	7.67022	29.8755
NM_001039093	Tom1l2	2609	185	190.5	246	269	890.5	220.884	0.353942	Wald Test (two-side)	0.191205	1.85111	0.0641535	0.386761	187.39	200.51	237.738	257.898		UP_FC1.25				2.06889	2.23397	2.6372	2.8455	9.78557
NM_001039103	Rasa4	2755	52	63.5	63.5	67.5	246.5	61.814	0.0808325	Wald Test (two-side)	0.351283	0.230107	0.818009	0.969908	52.6719	67.5402	61.8506	65.1936						0.550709	0.705193	0.644666	0.676181	2.57675
NM_001039105	Kcnrg	1794	4.5	7.5	7	1	20	5.05446	-0.692886	Wald Test (two-side)	1.27553	-0.543215	0.586981		4.05168	8.44252	6.7649	0.958729	down_FC0_6	down_FC0_8				0.0731864	0.127907	0.109134	0.0153836	0.325611
NM_001039106	Ddhd1	5001	310	282	437.5	380	1409.5	349.803	0.364578	Wald Test (two-side)	0.159925	2.27969	0.0226263	0.206951	314.005	297.599	423.29	364.317		UP_FC1.25	P0_05			1.80861	1.72523	2.44683	2.09705	8.07772
NM_001039115	Zkscan4	2451	19	17	20.5	33	89.5	22.038	0.454796	Wald Test (two-side)	0.589997	0.770845	0.440799		19.2455	17.9404	19.3283	31.6381		UP_FC1.25				0.226178	0.212208	0.233934	0.371579	1.0439
NM_001039126	Asb1	5964	119	145.5	143.5	134.5	542.5	135.562	-0.0362692	Wald Test (two-side)	0.24581	-0.14755	0.882698	0.979489	120.538	154.076	139.164	128.47						0.58217	0.746417	0.672972	0.622394	2.62395
NM_001039129	Hnrnpa1	1947	2043.5	2012	2081	1996	8132.5	2029.61	-0.0955957	Wald Test (two-side)	0.0824896	-1.15888	0.246504	0.720495	2070.41	2123.29	2011.11	1913.62						30.6231	31.6168	29.8943	28.2928	120.427
NM_001039137	Scoc	1835	171.5	161.5	151.5	153.5	638	159.931	-0.228972	Wald Test (two-side)	0.219282	-1.04419	0.296399	0.759409	174.222	170.961	146.895	147.644						2.72689	2.69273	2.30919	2.30862	10.0374
NM_001039138	Camk2g	3650	664.5	687	693	729.5	2774	691.795	-0.0289093	Wald Test (two-side)	0.118194	-0.244593	0.806772	0.967213	672.579	725.002	669.726	699.872						5.31181	5.75864	5.31035	5.51586	21.8967
NM_001039139	Camk2g	3582	655	680	688	720.5	2743.5	684.064	-0.0270332	Wald Test (two-side)	0.11868	-0.227782	0.819815	0.969908	663.463	717.614	664.893	690.285						5.33526	5.80817	5.37212	5.55123	22.0668
NM_001039147	Morf4l1	1968	227.5	270	266	239.5	1003	250.761	-0.0819862	Wald Test (two-side)	0.188487	-0.434971	0.663584	0.932301	230.946	284.935	257.066	230.095						3.37285	4.19754	3.78041	3.35862	14.7094
NM_001039149	Cd226	2140	10	2.5	9	0.5	22	5.23439	-0.497759	Wald Test (two-side)	1.39884	-0.355838	0.721962		10.1292	2.11063	8.69773	0		down_FC0_8				0.136341	0.0357423	0.117628	0.00644818	0.29616
NM_001039150	Cd44	5037	5038.5	4195.5	4851	5316	19401	4828.97	0.0377451	Wald Test (two-side)	0.0829124	0.455241	0.648936	0.929744	5103.09	4428.1	4688.08	5096.6						29.1857	25.484	26.9365	29.1269	110.733
NM_001039151	Cd44	4397	5010.5	4152	4822	5281.5	19266	4795.11	0.0401412	Wald Test (two-side)	0.0836186	0.480051	0.631191	0.928066	5074.73	4381.67	4660.05	5064.01						33.2479	28.8906	30.6728	33.1499	125.961
NM_001039153	Tctn1	4054	446.5	407	473.5	506	1833	456.118	0.097817	Wald Test (two-side)	0.138628	0.705609	0.480431	0.877233	451.762	429.513	458.081	485.117						3.2135	3.07161	3.26677	3.44467	12.9966
NM_001039154	Cdh8	3807	0.5	0	4.5	5.5	10.5	2.40451	4.66048	Wald Test (two-side)	2.16754	2.15012	0.0315457		0	0	3.86566	5.75237	UP_FC1_5	UP_FC1.25	P0_05			0.00383202	0	0.0330607	0.0398713	0.0767641
NM_001039155	Triobp	3797	4.5	1.5	9	3.5	18.5	4.67374	1.02012	Wald Test (two-side)	1.28312	0.795032	0.426595		4.05168	2.11063	8.69773	3.83492	UP_FC1_5	UP_FC1.25				0.034579	0.0120867	0.0662956	0.0254395	0.138401
NM_001039156	Triobp	7300	1638	1775	1817.5	1904.5	7135	1778.68	0.0205576	Wald Test (two-side)	0.0915543	0.22454	0.822337	0.970117	1659.16	1873.18	1756.94	1825.42						6.54683	7.43929	6.96361	7.20011	28.1498
NM_001039157	Ube2j2	3373	896	817	945.5	903	3561.5	887.432	0.00809496	Wald Test (two-side)	0.10744	0.0753437	0.939941	0.986116	907.577	862.193	914.228	865.732						7.75054	7.41074	7.84021	7.38843	30.3899
NM_001039158	Ube2j2	3348	890	815	948	906	3559	886.588	0.0186907	Wald Test (two-side)	0.107282	0.174221	0.861692	0.976287	901.499	860.082	916.161	868.608						7.75612	7.4478	7.91964	7.46834	30.5919
NM_001039159	Ube2j2	3211	842.5	774.5	900	861	3378	841.233	0.0217389	Wald Test (two-side)	0.109136	0.19919	0.842114	0.97296	852.879	816.814	869.773	825.466						7.65543	7.37967	7.83944	7.40021	30.2747
NM_001039160	Gvin1	8841	103	98	122	108	431	107.299	0.0919571	Wald Test (two-side)	0.266927	0.344503	0.730468	0.947208	104.331	103.421	117.903	103.543						0.339919	0.339141	0.385959	0.337135	1.40215
NM_001039162	Clip2	4875	1694	1720.5	1787.5	1947	7149	1781.41	0.0259015	Wald Test (two-side)	0.0883672	0.293112	0.769437	0.958686	1715.89	1815.14	1727.95	1866.65						10.1386	10.7978	10.2554	11.0223	42.2142
NM_001039169	Eif4e2	2251	2080	2279	2432.5	2512.5	9304	2317.65	0.0770551	Wald Test (two-side)	0.0873708	0.881931	0.377814	0.814711	2106.87	2405.06	2350.32	2408.33						26.9605	30.976	30.2246	30.8043	118.965
NM_001039170	Eif4e2	1800	1828	2016.5	2139	2231.5	8215	2046.54	0.0806324	Wald Test (two-side)	0.0906312	0.889675	0.37364	0.811264	1851.62	2127.52	2067.16	2139.88						29.6308	34.2753	33.2369	34.2141	131.357
NM_001039175	Elovl1	1610	2475	1991.5	2232	2352.5	9051	2255.28	-0.0633421	Wald Test (two-side)	0.0943343	-0.671464	0.501925	0.886058	2506.98	2102.19	2157.04	2254.93						44.8528	37.8452	38.7749	40.326	161.799
NM_001039176	Elovl1	1807	2667	2138	2360	2518.5	9683.5	2413.14	-0.0788508	Wald Test (two-side)	0.0943945	-0.835333	0.40353	0.834661	2701.46	2256.26	2280.74	2414.08						43.0631	36.1997	36.5289	38.4649	154.257
NM_001039179	Bicd2	6343	2901.5	3021	3361	3120.5	12404	3091.74	0.0261796	Wald Test (two-side)	0.0807449	0.324225	0.745767	0.951966	2939.49	3188.11	3248.12	2991.23						13.3465	14.5718	14.8203	13.5772	56.3158
NM_001039180	Bicd2	4520	2822	2920.5	3254.5	3041.5	12038.5	3000.29	0.0292398	Wald Test (two-side)	0.0800544	0.365249	0.714925	0.94495	2858.46	3081.52	3144.71	2916.45						18.2162	19.7685	20.1386	18.5708	76.6941
NM_001039181	Npr3	6913	1028.5	971	1266.5	1405	4671	1159.12	0.315207	Wald Test (two-side)	0.100151	3.14731	0.0016478	0.0333218	1041.28	1024.71	1223.48	1347.01			P0_05	P0_05	P0_1	4.34088	4.29743	5.12414	5.60907	19.3715
NM_001039184	Cep350	13267	1004.5	892.5	1022	1023.5	3942.5	981.932	0.00792122	Wald Test (two-side)	0.103883	0.0762511	0.939219	0.986089	1016.97	941.341	987.676	981.738						2.20911	2.05822	2.15457	2.1291	8.551
NM_001039185	Ceacam1	3725	145	135	124.5	160	564.5	140.643	-0.08258	Wald Test (two-side)	0.24134	-0.342173	0.732221	0.947511	146.873	142.468	119.835	153.397						1.13575	1.10883	0.934815	1.18543	4.36482
NM_001039186	Ceacam1	3673	145	135	123.5	159.5	563	140.643	-0.08258	Wald Test (two-side)	0.24134	-0.342173	0.732221	0.947511	146.873	142.468	119.835	153.397						1.15183	1.12452	0.940435	1.19845	4.41524
NM_001039187	Ceacam1	3135	138	127.5	119	150	534.5	133.419	-0.0867722	Wald Test (two-side)	0.245578	-0.353339	0.723835	0.946042	139.783	135.08	115.003	143.809						1.28434	1.24431	1.06168	1.32049	4.91082
NM_001039188	Rreb1	7446	434.5	412.5	413.5	453	1713.5	427.199	-0.0675331	Wald Test (two-side)	0.142632	-0.473477	0.635873	0.928337	439.607	434.79	400.096	434.304						1.70258	1.69495	1.55323	1.67902	6.62978
NM_001039189	Fars2	1255	103.5	123	111.5	102.5	440.5	110.294	-0.190007	Wald Test (two-side)	0.268032	-0.708896	0.478389	0.876912	105.344	129.804	108.238	97.7904						2.40623	2.99859	2.48493	2.25404	10.1438
NM_001039192	Gmfg	974	208	249.5	196	207.5	861	215.837	-0.286508	Wald Test (two-side)	0.200218	-1.43098	0.152437	0.591718	210.687	263.829	189.417	199.416						6.23081	7.83732	5.62833	5.8795	25.576
NM_001039194	Aifm2	3140	38	33	34	38	143	35.6515	-0.0818291	Wald Test (two-side)	0.453488	-0.180444	0.856804		38.491	34.8254	32.8581	36.4317						0.353097	0.321544	0.302853	0.333991	1.31149
NM_001039195	Gria2	3520	65	67.5	67.5	65	265	66.4087	-0.103658	Wald Test (two-side)	0.334566	-0.309828	0.756692	0.956018	65.8398	71.7614	65.7162	62.3174						0.538779	0.586701	0.536344	0.509626	2.17145
NM_001039198	Zfhx2	8712	627.5	584.5	699	751	2662	661.987	0.156024	Wald Test (two-side)	0.119491	1.30573	0.191643	0.649609	636.114	616.304	675.524	720.005						2.10153	2.05269	2.2441	2.37905	8.77736
NM_001039200	Emc1	6203	705	672	708.5	790.5	2876	716.225	0.0185055	Wald Test (two-side)	0.117664	0.157274	0.875029	0.978594	714.109	709.172	684.222	757.396						3.3161	3.31454	3.19463	3.51707	13.3423
NM_001039201	Hdhd2	2382	306.5	309.5	331.5	331.5	1279	319.062	0.00482844	Wald Test (two-side)	0.160536	0.030077	0.976006	0.993823	309.954	327.148	320.85	318.298						3.7543	3.97535	3.89246	3.84081	15.4629
NM_001039202	Hdhd2	1709	97	85.5	107.5	106.5	396.5	98.7521	0.123803	Wald Test (two-side)	0.276352	0.447991	0.654159	0.930803	98.2533	90.7571	104.373	101.625						1.65604	1.53066	1.75934	1.71984	6.66588
NM_001039209	Zfp982	3885	19	18	16	17.5	70.5	17.7402	-0.224923	Wald Test (two-side)	0.638282	-0.352389	0.724547		19.2455	18.9957	15.4626	17.2571						0.142693	0.141755	0.115189	0.124316	0.523953
NM_001039214	Mex3c	4076	2963.5	2495.5	3060.5	3004.5	11524	2868.4	0.0503093	Wald Test (two-side)	0.0839684	0.599146	0.549076	0.905927	3002.3	2634.07	2957.23	2880.02						21.2134	18.7318	21.001	20.3432	81.2895
NM_001039220	AI429214	1956	36.5	39	36	49	160.5	39.8478	0.0758127	Wald Test (two-side)	0.436086	0.173848	0.861985		36.4651	41.1573	34.7909	46.9777						0.544458	0.610031	0.514774	0.691366	2.36063
NM_001039223	Gm14137	3057	40.5	49	30	38	157.5	39.4129	-0.49427	Wald Test (two-side)	0.440108	-1.12307	0.261409		40.5168	51.7104	28.9924	36.4317		down_FC0_8				0.386545	0.490407	0.274479	0.343059	1.49449
NM_001039231	Zfp951	2896	27	29.5	32	39	127.5	31.831	0.212099	Wald Test (two-side)	0.482415	0.439661	0.660183		27.3488	31.6595	30.9253	37.3904						0.272023	0.311659	0.309054	0.371661	1.2644
NM_001039239	Zfp808	3108	38.5	31	39	35	143.5	35.6129	2.53073e-05	Wald Test (two-side)	0.455082	5.56105e-05	0.999956		38.491	32.7148	37.6902	33.5555						0.361426	0.305166	0.350967	0.310791	1.32835
NM_001039242	Marchf10	1279	3	0	0	2	5	1.23905	-0.668886	Wald Test (two-side)	2.6472	-0.252677	0.800518		3.03876	0	0	1.91746	down_FC0_6	down_FC0_8				0.068437	0	0	0.0431559	0.111593
NM_001039243	Erich4	868	0	1.5	2.5	2	6	1.49023	0.878003	Wald Test (two-side)	2.27645	0.385689	0.699727		0	2.11063	1.93283	1.91746	UP_FC1_5	UP_FC1.25				0	0.0528722	0.0805569	0.0635904	0.197019
NM_001039244	Tmem267	1760	32.5	40.5	39.5	53.5	166	41.2635	0.278448	Wald Test (two-side)	0.433284	0.642644	0.520455		32.4134	42.2126	38.6566	51.7714						0.538779	0.704042	0.627722	0.838923	2.70947
NM_001039347	Kcnd3	7600	48	28	28.5	23	127.5	31.8198	-0.672417	Wald Test (two-side)	0.501126	-1.34181	0.179657		48.6202	29.5488	27.0596	22.0508	down_FC0_6	down_FC0_8				0.184276	0.11272	0.104885	0.0835209	0.485401
NM_001039351	Nolc1	3644	2297.5	2604.5	2906	3007	10815	2691.76	0.165406	Wald Test (two-side)	0.08959	1.84625	0.0648557	0.389524	2327.69	2748.04	2808.4	2882.9						18.3957	21.8676	22.3049	22.7738	85.3421
NM_001039352	Nolc1	3650	2301	2607	2912	3010	10830	2695.48	0.16584	Wald Test (two-side)	0.0895239	1.85246	0.0639591	0.386442	2330.73	2751.21	2814.2	2885.77						18.3935	21.8526	22.3142	22.7591	85.3194
NM_001039353	Nolc1	3647	2299	2606.5	2909.5	3009	10824	2693.98	0.165983	Wald Test (two-side)	0.089598	1.85253	0.0639491	0.386442	2328.7	2750.15	2812.27	2884.82						18.3926	21.8664	22.3134	22.7702	85.3426
NM_001039356	Hmga1	1786	674.5	645	674.5	658	2652	661.398	-0.0885957	Wald Test (two-side)	0.118156	-0.74982	0.453363	0.864201	682.708	680.678	651.364	630.844						11.019	11.0493	10.5629	10.1678	42.7989
NM_001039363	Tsc2	6095	1483	1410.5	1656.5	1815	6365	1582.66	0.159845	Wald Test (two-side)	0.0903128	1.7699	0.076743	0.425108	1502.16	1487.99	1600.38	1740.09						7.09917	7.08036	7.60152	8.21834	29.9994
NM_001039368	Polr2k	620	72.5	77	80	78	307.5	76.5709	-0.019314	Wald Test (two-side)	0.312633	-0.0617785	0.950739	0.988525	72.9303	81.2593	77.3132	74.7809						3.41182	3.79975	3.60895	3.47203	14.2926
NM_001039371	Slc22a15	6624	264	282.5	306.5	273	1126	280.616	-0.019109	Wald Test (two-side)	0.174553	-0.109474	0.912826	0.982587	267.411	297.599	295.723	261.733						1.16285	1.30483	1.29417	1.13743	4.89928
NM_001039373	Mtcp1	1628	54.5	50.5	64	80	249	61.5031	0.366535	Wald Test (two-side)	0.352063	1.04111	0.297826	0.761268	54.6977	52.7658	61.8506	76.6983		UP_FC1.25				0.976747	0.949058	1.09953	1.35618	4.38152
NM_001039376	Pde4dip	8312	67.5	76	72.5	81.5	297.5	74.32	-0.00786539	Wald Test (two-side)	0.319719	-0.0246009	0.980373	0.994457	68.8786	80.204	69.5819	78.6158						0.23694	0.279746	0.243958	0.270603	1.03125
NM_001039385	Vgf	2549	129	123	167	171.5	590.5	146.691	0.325032	Wald Test (two-side)	0.228824	1.42044	0.155479	0.59523	130.667	129.804	161.391	164.901		UP_FC1.25				1.47659	1.47636	1.83244	1.85684	6.64223
NM_001039386	Nsmf	2915	1320.5	1296	1270.5	1284.5	5171.5	1290.77	-0.137735	Wald Test (two-side)	0.0927945	-1.4843	0.13773	0.56668	1337.05	1367.69	1227.35	1231.01						13.2172	13.6026	12.1904	12.1612	51.1715
NM_001039387	Nsmf	2910	1320	1293.5	1268.5	1283	5165	1289.52	-0.13831	Wald Test (two-side)	0.092796	-1.49048	0.136099	0.562299	1337.05	1365.58	1225.41	1230.05						13.2349	13.5997	12.1921	12.1679	51.1946
NM_001039388	Wdr37	4618	1041.5	892.5	994	942	3870	965.136	-0.0998349	Wald Test (two-side)	0.108463	-0.920448	0.357339	0.803377	1055.46	941.341	960.616	903.123						6.5803	5.91303	6.02026	5.62961	24.1432
NM_001039389	Wdr37	3795	202.5	172	197	185.5	757	188.708	-0.0671004	Wald Test (two-side)	0.205879	-0.325921	0.744484	0.951593	204.61	181.514	190.384	178.324						1.55687	1.38667	1.4519	1.349	5.74445
NM_001039390	Pkig	1132	151.5	140.5	143.5	180.5	616	153.361	0.0471569	Wald Test (two-side)	0.230644	0.204458	0.837996	0.97296	153.964	147.744	139.164	172.571						3.90487	3.7974	3.54559	4.4006	15.6484
NM_001039391	Pkig	1047	151.5	140.5	143	179	614	152.879	0.0382215	Wald Test (two-side)	0.231035	0.165436	0.868601	0.977449	153.964	147.744	138.197	171.612						4.22188	4.10568	3.82008	4.71832	16.866
NM_001039392	Tmsb10	622	2446.5	2378.5	2139.5	2261.5	9226	2305.98	-0.235201	Wald Test (two-side)	0.079512	-2.95806	0.00309582	0.0533291	2477.6	2509.54	2068.13	2168.64			P0_05		P0_1	114.761	116.995	96.2065	100.343	428.306
NM_001039394	Rab43	4600	832.5	867.5	867.5	819	3386.5	845.703	-0.114762	Wald Test (two-side)	0.11125	-1.03157	0.302274	0.762399	842.75	916.014	838.848	785.199						5.2804	5.76989	5.27466	4.91368	21.2386
NM_001039466	Trim46	2710	344	282.5	247.5	230.5	1104.5	276.555	-0.490011	Wald Test (two-side)	0.177363	-2.76276	0.00573156	0.0833546	348.445	297.599	239.671	220.508		down_FC0_8	P0_05		P0_1	3.70364	3.18937	2.5544	2.34738	11.7948
NM_001039472	Kif21b	9080	452.5	456	402	447.5	1758	439.268	-0.198869	Wald Test (two-side)	0.142442	-1.39614	0.162672	0.606174	457.84	481.224	388.499	429.511						1.45403	1.53651	1.23829	1.36015	5.58898
NM_001039474	Tcerg1	4385	2698	2625	2963	3053.5	11339.5	2823.63	0.073725	Wald Test (two-side)	0.0747739	0.985972	0.324147	0.780379	2732.86	2770.2	2863.49	2927.96						17.952	18.3154	18.8993	19.2181	74.3847
NM_001039478	Lrif1	1596	379	377	465.5	471.5	1693	421.155	0.207952	Wald Test (two-side)	0.142222	1.46217	0.143695	0.578197	383.897	397.854	450.349	452.52						6.92862	7.22711	8.15773	8.15323	30.4667
NM_001039482	Klhl20	4023	744	623	731	693.5	2791.5	695.72	-0.0411579	Wald Test (two-side)	0.122423	-0.336196	0.736723	0.948846	753.613	657.461	706.449	665.358						5.39589	4.73799	5.08218	4.75749	19.9735
NM_001039483	Tmco1	4465	973.5	830.5	939.5	1056.5	3800	945.836	0.0442385	Wald Test (two-side)	0.112222	0.394205	0.69343	0.94058	986.584	875.912	908.43	1012.42						6.36143	5.69081	5.88515	6.53024	24.4676
NM_001039484	Kcnj10	5403	15.5	6	7	4	32.5	8.28461	-1.09172	Wald Test (two-side)	0.986925	-1.10619	0.268645		16.2067	6.33189	6.7649	3.83492	down_FC0_6	down_FC0_8				0.0837022	0.033976	0.0362365	0.0204318	0.174346
NM_001039485	Piezo2	10668	692.5	752	637	626	2707.5	677.577	-0.297484	Wald Test (two-side)	0.12194	-2.4396	0.0147034	0.156027	700.941	793.597	615.606	600.164			P0_05			1.89399	2.15671	1.67009	1.61947	7.34025
NM_001039488	Lrif1	3353	585	574	707	725.5	2591.5	644.4	0.203019	Wald Test (two-side)	0.119411	1.70018	0.0890976	0.457611	592.558	605.751	683.255	696.037						5.09052	5.23762	5.89751	5.97152	22.1972
NM_001039493	Plekhm3	8552	380	392.5	339.5	353.5	1465.5	366.641	-0.257399	Wald Test (two-side)	0.152037	-1.69301	0.0904538	0.462315	384.91	413.684	328.581	339.39						1.29645	1.4042	1.11034	1.14078	4.95177
NM_001039494	Catsperz	774	0	3	4.5	0.5	8	1.7579	0.294395	Wald Test (two-side)	2.2897	0.128574	0.897695		0	3.16595	3.86566	0						0	0.118587	0.162613	0.0178283	0.299028
NM_001039507	Lipe	2773	30	34.5	32	39	135.5	33.646	0.0447581	Wald Test (two-side)	0.469532	0.0953249	0.924057		30.3876	35.8807	30.9253	37.3904						0.315654	0.380649	0.322762	0.388147	1.40721
NM_001039509	Pnkd	2944	135	144	129.5	143	551.5	137.86	-0.135545	Wald Test (two-side)	0.237605	-0.570465	0.568362	0.912373	136.744	151.965	125.634	137.098						1.33794	1.49651	1.23031	1.34054	5.4053
NM_001039510	Adora1	4999	101.5	92	109	122	424.5	105.678	0.149413	Wald Test (two-side)	0.268645	0.556173	0.578093	0.91515	103.318	97.089	105.339	116.965						0.592411	0.563068	0.609854	0.673531	2.43886
NM_001039511	Ivns1abp	2783	2331	2446.5	2632	2456.5	9866	2460.17	-0.0128182	Wald Test (two-side)	0.0844528	-0.151779	0.879361	0.979489	2361.12	2581.3	2543.6	2354.64						24.4382	26.896	26.4518	24.3604	102.146
NM_001039512	Ivns1abp	3371	6025	6854.5	6991.5	6500.5	26371.5	6581.22	-0.03794	Wald Test (two-side)	0.0846353	-0.448276	0.653954	0.930753	6102.84	7233.13	6757.17	6231.74						52.1481	62.2118	58.0088	53.2193	225.588
NM_001039514	Dhps	1321	280.5	264	313.5	315	1173	291.919	0.106805	Wald Test (two-side)	0.166463	0.641616	0.521123	0.894944	283.618	278.603	303.454	302						6.19541	6.11444	6.6377	6.58095	25.5285
NM_001039515	Arl4a	3689	994	884.5	661	668.5	3208	804.743	-0.600793	Wald Test (two-side)	0.111897	-5.36918	7.90944e-08	6.91602e-06	1006.84	932.899	638.8	640.431	down_FC0_6	down_FC0_8	P0_05	P0_05	P0_1	7.86173	7.33576	5.01159	5.0012	25.2103
NM_001039519	Gtf2a2	888	363.5	345.5	389	363	1461	364.449	-0.0196609	Wald Test (two-side)	0.152271	-0.129118	0.897264	0.980596	368.703	365.139	375.935	348.019						11.9435	11.9039	12.2523	11.2817	47.3815
NM_001039520	Dnm2	3519	3212	3290	3528.5	3716	13746.5	3424.41	0.0520856	Wald Test (two-side)	0.0752174	0.692467	0.488644	0.879217	3253.5	3471.99	3409.51	3562.64						26.6315	28.6044	28.0449	29.1432	112.424
NM_001039521	Rrn3	3578	1855	1571.5	1929	1959.5	7315	1820.31	0.0811509	Wald Test (two-side)	0.0907529	0.894196	0.371217	0.809287	1878.97	1658.96	1864.21	1879.11						15.1267	13.4379	15.0791	15.1142	58.7578
NM_001039522	Leo1	2178	812	926	1003.5	922.5	3664	913.485	0.0434483	Wald Test (two-side)	0.117295	0.370419	0.711071	0.944157	822.491	977.222	970.281	883.948						10.8777	13.008	12.8867	11.6893	48.4617
NM_001039530	Parp14	7232	974	835	1159	1101.5	4069.5	1011.09	0.220394	Wald Test (two-side)	0.106606	2.06736	0.0386998	0.2859	986.584	881.188	1120.07	1056.52			P0_05			3.92953	3.53251	4.48237	4.20346	16.1479
NM_001039532	Zfp784	2142	197.5	181	194	182	754.5	188.386	-0.113633	Wald Test (two-side)	0.204256	-0.556329	0.577986	0.91515	200.558	191.012	187.484	174.489						2.69022	2.58532	2.53317	2.34495	10.1537
NM_001039533	Pdxdc1	3566	1501	1519.5	1663.5	1656	6340	1580.06	0.0326837	Wald Test (two-side)	0.0883053	0.370121	0.711292	0.944157	1520.39	1604.08	1608.11	1587.66						12.2812	13.0369	13.0474	12.8162	51.1817
NM_001039534	Pstk	1121	168.5	154	179	167	668.5	166.446	0.00151933	Wald Test (two-side)	0.216313	0.00702373	0.994396	0.998219	170.171	162.519	172.988	160.108						4.38565	4.20311	4.46612	4.11142	17.1663
NM_001039536	Pigl	3804	311.5	297.5	278.5	305.5	1193	298.137	-0.165825	Wald Test (two-side)	0.166405	-0.996519	0.318998	0.775069	316.031	314.484	268.663	293.371						2.38923	2.39278	2.0477	2.21642	9.04613
NM_001039537	Lif	4092	4.5	7	10	13.5	35	8.63131	1.01659	Wald Test (two-side)	0.942713	1.07836	0.280871		4.05168	7.38721	9.66415	13.4222	UP_FC1_5	UP_FC1.25				0.0320861	0.0523381	0.0683513	0.0910498	0.243825
NM_001039543	Mlf1	1151	9	17.5	22.5	13	62	15.4591	0.265246	Wald Test (two-side)	0.719385	0.368713	0.712342		9.11628	18.9957	21.2611	12.4635						0.228143	0.465177	0.546751	0.311709	1.55178
NM_001039546	Myo6	7833	1973.5	2069	2651.5	2530.5	9224.5	2292.87	0.254258	Wald Test (two-side)	0.0840679	3.02443	0.00249102	0.0456046	1999.5	2183.45	2562.93	2425.58			P0_05	P0_05	P0_1	7.35105	8.08143	9.46773	8.91578	33.816
NM_001039551	Cnnm3	5280	383.5	362.5	403.5	450.5	1600	398.211	0.0921867	Wald Test (two-side)	0.147794	0.62375	0.532792	0.899837	388.961	382.024	390.432	431.428						2.1192	2.10054	2.13743	2.35473	8.7119
NM_001039552	Ermard	2554	130	141	130	114	515	128.852	-0.255319	Wald Test (two-side)	0.247358	-1.03218	0.301987	0.762203	131.68	148.799	125.634	109.295						1.48512	1.6891	1.42366	1.23187	5.82975
NM_001039556	Rad54b	2908	99.5	92.5	71	81.5	344.5	86.4031	-0.430232	Wald Test (two-side)	0.296551	-1.45079	0.146839	0.581397	101.292	97.089	68.6155	78.6158		down_FC0_8				0.998318	0.973203	0.682883	0.773471	3.42788
NM_001039557	Mroh8	3435	61	64	65	68	258	64.3347	-0.0143695	Wald Test (two-side)	0.339622	-0.0423103	0.966251	0.992562	61.7881	67.5402	62.817	65.1936						0.518135	0.570045	0.52926	0.54634	2.16378
NM_001039558	Smco3	2048	3	2.5	6	4.5	16	3.6957	0.901338	Wald Test (two-side)	1.40739	0.640434	0.52189		3.03876	2.11063	5.79849	3.83492	UP_FC1_5	UP_FC1.25				0.0427397	0.0373479	0.0819415	0.0606406	0.22267
NM_001039560	Gcnt7	2214	1	0.5	4	1	6.5	1.45933	2.22726	Wald Test (two-side)	2.49186	0.893813	0.371422		1.01292	0	3.86566	0.958729	UP_FC1_5	UP_FC1.25				0.0131784	0.00690953	0.0505318	0.0124653	0.0830851
NM_001039562	Ankrd37	897	9	8.5	9	14	40.5	9.91969	0.333108	Wald Test (two-side)	0.858663	0.387938	0.698062		9.11628	8.44252	8.69773	13.4222		UP_FC1.25				0.292745	0.289923	0.280629	0.430741	1.29404
NM_001039578	Evi5l	2922	35.5	33.5	50	40.5	159.5	39.7539	0.260379	Wald Test (two-side)	0.433522	0.600614	0.548097		36.4651	35.8807	48.3207	38.3492						0.354477	0.350768	0.4786	0.382522	1.56637
NM_001039581	Abca3	6372	1298.5	1147.5	1378	1470.5	5294.5	1316.83	0.117526	Wald Test (two-side)	0.0962383	1.2212	0.222012	0.695498	1314.77	1211.5	1331.72	1409.33						5.94575	5.50976	6.04862	6.36899	23.8731
NM_001039586	Glyctk	4083	74.5	73	58	52	257.5	64.475	-0.521234	Wald Test (two-side)	0.341031	-1.52841	0.126412	0.543968	74.9561	77.038	56.0521	49.8539		down_FC0_8				0.532374	0.547015	0.397312	0.351484	1.82818
NM_001039644	Edem3	6582	1617.5	1461.5	1587	1599.5	6265.5	1562.36	-0.0528427	Wald Test (two-side)	0.08889	-0.594473	0.552196	0.907232	1638.9	1542.87	1533.7	1533.97						7.17012	6.79355	6.74375	6.70668	27.4141
NM_001039645	Asphd1	534	2	1	1.5	4	8.5	2.21223	0.901416	Wald Test (two-side)	1.81252	0.497329	0.618957		2.02584	1.05532	1.93283	3.83492	UP_FC1_5	UP_FC1.25				0.109277	0.0572947	0.0785656	0.206728	0.451866
NM_001039646	Gbp10	3515	6	4.5	0	3	13.5	3.29374	-1.83872	Wald Test (two-side)	1.63545	-1.12429	0.26089		6.07752	4.22126	0	2.87619	down_FC0_6	down_FC0_8				0.0498042	0.0391691	0	0.0235547	0.112528
NM_001039657	Tesmin	2223	3	8	12.5	8.5	32	7.68702	0.751349	Wald Test (two-side)	1.00688	0.746211	0.45554		3.03876	8.44252	11.597	7.66983	UP_FC1_5	UP_FC1.25				0.0393751	0.110105	0.157273	0.105526	0.412279
NM_001039658	Tesmin	2030	0	3	8	3	14	3.44336	1.75685	Wald Test (two-side)	1.62881	1.07861	0.280762		0	3.16595	7.73132	2.87619	UP_FC1_5	UP_FC1.25				0	0.0452149	0.110224	0.0407855	0.196224
NM_001039669	Iffo1	2854	300.5	300.5	358	370	1329	330.294	0.175628	Wald Test (two-side)	0.158107	1.11081	0.266648	0.737529	303.876	316.595	345.977	354.73						3.07207	3.22141	3.50842	3.5779	13.3798
NM_001039676	Slc39a2	2328	2	2	2	2	8	1.99669	-0.103255	Wald Test (two-side)	1.85117	-0.0557781	0.955519		2.02584	2.11063	1.93283	1.91746						0.0250661	0.0262847	0.0240287	0.0237098	0.0990893
NM_001039677	Slc30a2	3303	12.5	17.5	12	8	50	12.6044	-0.691943	Wald Test (two-side)	0.77546	-0.8923	0.372232		12.155	18.9957	11.597	7.66983	down_FC0_6	down_FC0_8				0.110418	0.162101	0.101614	0.066844	0.440978
NM_001039684	Mks1	2479	77.5	105	116	97.5	396	98.9689	0.119641	Wald Test (two-side)	0.291564	0.410343	0.681554	0.936697	79.0078	110.808	112.104	93.9554						0.912148	1.29589	1.30877	1.08545	4.60226
NM_001039692	Arhgap12	5011	933.5	901	1032	989	3855.5	960.607	0.0364969	Wald Test (two-side)	0.103425	0.352882	0.724177	0.946042	946.067	950.839	997.34	948.183						5.43538	5.50119	5.7602	5.44694	22.1437
NM_001039700	Pkd1l3	6934	453.5	397	442	426	1718.5	428.6	-0.0731672	Wald Test (two-side)	0.143375	-0.510321	0.609827	0.923901	459.866	418.96	427.155	408.419						1.90824	1.75171	1.78288	1.69554	7.13836
NM_001039710	Coq10b	1726	1492.5	1191.5	1349	1337	5370	1338.68	-0.099412	Wald Test (two-side)	0.105083	-0.946031	0.344133	0.795349	1511.28	1257.94	1303.69	1281.82						25.2298	21.1207	21.8602	21.3782	89.5889
NM_001039723	Tmem120b	1846	690	717.5	776.5	733	2917	727.329	-0.0036948	Wald Test (two-side)	0.117066	-0.0315616	0.974822	0.993575	698.915	757.716	749.938	702.748						10.9058	11.8918	11.765	10.9586	45.5211
NM_001039824	Fdx2	800	643	619	661.5	664	2587.5	645.228	-0.0315045	Wald Test (two-side)	0.118989	-0.264767	0.791189	0.964121	651.308	653.24	639.767	636.596						23.451	23.6732	23.1272	22.9065	93.1579
NM_001039878	Strn4	3494	3597.5	3362	3648.5	3703	14311	3567.03	-0.0236655	Wald Test (two-side)	0.0711674	-0.332532	0.739488	0.949831	3644.49	3547.97	3525.48	3550.17						30.0413	29.4395	29.2061	29.2491	117.936
NM_001039934	Map2	5503	5	2	4	3	14	3.47927	-0.0936488	Wald Test (two-side)	1.43606	-0.0652121	0.948005		5.0646	2.11063	3.86566	2.87619						0.0265101	0.0111195	0.0203303	0.0150454	0.0730052
NM_001039939	Asxl1	6969	2550.5	2881	2953	3049	11433.5	2850.07	0.0391386	Wald Test (two-side)	0.0884162	0.442663	0.658009	0.931647	2582.95	3040.36	2853.82	2923.16						10.6781	12.6482	11.8516	12.0745	47.2524
NM_001039951	Zfp606	2316	78	68	66	73	285	71.135	-0.172893	Wald Test (two-side)	0.324482	-0.532827	0.594153	0.918003	79.0078	71.7614	63.7834	69.9872						0.982644	0.89831	0.797054	0.869892	3.5479
NM_001039959	Ahnak	1045	19.5	16.5	33.5	26	95.5	23.7321	0.636491	Wald Test (two-side)	0.563629	1.12927	0.258783		20.2584	16.885	32.8581	24.927	UP_FC1_5	UP_FC1.25				0.544451	0.483085	0.896626	0.686654	2.61082
NM_001039965	Zfp869	3173	707	634.5	681	777	2799.5	697.066	0.0183392	Wald Test (two-side)	0.121767	0.150609	0.880284	0.979489	716.135	669.07	658.129	744.932						6.50114	6.11811	6.00288	6.75821	25.3803
NM_001039967	Zfp869	3280	707	635	681	777	2800	697.33	0.0172453	Wald Test (two-side)	0.121688	0.141718	0.887303	0.979763	716.135	670.125	658.129	744.932						6.28906	5.92319	5.80705	6.53775	24.5571
NM_001040005	Rnf213	16681	3499.5	3486.5	4213	4466.5	15665.5	3894.31	0.209595	Wald Test (two-side)	0.0721641	2.90442	0.00367935	0.0599026	3545.22	3678.83	4071.51	4281.68			P0_05		P0_1	6.12102	6.39475	7.06402	7.38969	26.9695
NM_001040026	Sco1	4272	365.5	334	396.5	363	1459	363.481	0.0146636	Wald Test (two-side)	0.153724	0.0953889	0.924006	0.984767	370.729	352.475	382.7	348.019						2.4963	2.39205	2.59594	2.34507	9.82936
NM_001040072	Nynrin	7403	2058	1691.5	1976.5	2077	7803	1942.77	0.0111382	Wald Test (two-side)	0.0938653	0.118662	0.905543	0.981907	2084.59	1785.59	1909.64	1991.28						8.11106	6.99069	7.46744	7.74301	30.3122
NM_001040085	Sytl2	4710	31.5	27.5	52	42	153	38.1206	0.546247	Wald Test (two-side)	0.444819	1.22802	0.219439		32.4134	29.5488	50.2536	40.2666		UP_FC1.25				0.195133	0.178635	0.308791	0.246099	0.928658
NM_001040087	Sytl2	2926	26	18	36	30	110	27.2211	0.485762	Wald Test (two-side)	0.527081	0.921608	0.356733		26.3359	18.9957	34.7909	28.7619		UP_FC1.25				0.259262	0.188215	0.344121	0.282962	1.07456
NM_001040088	Sytl2	2854	26	18	35.5	30.5	110	27.2211	0.485762	Wald Test (two-side)	0.527081	0.921608	0.356733		26.3359	18.9957	34.7909	28.7619		UP_FC1.25				0.265803	0.192963	0.347902	0.294935	1.1016
NM_001040106	Aak1	19322	1688	1597	1769	1712.5	6766.5	1686.52	-0.0189673	Wald Test (two-side)	0.0861129	-0.22026	0.825668	0.970372	1709.81	1685.34	1709.59	1641.34						2.54895	2.52877	2.5607	2.44602	10.0844
NM_001040111	Arap1	5801	680	642.5	687.5	721.5	2731.5	680.848	-0.00978028	Wald Test (two-side)	0.117114	-0.083511	0.933445	0.985278	688.786	677.512	664.893	692.202						3.42016	3.38865	3.31476	3.43253	13.5561
NM_001040112	Arap1	5281	624.5	587.5	640	666	2518	627.402	0.00505159	Wald Test (two-side)	0.12073	0.0418419	0.966625	0.992644	632.062	620.525	618.506	638.513						3.4503	3.40367	3.38958	3.48048	13.724
NM_001040130	Tmem141	786	16.5	20	19	23	78.5	19.4314	0.11643	Wald Test (two-side)	0.615027	0.189308	0.849851		16.2067	21.1063	18.3619	22.0508						0.612494	0.778509	0.676104	0.807581	2.87469
NM_001040131	Eif4g2	7623	23642.5	22619.5	23745	24093	94100	23466.2	-0.054494	Wald Test (two-side)	0.0571206	-0.954017	0.340075	0.792738	23947.5	23871.2	22947.5	23098.7						90.4915	90.7848	87.1222	87.226	355.624
NM_001040136	Pdzd9	1609	23	20	28.5	25.5	97	24.0975	0.226952	Wald Test (two-side)	0.549779	0.412806	0.679749		23.2972	21.1063	27.0596	24.927						0.417073	0.380303	0.495418	0.437386	1.73018
NM_001040137	Pdzd9	1379	23	19.5	28.5	25.5	96.5	24.0975	0.226952	Wald Test (two-side)	0.549779	0.412806	0.679749		23.2972	21.1063	27.0596	24.927						0.486635	0.43264	0.578047	0.510337	2.00766
NM_001040187	Ddx17	4751	10634.5	10035.5	11539	11373	43582	10854.4	0.0460117	Wald Test (two-side)	0.0609075	0.755436	0.449988	0.862168	10771.4	10591.1	11151.5	10903.6						65.3089	64.6264	67.9306	66.0649	263.931
NM_001040395	Nadk2	3659	247.5	244.5	310	262.5	1064.5	264.869	0.114625	Wald Test (two-side)	0.180101	0.636446	0.524485	0.896372	251.204	257.497	299.589	251.187						1.97357	2.04443	2.36964	1.97992	8.36756
NM_001040396	Selenot	3562	2477.5	2200	2498.5	2437	9613	2395.56	-0.0246128	Wald Test (two-side)	0.0813819	-0.302435	0.76232	0.957155	2510.02	2321.69	2414.1	2336.42						20.2936	18.8966	19.6186	18.8818	77.6906
NM_001040397	Filip1l	3939	1927	1759.5	2173	2236	8095.5	2013.25	0.155716	Wald Test (two-side)	0.0825501	1.88632	0.0592518	0.369436	1951.9	1857.35	2100.02	2143.72						14.2737	13.6666	15.4297	15.6663	59.0362
NM_001040398	Setd1b	8839	885	773	914	864	3436	855.96	-0.000777488	Wald Test (two-side)	0.111352	-0.00698228	0.994429	0.998219	896.434	815.759	883.303	828.342						2.92133	2.67567	2.89218	2.69769	11.1869
NM_001040399	Larp1b	3596	94.5	87.5	105.5	117	404.5	100.673	0.19032	Wald Test (two-side)	0.274262	0.693936	0.487723	0.879217	95.2145	92.8677	102.44	112.171						0.766747	0.744465	0.820569	0.89794	3.22972
NM_001040400	Tet2	9168	477	472.5	557.5	489.5	1996.5	497.577	0.0402732	Wald Test (two-side)	0.137601	0.29268	0.769767	0.958686	483.163	498.109	539.26	469.777						1.51804	1.57682	1.7008	1.47353	6.2692
NM_001040403	Flot2	2608	539	465	521.5	536.5	2062	513.758	-0.0261011	Wald Test (two-side)	0.133611	-0.195351	0.845118	0.97296	545.964	490.722	504.469	513.879						6.03006	5.45508	5.5928	5.67732	22.7553
NM_001040426	Thsd4	8776	21.5	11	13.5	34	80	20.0048	0.442547	Wald Test (two-side)	0.662582	0.667912	0.50419		22.2842	11.6085	13.5298	32.5968		UP_FC1.25				0.0714796	0.0383488	0.0430249	0.106921	0.259774
NM_001040434	Rtl9	4138	6.5	3	4	3	16.5	3.99633	-0.458051	Wald Test (two-side)	1.34143	-0.341466	0.732753		6.07752	3.16595	3.86566	2.87619		down_FC0_8				0.0458314	0.0221813	0.0270366	0.0200084	0.115058
NM_001040435	Tacc3	2632	246	283.5	262.5	245	1037	259.244	-0.168778	Wald Test (two-side)	0.183043	-0.922065	0.356495	0.80304	249.178	299.71	253.201	234.889						2.72703	3.29551	2.7895	2.56898	11.381
NM_001040459	Shroom4	8267	2976	2684.5	3050	2943	11653.5	2904.01	-0.0194559	Wald Test (two-side)	0.0773993	-0.251371	0.801527	0.966209	3014.45	2832.47	2947.57	2821.54						10.5033	9.93508	10.3189	9.82479	40.5821
NM_001040611	Peg10	6662	47669	45152.5	52009	53505.5	198336	49373.6	0.0822091	Wald Test (two-side)	0.0562637	1.46114	0.143977	0.578236	48284.9	47649.6	50262.3	51297.7						208.772	207.364	218.352	221.654	856.141
NM_001040631	C1qtnf5	1254	0	1.5	2	0	3.5	1.01087	-0.121059	Wald Test (two-side)	2.88002	-0.0420342	0.966471		0	2.11063	1.93283	0						0	0.0365974	0.0446082	0	0.0812056
NM_001040632	C1qtnf5	1345	0	1.5	2	0	3.5	1.01087	-0.121059	Wald Test (two-side)	2.88002	-0.0420342	0.966471		0	2.11063	1.93283	0						0	0.0341212	0.0415901	0	0.0757114
NM_001040654	Cdkn2a	845	146	146.5	203.5	165.5	661.5	164.565	0.23874	Wald Test (two-side)	0.224047	1.06558	0.286614	0.753775	147.886	154.076	197.149	159.149						5.04123	5.30441	6.73582	5.40533	22.4868
NM_001040682	Clmn	11854	11	11	6	18	46	11.4515	0.020099	Wald Test (two-side)	0.834939	0.0240724	0.980795		11.1421	11.6085	5.79849	17.2571						0.027075	0.0283912	0.0141569	0.0419072	0.11153
NM_001040683	Med15	3274	1930.5	1798.5	1979	2012.5	7720.5	1923.47	-0.00415412	Wald Test (two-side)	0.082519	-0.0503414	0.95985	0.990999	1954.94	1897.46	1912.54	1928.96						17.2041	16.8069	16.9063	16.9644	67.8817
NM_001040684	Hsd3b7	1762	502.5	521.5	474.5	448.5	1947	486.738	-0.255009	Wald Test (two-side)	0.136304	-1.87088	0.0613616	0.377183	508.486	550.875	458.081	429.511						8.3209	9.05533	7.53204	7.02486	31.9331
NM_001040686	Zfp692	1873	181.5	202.5	232.5	218	834.5	207.684	0.124554	Wald Test (two-side)	0.198519	0.627416	0.530387	0.899191	184.351	213.174	224.208	209.003						2.82735	3.30783	3.4719	3.21218	12.8193
NM_001040690	Rap1gds1	3657	2490	2438.5	2508.5	2745.5	10182.5	2537.87	-0.0109016	Wald Test (two-side)	0.08046	-0.135491	0.892224	0.980356	2522.17	2572.86	2423.77	2632.67						19.8662	20.4011	19.1854	20.7194	80.1721
NM_001040691	Ung	1925	77.5	83.5	71	88	320	80.1595	-0.131497	Wald Test (two-side)	0.310413	-0.423618	0.671845	0.934063	79.0078	88.6465	68.6155	84.3681						1.17466	1.32712	1.0316	1.26163	4.79501
NM_001040695	Uevld	4593	147.5	154	176.5	158.5	636.5	158.5	0.0418301	Wald Test (two-side)	0.223071	0.187519	0.851254	0.974141	149.912	162.519	170.089	151.479						0.936992	1.02584	1.07481	0.952388	3.99003
NM_001040696	Nlrp1b	4142	4.5	8	8	10	30.5	7.4532	0.474625	Wald Test (two-side)	0.998745	0.475221	0.63463		4.05168	8.44252	7.73132	9.58729		UP_FC1.25				0.0316988	0.059093	0.054021	0.0666302	0.211443
NM_001040699	Mtmr7	3430	80	81	94	83	338	84.2329	0.0335525	Wald Test (two-side)	0.299596	0.111992	0.910829	0.982587	81.0336	85.4805	90.843	79.5745						0.680512	0.722515	0.766507	0.667829	2.83736
NM_001040700	BC051019	1934	3	1.5	3.5	2	10	2.73313	0.165236	Wald Test (two-side)	1.60721	0.102809	0.918115		3.03876	2.11063	3.86566	1.91746						0.045259	0.0237296	0.0506167	0.02854	0.148145
NM_001042407	Pex10	1639	81	73.5	101	109	364.5	90.5623	0.335627	Wald Test (two-side)	0.288696	1.16256	0.245007	0.718888	82.0465	78.0933	97.6079	104.501		UP_FC1.25				1.44194	1.37203	1.72355	1.83539	6.37291
NM_001042408	Txnl4a	1653	2779.5	2731	3157	3136	11803.5	2938.88	0.0883235	Wald Test (two-side)	0.0741435	1.19125	0.233555	0.707676	2815.92	2882.07	3050.97	3006.57						49.0607	50.5481	53.4176	52.3581	205.385
NM_001042411	P3h1	2810	499.5	422.5	515	528.5	1965.5	488.929	0.0764612	Wald Test (two-side)	0.137501	0.556079	0.578157	0.91515	506.46	445.343	497.704	506.209						5.18644	4.6002	5.12606	5.19063	20.1033
NM_001042418	Cabyr	1634	12.5	13	8	7	40.5	10.0791	-0.840898	Wald Test (two-side)	0.853312	-0.985452	0.324402		12.155	13.7191	7.73132	6.7111	down_FC0_6	down_FC0_8				0.223202	0.243415	0.136937	0.11823	0.721784
NM_001042419	Cabyr	810	4.5	6	6	2.5	19	4.52488	-0.427581	Wald Test (two-side)	1.28369	-0.333087	0.739069		4.05168	6.33189	5.79849	1.91746		down_FC0_8				0.162094	0.226632	0.20718	0.0851797	0.681087
NM_001042420	Cabyr	1515	12.5	11.5	6	7	37	9.3321	-0.988096	Wald Test (two-side)	0.890032	-1.11018	0.266921		12.155	12.6638	5.79849	6.7111	down_FC0_6	down_FC0_8				0.240734	0.232242	0.11077	0.127517	0.711263
NM_001042421	Kntc1	6895	25.5	32	30	28.5	116	28.9857	-0.105324	Wald Test (two-side)	0.504789	-0.20865	0.834722		26.3359	33.7701	28.9924	26.8444						0.107906	0.141995	0.121694	0.114075	0.48567
NM_001042438	Zhx1	5224	884.5	857	1108.5	1117	3967	985.379	0.250924	Wald Test (two-side)	0.101646	2.46861	0.0135639	0.148585	895.421	904.405	1070.79	1070.9			P0_05			4.94009	5.01919	5.93492	5.90107	21.7953
NM_001042451	Snca	1278	41.5	17.5	41	18	118	29.6046	-0.116462	Wald Test (two-side)	0.57202	-0.203598	0.838668		42.5426	18.9957	39.623	17.2571						0.947452	0.418951	0.897296	0.388707	2.65241
NM_001042484	Golga7	1810	2920	2280.5	2487.5	2628	10316	2571.96	-0.12369	Wald Test (two-side)	0.0970796	-1.27411	0.202624	0.668184	2957.73	2406.12	2404.44	2519.54						47.07	38.5485	38.4386	40.0708	164.128
NM_001042485	Tmem183a	3156	1628.5	1607	1863.5	1819.5	6918.5	1722.8	0.0843917	Wald Test (two-side)	0.0855686	0.986246	0.324013	0.780229	1649.03	1695.89	1801.4	1744.89						15.0554	15.5788	16.5149	15.911	63.06
NM_001042487	Dlgap4	3606	3824	3572.5	3500	3641.5	14538	3629.28	-0.152992	Wald Test (two-side)	0.071605	-2.13661	0.03263	0.256374	3873.41	3769.59	3382.45	3491.69			P0_05			30.9409	30.3112	27.1472	27.8699	116.269
NM_001042488	Dlgap4	2905	3347	3307	3312	3398.5	13364.5	3334.67	-0.0911822	Wald Test (two-side)	0.0724104	-1.25924	0.207943	0.675273	3390.24	3489.93	3200.77	3257.76						33.6163	34.8292	31.888	32.2866	132.62
NM_001042489	Hvcn1	2780	330.5	292	314.5	333	1270	316.282	-0.045212	Wald Test (two-side)	0.162473	-0.278273	0.780802	0.961326	334.264	308.152	303.454	319.257						3.4687	3.21362	3.16416	3.30583	13.1523
NM_001042491	Anapc5	2703	3124	3238.5	3313	3393.5	13069	3259.28	-0.0277127	Wald Test (two-side)	0.0758992	-0.365125	0.715018	0.94495	3164.36	3417.11	3201.73	3253.93						33.7214	36.6567	34.2814	34.6484	139.308
NM_001042499	Rabl3	2012	466	382.5	411	442.5	1702	424.026	-0.0927074	Wald Test (two-side)	0.148423	-0.624616	0.532223	0.89954	472.021	403.13	397.197	423.758						6.75769	5.81647	5.71342	6.06969	24.3573
NM_001042501	Fam133b	2289	410	438.5	464	437.5	1750	436.466	-0.0148498	Wald Test (two-side)	0.143571	-0.103431	0.917621	0.983842	415.297	462.228	448.417	419.923						5.22611	5.86111	5.66963	5.27489	22.0317
NM_001042502	Pitx2	2312	36	39	36	47	158	39.3684	0.0415515	Wald Test (two-side)	0.436756	0.0951366	0.924206		36.4651	41.1573	34.7909	45.0603						0.454313	0.516099	0.435509	0.561036	1.96696
NM_001042503	Trim71	5186	214.5	202	227	200	843.5	210.265	-0.0647265	Wald Test (two-side)	0.196172	-0.329948	0.741439	0.95034	216.765	213.174	219.376	191.746						1.2068	1.19172	1.22427	1.06434	4.68712
NM_001042504	Pitx2	1802	31	30.5	32	40.5	134	33.0836	0.135799	Wald Test (two-side)	0.47252	0.287393	0.773812		31.4005	31.6595	30.9253	38.3492						0.501934	0.517846	0.496681	0.620271	2.13673
NM_001042513	Txnrd1	3400	5623	5240	5598.5	5765.5	22227	5540.88	-0.0374609	Wald Test (two-side)	0.0663628	-0.564487	0.572423	0.913103	5695.65	5529.85	5409.99	5528.03						48.2536	47.1529	46.0548	46.7993	188.261
NM_001042514	Txnrd1	3489	5571.5	5175	5531.5	5699.5	21977.5	5479.05	-0.0387838	Wald Test (two-side)	0.0666481	-0.581918	0.560622	0.910761	5643.99	5461.26	5346.21	5464.75						46.592	45.3801	44.3429	45.0834	181.398
NM_001042523	Txnrd1	3617	5528.5	5133	5480.5	5654	21796	5433.24	-0.0398361	Wald Test (two-side)	0.0667892	-0.596445	0.550878	0.906766	5599.42	5416.93	5295.95	5420.65						44.5963	43.4189	42.3793	43.1408	173.535
NM_001042527	Blm	4574	215.5	210.5	231.5	212.5	870	216.966	-0.043074	Wald Test (two-side)	0.191958	-0.224393	0.822451	0.970117	218.791	221.616	224.208	203.251						1.37465	1.40803	1.41559	1.28216	5.48043
NM_001042528	Cacna1b	9721	36	38	30.5	13	117.5	29.5058	-0.885569	Wald Test (two-side)	0.538158	-1.64555	0.0998555		36.4651	40.102	28.9924	12.4635	down_FC0_6	down_FC0_8				0.108052	0.119599	0.0877549	0.0369074	0.352313
NM_001042534	Capg	1388	2265.5	2181	1956.5	1690.5	8093.5	2026.87	-0.389021	Wald Test (two-side)	0.092163	-4.22101	2.4321e-05	0.000993752	2295.28	2301.64	1890.31	1620.25		down_FC0_8	P0_05	P0_05	P0_1	47.6228	48.0753	39.4251	33.613	168.736
NM_001042541	Akap1	3745	1181	1230.5	1377	1521	5309.5	1320.82	0.161357	Wald Test (two-side)	0.0983384	1.64083	0.100833	0.489062	1196.26	1298.04	1330.75	1458.23						9.20107	10.0528	10.2841	11.2088	40.7467
NM_001042556	Rpf2	1818	381.5	426	431.5	439.5	1678.5	418.958	0.00540251	Wald Test (two-side)	0.147502	0.0366267	0.970783	0.993172	386.936	449.564	417.491	421.841						6.12267	7.16922	6.63849	6.67185	26.6022
NM_001042557	Map2k7	1700	496.5	477	530	524	2027.5	505.092	0.0125336	Wald Test (two-side)	0.131469	0.0953349	0.924049	0.984767	502.408	503.385	512.2	502.374						8.52139	8.58471	8.71986	8.50674	34.3327
NM_001042558	Apaf1	6528	1943	1809.5	2138.5	2206.5	8097.5	2014.84	0.108441	Wald Test (two-side)	0.0817625	1.32629	0.184743	0.639707	1968.1	1910.12	2066.2	2114.96						8.68426	8.48075	9.16245	9.32835	35.6558
NM_001042564	Cd27	1258	23	19	20	17.5	79.5	19.9834	-0.24541	Wald Test (two-side)	0.603313	-0.406771	0.684176		23.2972	20.051	19.3283	17.2571						0.533442	0.462092	0.444664	0.383918	1.82412
NM_001042565	Wsb1	2337	5594.5	5118.5	5486	5364	21563	5377.94	-0.0836542	Wald Test (two-side)	0.0680804	-1.22876	0.219163	0.692028	5666.28	5401.1	5301.75	5142.62						69.8462	67.01	65.6568	63.3448	265.858
NM_001042580	Cd63	930	3427	3023.5	3189	2955	12594.5	3144.37	-0.171859	Wald Test (two-side)	0.0809182	-2.12386	0.033682	0.261931	3471.28	3191.27	3081.9	2833.04			P0_05			107.516	99.4679	95.9078	87.6911	390.582
NM_001042591	Arrdc3	4080	2703	2215.5	2975.5	2877.5	10771.5	2677.94	0.150393	Wald Test (two-side)	0.0889516	1.69073	0.0908891	0.463432	2737.92	2338.58	2876.05	2759.22						19.3297	16.6137	20.3978	19.4642	75.8054
NM_001042592	Arrdc4	3893	562	502	705.5	740.5	2510	622.694	0.340424	Wald Test (two-side)	0.122896	2.77002	0.00560529	0.0820708	569.261	529.768	682.289	709.459		UP_FC1.25	P0_05		P0_1	4.21204	3.94526	5.06868	5.24955	18.4755
NM_001042593	Hbs1l	2764	1264.5	1327.5	1528	1545.5	5665.5	1410.17	0.142097	Wald Test (two-side)	0.0935789	1.51847	0.128896	0.54904	1280.33	1401.46	1476.68	1482.19						13.3481	14.6944	15.4621	15.4316	58.9363
NM_001042605	Cd74	1404	2.5	1.5	3	3	10	2.47798	0.481734	Wald Test (two-side)	1.67806	0.287077	0.774054		2.02584	2.11063	2.89924	2.87619		UP_FC1.25				0.0519533	0.0326874	0.0597636	0.0589706	0.203375
NM_001042607	Ryk	3241	898.5	901	938.5	959.5	3697.5	921.83	-0.0261192	Wald Test (two-side)	0.104757	-0.249331	0.803105	0.966231	909.602	950.839	906.497	920.38						8.08871	8.50554	8.09912	8.17047	32.8638
NM_001042613	Selenop	2008	1358.5	1293	1198	1152	5001.5	1250.57	-0.27652	Wald Test (two-side)	0.0945554	-2.92442	0.00345099	0.0576307	1375.55	1364.52	1157.77	1104.46			P0_05		P0_1	19.7395	19.7011	16.6869	15.8332	71.9608
NM_001042614	Selenop	2091	1358	1292.5	1198.5	1151.5	5000.5	1250.31	-0.275966	Wald Test (two-side)	0.0945674	-2.91819	0.00352064	0.0582158	1375.55	1363.47	1157.77	1104.46			P0_05		P0_1	18.949	18.9118	16.0312	15.1982	69.0901
NM_001042615	Htra3	2200	5.5	3.5	7	8	24	6.18338	0.485365	Wald Test (two-side)	1.08004	0.449397	0.653146		6.07752	4.22126	6.7649	7.66983		UP_FC1.25				0.0729424	0.0486745	0.0889934	0.100357	0.310967
NM_001042617	Cadps	5427	26	14.5	27	25	92.5	22.7929	0.281662	Wald Test (two-side)	0.581722	0.484186	0.628254		26.3359	14.7744	26.0932	23.9682						0.139783	0.0817455	0.139151	0.127134	0.487813
NM_001042620	Dhx15	2995	4335.5	3932	4320	4457	17044.5	4247.37	-0.0159663	Wald Test (two-side)	0.0709623	-0.224997	0.821982	0.970117	4392.02	4149.5	4174.91	4273.05						42.236	40.1673	40.3431	41.0702	163.817
NM_001042623	Phc1	3727	593	581.5	701	663	2538.5	631.987	0.112225	Wald Test (two-side)	0.121444	0.924093	0.355438	0.802096	600.662	614.193	677.457	635.637						4.64232	4.7736	5.26067	4.90948	19.5861
NM_001042634	Clk1	1816	2579	2894.5	3142.5	3096	11712	2917.78	0.0838828	Wald Test (two-side)	0.0870843	0.963236	0.335429	0.789268	2612.32	3054.08	3036.48	2968.22						41.4358	48.7656	48.3996	47.0507	185.652
NM_001042649	Dcun1d2	2943	257.5	281.5	288	268.5	1095.5	273.55	-0.0619945	Wald Test (two-side)	0.17581	-0.352623	0.724371	0.946042	261.333	297.599	278.327	256.939						2.55286	2.92647	2.73706	2.51788	10.7343
NM_001042650	Dcun1d2	2847	249.5	272	279	261.5	1062	265.273	-0.0525045	Wald Test (two-side)	0.177626	-0.29559	0.767543	0.957968	253.23	287.046	269.63	251.187						2.55696	2.92306	2.74094	2.53493	10.7559
NM_001042651	Dcun1d2	2929	256	277.5	281.5	264	1079	269.58	-0.0719979	Wald Test (two-side)	0.176411	-0.408126	0.683181	0.936986	259.308	293.378	272.529	253.104						2.55012	2.89868	2.68808	2.48751	10.6244
NM_001042652	Nusap1	2849	54.5	49.5	52	41.5	197.5	49.4959	-0.24786	Wald Test (two-side)	0.389249	-0.636765	0.524278		54.6977	52.7658	50.2536	40.2666						0.558141	0.53158	0.510497	0.40201	2.00223
NM_001042653	Oip5	1549	21	18	19	24.5	82.5	20.4096	0.0387214	Wald Test (two-side)	0.598338	0.0647149	0.948401		21.2713	18.9957	18.3619	23.0095						0.395556	0.355531	0.343072	0.436512	1.53067
NM_001042655	Tbc1d17	2582	648.5	686	794.5	760	2889	719.071	0.116368	Wald Test (two-side)	0.118	0.986171	0.324049	0.780231	656.372	723.946	767.333	728.634						7.32814	8.12875	8.60637	8.12341	32.1867
NM_001042659	Fzd5	6803	254	230	259	250	993	247.497	-0.0294651	Wald Test (two-side)	0.180129	-0.163578	0.870064	0.977449	257.282	242.723	250.301	239.682						1.08936	1.03439	1.06483	1.01419	4.20278
NM_001042660	Smad7	4435	687.5	673	841.5	883.5	3085.5	767.088	0.239607	Wald Test (two-side)	0.112117	2.13712	0.0325885	0.256345	696.889	710.227	813.721	847.516			P0_05			4.52292	4.64277	5.30693	5.49786	19.9705
NM_001042670	Mterf1b	1364	13.5	19	18	27	77.5	19.3783	0.340239	Wald Test (two-side)	0.626404	0.543162	0.587018		14.1809	20.051	17.3955	25.8857		UP_FC1.25				0.288775	0.426182	0.369097	0.546299	1.63035
NM_001042672	Gpcpd1	3371	715.5	686.5	752	720.5	2874.5	716.556	-0.0324224	Wald Test (two-side)	0.115094	-0.281704	0.77817	0.960411	725.251	723.946	726.744	690.285						6.19286	6.23071	6.23938	5.8987	24.5617
NM_001042673	Fancc	3150	68.5	70.5	71.5	86.5	297	73.6958	0.0913084	Wald Test (two-side)	0.320753	0.284669	0.775898	0.960106	68.8786	73.8721	69.5819	82.4507						0.634483	0.684754	0.63486	0.757856	2.71195
NM_001042674	Rbpms	2455	2929.5	2421	2721	2918.5	10990	2737.49	-0.0253908	Wald Test (two-side)	0.0886383	-0.286454	0.774531	0.959989	2967.86	2554.92	2629.61	2797.57						34.8163	30.1717	30.9999	32.8087	128.796
NM_001042675	Rbpms	1087	1938.5	1687	1684	1854	7163.5	1787.07	-0.13687	Wald Test (two-side)	0.0920245	-1.48732	0.136931	0.564348	1963.04	1780.32	1627.44	1777.48						52.0327	47.4834	43.3306	47.0718	189.919
NM_001042699	Syne3	5431	29.5	15	14	13	71.5	18.0527	-0.832496	Wald Test (two-side)	0.661914	-1.25771	0.208497		30.3876	15.8297	13.5298	12.4635	down_FC0_6	down_FC0_8				0.158483	0.0845021	0.0720993	0.0660609	0.381145
NM_001042707	Ilf3	3530	2100	2197.5	2400.5	2510	9208	2293.13	0.0880114	Wald Test (two-side)	0.0830542	1.05969	0.289287	0.755444	2127.13	2319.58	2319.4	2406.41						17.3574	19.0463	19.02	19.6237	75.0473
NM_001042708	Ilf3	3756	2052	2154	2385	2446.5	9037.5	2250.4	0.0958431	Wald Test (two-side)	0.0831006	1.15334	0.248771	0.721862	2078.51	2273.15	2304.9	2345.05						15.9401	17.5459	17.7601	17.9763	69.2225
NM_001042709	Ilf3	3718	2034	2137.5	2364	2424.5	8960	2231.28	0.0946377	Wald Test (two-side)	0.083382	1.13499	0.256379	0.72808	2060.28	2256.26	2284.6	2323.96						15.9618	17.5895	17.7836	17.9967	69.3316
NM_001042710	Prss57	2686	13.5	6	9	10	38.5	9.69945	-0.168844	Wald Test (two-side)	0.88174	-0.191489	0.848142		14.1809	6.33189	8.69773	9.58729						0.146645	0.0683441	0.0937172	0.102748	0.411455
NM_001042714	Ankdd1b	3299	8.5	10	11.5	9	39	9.72051	0.117447	Wald Test (two-side)	0.863452	0.136021	0.891805		8.10336	10.5532	11.597	8.62856						0.0751756	0.0927414	0.0974985	0.0752907	0.340706
NM_001042719	Ddhd1	5185	328	294.5	450.5	392.5	1465.5	363.302	0.335135	Wald Test (two-side)	0.157528	2.12746	0.0333818	0.260431	332.238	310.263	434.887	375.822		UP_FC1.25	P0_05			1.84572	1.73777	2.43013	2.08916	8.10277
NM_001042725	Calcr	3454	3	5.5	11.5	11.5	31.5	8.11809	1.30609	Wald Test (two-side)	0.983078	1.32858	0.183988		3.03876	6.33189	11.597	11.5047	UP_FC1_5	UP_FC1.25				0.0253419	0.0487188	0.0931232	0.0918875	0.259071
NM_001042726	Pcdh8	3707	5.5	13	9	15	42.5	10.7188	0.22499	Wald Test (two-side)	0.85153	0.264219	0.791611		6.07752	13.7191	8.69773	14.3809						0.0432893	0.107294	0.0679051	0.111673	0.330162
NM_001042727	Rarg	2710	417	345.5	472	517	1751.5	434.834	0.272864	Wald Test (two-side)	0.146793	1.85884	0.0630503	0.382962	422.388	365.139	456.148	495.663						4.48959	3.90063	4.87142	5.26505	18.5267
NM_001042743	Mast2	5692	918	855.5	958.5	966.5	3698.5	921.292	0.0145872	Wald Test (two-side)	0.104276	0.13989	0.888747	0.979763	929.861	903.35	925.825	926.132						4.70563	4.59845	4.70988	4.68617	18.7001
NM_001042752	Neo1	7275	1409	1214	1322.5	1422	5367.5	1337.32	-0.0366133	Wald Test (two-side)	0.0982561	-0.372631	0.709423	0.943756	1427.2	1281.15	1277.6	1363.31						5.65091	5.10554	5.08447	5.39446	21.2354
NM_001042760	Slc22a18	1520	8	4	4.5	5.5	22	5.48566	-0.359885	Wald Test (two-side)	1.15348	-0.312	0.75504		8.10336	4.22126	3.86566	5.75237		down_FC0_8				0.153563	0.0805142	0.082804	0.099862	0.416743
NM_001042779	Sema3b	3724	47.5	55	60	79.5	242	60.3364	0.337487	Wald Test (two-side)	0.360671	0.93572	0.349417	0.797967	48.6202	58.0423	57.9849	76.6983		UP_FC1.25				0.372155	0.451865	0.450634	0.589167	1.86382
NM_001043335	Eml1	4136	200.5	222	247	216.5	886	220.663	0.0296277	Wald Test (two-side)	0.195991	0.151169	0.879843	0.979489	202.584	234.28	238.704	207.085						1.41441	1.64221	1.67032	1.44464	6.17157
NM_001043336	Eml1	3753	200	221.5	243.5	215	880	219.699	0.017093	Wald Test (two-side)	0.195982	0.087217	0.930499	0.985179	202.584	234.28	235.805	206.127						1.55486	1.80572	1.81469	1.58103	6.75631
NM_001043354	Rorb	9277	30.5	18	25.5	17	91	22.7021	-0.255599	Wald Test (two-side)	0.587251	-0.435247	0.663383		30.3876	18.9957	25.1268	16.2984						0.0959251	0.0593637	0.0768803	0.0505734	0.282743
NM_001043355	Map6	2330	17.5	8	10.5	18	54	13.3991	0.0107527	Wald Test (two-side)	0.770184	0.0139612	0.988861		18.2326	8.44252	9.66415	17.2571						0.21914	0.105049	0.126042	0.213205	0.663436
NM_001044371	Rad17	2702	568	574.5	681	652	2475.5	616.077	0.1198	Wald Test (two-side)	0.122842	0.975236	0.329443	0.783927	575.339	605.751	658.129	625.091						6.13343	6.5052	7.04927	6.65953	26.3474
NM_001044380	Hhipl1	2594	2	2	1	3.5	8.5	2.23445	0.216147	Wald Test (two-side)	1.79319	0.120537	0.904058		2.02584	2.11063	0.966415	3.83492						0.0224957	0.0235893	0.0107823	0.0372374	0.0941048
NM_001044382	Prok1	4024	6	4	8	4.5	22.5	5.46625	0.165308	Wald Test (two-side)	1.15572	0.143035	0.886263		6.07752	4.22126	7.73132	3.83492						0.0435044	0.0304129	0.0556051	0.0308628	0.160385
NM_001044383	Ubtf	4424	3385	3482.5	3620	3855.5	14343	3574.66	0.0186763	Wald Test (two-side)	0.075682	0.246773	0.805084	0.966611	3428.73	3674.61	3498.42	3696.86						22.3246	24.0842	22.8863	24.0517	93.3469
NM_001044384	Timp1	882	992.5	911.5	556	568.5	3028.5	762.287	-0.862749	Wald Test (two-side)	0.11337	-7.61002	2.74063e-14	5.99102e-12	1004.82	962.447	537.327	544.558	down_FC0_6	down_FC0_8	P0_05	P0_05	P0_1	32.8324	31.6187	17.6315	17.7886	99.8712
NM_001044386	Zfx	6991	1157	1060.5	1097	1075.5	4390	1095.58	-0.131152	Wald Test (two-side)	0.0989866	-1.32495	0.185188	0.639831	1171.95	1118.63	1060.16	1031.59						4.82874	4.64117	4.38884	4.24573	18.1045
NM_001044389	Clpx	2829	792	735	828	903	3258	810.953	0.0782629	Wald Test (two-side)	0.111582	0.701396	0.483056	0.878445	802.233	775.657	800.192	865.732						8.16831	7.94896	8.18616	8.80919	33.1126
NM_001044697	Zfp2	3095	110	99	106	107.5	422.5	105.47	-0.0680786	Wald Test (two-side)	0.267375	-0.254618	0.799018	0.965516	111.421	104.476	102.44	103.543						1.03698	0.978657	0.957917	0.958581	3.93214
NM_001044698	Zfp2	3091	110	100	106.5	107.5	424	105.734	-0.0750719	Wald Test (two-side)	0.266915	-0.281258	0.778513	0.960671	111.421	105.532	102.44	103.543						1.03833	0.989822	0.963681	0.959822	3.95165
NM_001044700	Zfp2	3047	108.5	98	105	106.5	418	103.979	-0.0676563	Wald Test (two-side)	0.269064	-0.251451	0.801466	0.966209	109.395	103.421	101.474	101.625						1.03896	0.984033	0.963828	0.964624	3.95144
NM_001044703	Zscan21	2230	580	575	592.5	611	2358.5	588.05	-0.0445262	Wald Test (two-side)	0.123934	-0.359274	0.71939	0.945622	587.494	606.806	572.118	585.783						7.58863	7.88894	7.43132	7.56166	30.4706
NM_001044704	Zscan21	2295	590	586	598	621	2395	597.331	-0.0514956	Wald Test (two-side)	0.1233	-0.417644	0.676208	0.934578	597.623	618.415	577.916	595.371						7.50083	7.81216	7.28788	7.46775	30.0686
NM_001044705	Zscan21	2211	578	573.5	590	611	2352.5	586.797	-0.0432016	Wald Test (two-side)	0.124124	-0.348052	0.727801	0.946206	585.468	605.751	570.185	585.783						7.62745	7.93598	7.46356	7.62664	30.6536
NM_001044718	Zfp41	3530	3018.5	3028.5	3026.5	3159.5	12233	3051.61	-0.0704899	Wald Test (two-side)	0.0750804	-0.938859	0.347803	0.797464	3056.99	3195.49	2924.37	3029.58						24.9492	26.2488	23.98	24.7016	99.8795
NM_001044719	Ilrun	3580	3613.5	3452.5	3357.5	3679	14102.5	3519.01	-0.108935	Wald Test (two-side)	0.0753594	-1.44553	0.148308	0.583803	3660.69	3642.95	3245.22	3527.16						29.45	29.5057	26.231	28.3614	113.548
NM_001044720	Abcc9	7457	18	17	19.5	10.5	65	16.2721	-0.323681	Wald Test (two-side)	0.687594	-0.470744	0.637824		18.2326	17.9404	19.3283	9.58729		down_FC0_8				0.0704285	0.0697494	0.0731397	0.0388603	0.252178
NM_001044740	Slc7a2	7706	7	6.5	2	4	19.5	4.79752	-1.21819	Wald Test (two-side)	1.25407	-0.971389	0.331355		7.09044	6.33189	1.93283	3.83492	down_FC0_6	down_FC0_8				0.0265039	0.0258072	0.00725911	0.0143256	0.0738957
NM_001044741	Cacnb3	2553	119.5	146.5	242	226	734	181.543	0.709993	Wald Test (two-side)	0.217073	3.27075	0.00107261	0.0239258	121.55	154.076	233.872	216.673	UP_FC1_5	UP_FC1.25	P0_05	P0_05	P0_1	1.36571	1.75567	2.65123	2.44309	8.21569
NM_001044744	Gcdh	2106	144	125	128	145	542	135.123	-0.0807158	Wald Test (two-side)	0.240463	-0.335668	0.737121	0.948867	145.861	131.914	123.701	139.016						1.99501	1.81597	1.69994	1.90016	7.41108
NM_001044747	Zfp68	4628	855.5	876.5	919	810.5	3461.5	864.055	-0.10581	Wald Test (two-side)	0.11408	-0.927509	0.353662	0.801229	867.06	924.456	888.135	776.57						5.39345	5.79448	5.55399	4.83327	21.5752
NM_001044751	Hsd11b1	1339	3	1	0	1.5	5.5	1.50288	-1.09542	Wald Test (two-side)	2.29646	-0.477003	0.63336		3.03876	1.05532	0	1.91746	down_FC0_6	down_FC0_8				0.0653703	0.0228494	0	0.0309166	0.119136
NM_001045482	Rbak	3373	275	416	455	419.5	1565.5	389.987	0.231727	Wald Test (two-side)	0.328341	0.70575	0.480344	0.877233	278.553	439.011	439.719	402.666						2.37879	3.7734	3.77292	3.43239	13.3575
NM_001045483	Mapk1ip1	1520	89.5	99	124	101.5	414	103.316	0.154076	Wald Test (two-side)	0.276988	0.556257	0.578035	0.91515	91.1628	104.476	119.835	97.7904						1.71799	1.99273	2.28171	1.84291	7.83533
NM_001045484	Mef2b	1318	9.5	12	21	26	68.5	17.0037	0.989807	Wald Test (two-side)	0.668655	1.4803	0.138794		10.1292	12.6638	20.2947	24.927	UP_FC1_5	UP_FC1.25				0.210304	0.278562	0.445642	0.544426	1.47893
NM_001045486	Zfp180	3916	683	636.5	686.5	713.5	2719.5	677.625	-0.0165949	Wald Test (two-side)	0.117338	-0.141429	0.887531	0.979763	691.825	671.18	662.961	684.532						5.08883	4.97292	4.90321	5.02843	19.9934
NM_001045489	Mfge8	2004	2632.5	2467	2622	2734.5	10456	2606.14	-0.0316913	Wald Test (two-side)	0.0768019	-0.412637	0.679873	0.935836	2666.01	2603.46	2533.94	2621.16						38.3275	37.6641	36.5946	37.6583	150.245
NM_001045513	Raph1	9102	1575	1475.5	1633.5	1681.5	6365.5	1586.17	0.0175512	Wald Test (two-side)	0.087241	0.201181	0.840557	0.97296	1595.35	1557.65	1579.12	1612.58						5.04875	4.95973	5.01955	5.09848	20.1265
NM_001045514	Akna	5456	555	565	561.5	646.5	2328	580.222	0.00528992	Wald Test (two-side)	0.130132	0.0406503	0.967575	0.992687	562.171	596.253	543.125	619.339						2.96796	3.16833	2.87845	3.27021	12.2849
NM_001045515	Synj1	6977	859	815	839	835	3348	835.385	-0.102687	Wald Test (two-side)	0.107873	-0.951928	0.341134	0.793124	870.098	860.082	810.822	800.539						3.59223	3.57392	3.36338	3.30293	13.8325
NM_001045516	Proca1	1507	12.5	10.5	13	10	46	11.2147	-0.0366891	Wald Test (two-side)	0.80255	-0.0457156	0.963537		12.155	10.5532	12.5634	9.58729						0.242012	0.213173	0.241275	0.183133	0.879594
NM_001045518	Fam83b	6465	12	3	7	8	30	7.43893	-0.090444	Wald Test (two-side)	1.02906	-0.0878895	0.929965		12.155	3.16595	6.7649	7.66983						0.0541568	0.0141974	0.0302839	0.0341509	0.132789
NM_001045520	Clint1	3379	2395	2447.5	2629	2817.5	10289	2562.94	0.0657465	Wald Test (two-side)	0.0805445	0.816275	0.414343	0.841915	2425.94	2583.41	2540.7	2701.7						20.6803	22.1611	21.7613	23.0121	87.6148
NM_001045523	Bahd1	4419	1408	1200.5	1461.5	1442.5	5512.5	1371.99	0.0537583	Wald Test (two-side)	0.0969927	0.554251	0.579407	0.915152	1426.19	1266.38	1412.9	1382.49						9.29649	8.31178	9.25033	9.00892	35.8675
NM_001045524	Cep126	3787	108	116	123.5	147	494.5	123.145	0.170399	Wald Test (two-side)	0.25326	0.672825	0.501059	0.886058	109.395	122.417	119.835	140.933						0.832087	0.937171	0.912125	1.07128	3.75266
NM_001045525	Cyb5d1	3195	881	795.5	734.5	742.5	3153.5	788.285	-0.286335	Wald Test (two-side)	0.111514	-2.56771	0.0102372	0.122421	892.383	840.031	709.349	711.377			P0_05			8.04535	7.61772	6.42989	6.41367	28.5066
NM_001045528	Fkbp15	4360	609.5	676	740.5	791	2817	701.194	0.146921	Wald Test (two-side)	0.122586	1.19851	0.230717	0.70361	617.881	713.393	715.147	758.355						4.07875	4.74369	4.7503	5.00692	18.5797
NM_001045529	Morc3	4160	881	932	918.5	992.5	3724	928.541	-0.0289812	Wald Test (two-side)	0.108861	-0.266222	0.790069	0.963772	892.383	983.554	887.169	951.059						6.17906	6.85454	6.17545	6.58443	25.7935
NM_001045530	Ccnjl	2701	703.5	628.5	503	545.5	2380.5	596.352	-0.446728	Wald Test (two-side)	0.126245	-3.53858	0.000402283	0.0106207	713.096	662.738	486.107	523.466		down_FC0_8	P0_05	P0_05	P0_1	7.59941	7.11929	5.20866	5.5738	25.5012
NM_001045536	Zzef1	11093	1668	1727	1913	1795.5	7103.5	1770.68	0.0239945	Wald Test (two-side)	0.0892651	0.268801	0.788083	0.963772	1689.55	1822.53	1848.75	1721.88						4.3872	4.7632	4.82335	4.46702	18.4408
NM_001045553	Zfp868	2440	828.5	889.5	936	868	3522	878.667	-0.0335409	Wald Test (two-side)	0.112685	-0.297651	0.76597	0.957791	838.698	939.231	904.564	832.177						9.90701	11.1535	10.7292	9.81773	41.6075
NM_001045555	Tulp2	2200	2	2	1.5	2.5	8	1.99669	-0.103255	Wald Test (two-side)	1.85117	-0.0557781	0.955519		2.02584	2.11063	1.93283	1.91746						0.0265245	0.027814	0.01907	0.0313616	0.10477
NM_001045558	Pick1	1962	316.5	355	350	366.5	1388	345.965	-0.0110514	Wald Test (two-side)	0.160005	-0.0690693	0.944934	0.987563	320.083	374.637	338.245	350.895						4.70668	5.53586	4.98944	5.15532	20.3873
NM_001045559	Zfp952	3002	245	215	253	214	927	231.182	-0.0796825	Wald Test (two-side)	0.191737	-0.415582	0.677716	0.934911	248.165	226.893	244.503	205.168						2.3812	2.19121	2.35718	1.96736	8.89695
NM_001045807	Rbm15	3266	188	165.5	220	197.5	771	192.013	0.138043	Wald Test (two-side)	0.204651	0.67453	0.499974	0.885486	190.429	175.182	212.611	189.828						1.67951	1.55038	1.88404	1.66891	6.78283
NM_001045863	Nelfe	1511	324	342	392	393.5	1451.5	361.419	0.135123	Wald Test (two-side)	0.153478	0.880407	0.378639	0.815534	328.186	360.918	378.835	377.739						6.25634	6.92496	7.25612	7.18723	27.6247
NM_001045864	Nelfe	1597	327.5	343	392.5	395.5	1458.5	363.176	0.12809	Wald Test (two-side)	0.152788	0.838354	0.401832	0.834173	332.238	361.973	378.835	379.657						5.98338	6.57121	6.87412	6.83475	26.2635
NM_001045959	Mink1	4939	481.5	549	708.5	679.5	2418.5	600.938	0.324274	Wald Test (two-side)	0.131246	2.47073	0.0134836	0.148042	488.228	579.368	684.222	651.936		UP_FC1.25	P0_05			2.84444	3.40086	4.01221	3.79692	14.0544
NM_001045964	Mink1	4959	482	549.5	709	679.5	2420	601.444	0.323895	Wald Test (two-side)	0.131435	2.46429	0.0137284	0.149855	488.228	580.423	685.188	651.936		UP_FC1.25	P0_05			2.83591	3.39023	3.99885	3.78161	14.0066
NM_001046637	Snrpa	1281	1434	1276	1430.5	1525	5665.5	1410.79	0.0228036	Wald Test (two-side)	0.0939366	0.242755	0.808195	0.967359	1452.53	1346.58	1381.97	1462.06						32.6618	30.476	31.2335	32.855	127.226
NM_001047159	Net1	3862	436.5	433.5	446	443.5	1759.5	439.084	-0.0704402	Wald Test (two-side)	0.139654	-0.504391	0.613987	0.924608	441.633	458.007	431.021	425.676						3.29771	3.43426	3.23002	3.16929	13.1313
NM_001047433	Dph3	3009	539.5	538	536	484	2097.5	524.19	-0.182825	Wald Test (two-side)	0.133087	-1.37373	0.169527	0.617025	546.977	567.76	517.998	464.025						5.2313	5.47036	4.98225	4.43919	20.1231
NM_001047435	Pard6a	1259	40.5	36	53	63.5	193	47.7717	0.519832	Wald Test (two-side)	0.397238	1.30862	0.190664		40.5168	37.9913	51.22	61.3587		UP_FC1.25				0.938576	0.874848	1.17742	1.39197	4.38282
NM_001047436	Pard6a	1275	45	41	58.5	69.5	214	53.0031	0.471015	Wald Test (two-side)	0.377391	1.24808	0.212001		45.5814	43.2679	56.0521	67.111		UP_FC1.25				1.02978	0.983852	1.2833	1.50437	4.8013
NM_001047604	Ttc21b	4439	75	83.5	78.5	116.5	353.5	87.8021	0.181647	Wald Test (two-side)	0.311073	0.583938	0.559262	0.909916	75.969	88.6465	75.3804	111.213						0.492965	0.575516	0.494615	0.724306	2.2874
NM_001048005	Spmip6	1105	15	21	14	12.5	62.5	15.5975	-0.576146	Wald Test (two-side)	0.690962	-0.833832	0.404376		15.1938	22.1616	13.5298	11.5047		down_FC0_8				0.396067	0.581451	0.354363	0.312197	1.64408
NM_001048008	Agtpbp1	2916	164	139.5	181.5	140.5	625.5	155.993	-0.0179694	Wald Test (two-side)	0.234358	-0.0766753	0.938882	0.986089	166.119	147.744	175.888	134.222						1.64095	1.46367	1.74089	1.32975	6.17526
NM_001048054	Dusp16	4137	1391.5	1309.5	1414	1448.5	5563.5	1386.8	-0.0196551	Wald Test (two-side)	0.0907297	-0.216633	0.828494	0.971249	1409.98	1382.46	1366.51	1388.24						9.81381	9.68447	9.55975	9.66305	38.7211
NM_001048057	Rpl38	327	32.5	45	46.5	39.5	163.5	40.6767	0.0529134	Wald Test (two-side)	0.43601	0.121358	0.903407		32.4134	47.4892	44.4551	38.3492						2.89985	4.21037	3.97729	3.33373	14.4213
NM_001048058	Rpl38	386	35.5	49	52	43	179.5	44.9136	0.0543374	Wald Test (two-side)	0.416153	0.130571	0.896115		36.4651	51.7104	50.2536	41.2253						2.68337	3.88387	3.76789	3.07441	13.4096
NM_001048060	Idnk	1461	118.5	115.5	117	110.5	461.5	115.118	-0.14678	Wald Test (two-side)	0.256669	-0.571863	0.567415	0.912255	119.525	122.417	113.071	105.46						2.36651	2.41873	2.23985	2.08734	9.11243
NM_001048061	Hnrnpab	2535	13209.5	13872.5	15373.5	15339.5	57795	14396.1	0.0774578	Wald Test (two-side)	0.0657906	1.17734	0.239061	0.713626	13380.7	14639.3	14857.7	14706.9						152.037	167.43	169.62	166.999	656.086
NM_001048139	Bdnf	4157	4.5	2	13.5	8	28	6.84049	1.77781	Wald Test (two-side)	1.10805	1.60446	0.108613		4.05168	2.11063	13.5298	7.66983	UP_FC1_5	UP_FC1.25				0.0315844	0.0147199	0.0908315	0.0531118	0.190248
NM_001048141	Bdnf	3997	4.5	2	13.5	8	28	6.84049	1.77781	Wald Test (two-side)	1.10805	1.60446	0.108613		4.05168	2.11063	13.5298	7.66983	UP_FC1_5	UP_FC1.25				0.0328487	0.0153092	0.0944675	0.0552379	0.197863
NM_001048142	Bdnf	4005	5.5	2	13.5	8	29	7.34695	1.36628	Wald Test (two-side)	1.05687	1.29277	0.196092		6.07752	2.11063	13.5298	7.66983	UP_FC1_5	UP_FC1.25				0.0400682	0.0152786	0.0942788	0.0551275	0.204753
NM_001048143	Mon1b	4849	314	273	283	309.5	1179.5	294.215	-0.087261	Wald Test (two-side)	0.169176	-0.5158	0.605994	0.922749	318.057	288.101	273.495	297.206						1.88937	1.72253	1.63236	1.76153	7.00579
NM_001048145	Syce1l	824	5.5	3.5	5	4.5	18.5	4.74144	-0.250577	Wald Test (two-side)	1.22429	-0.204672	0.837829		6.07752	4.22126	4.83207	3.83492						0.194749	0.129956	0.169717	0.150718	0.645141
NM_001048146	Azi2	2547	413.5	414.5	439.5	450.5	1718	428.225	0.000837059	Wald Test (two-side)	0.141238	0.0059266	0.995271	0.998441	419.349	436.901	425.223	431.428						4.73682	4.97911	4.82628	4.88143	19.4236
NM_001048148	Zgpat	2057	355.5	391	388	367	1501.5	375.013	-0.0888669	Wald Test (two-side)	0.154116	-0.576624	0.564193	0.911923	360.6	412.628	374.969	351.854						5.04249	5.81565	5.2757	4.92394	21.0578
NM_001048167	Map6	4957	8.5	8	11	13.5	41	10.1497	0.540104	Wald Test (two-side)	0.846941	0.637711	0.523662		8.10336	8.44252	10.6306	13.4222		UP_FC1.25				0.0500311	0.0493773	0.0620664	0.0751616	0.236636
NM_001048168	Nfyc	1885	250.5	222	240.5	244.5	957.5	238.345	-0.0658006	Wald Test (two-side)	0.183351	-0.358877	0.719687	0.945622	253.23	234.28	231.94	233.93						3.87736	3.60328	3.5685	3.57972	14.6289
NM_001048176	Cerkl	1744	3	1.5	2	2	8.5	2.24992	-0.420933	Wald Test (two-side)	1.75559	-0.239768	0.81051		3.03876	2.11063	1.93283	1.91746		down_FC0_8				0.0501897	0.0263148	0.032075	0.0316493	0.140229
NM_001048177	Jak2	4958	1164.5	1211.5	1346	1259.5	4981.5	1241.72	0.0296399	Wald Test (two-side)	0.0988146	0.299954	0.764212	0.957409	1179.04	1279.04	1300.79	1208						6.85288	7.47606	7.59313	7.01088	28.933
NM_001048178	Ghr	1324	468	447	680	700.5	2295.5	568.511	0.489978	Wald Test (two-side)	0.125868	3.89278	9.91007e-05	0.00334829	474.047	471.726	657.162	671.11		UP_FC1.25	P0_05	P0_05	P0_1	10.3133	10.3294	14.3649	14.6016	49.6093
NM_001048179	Ccl27a	613	2	5.5	2.5	2.5	12.5	3.052	-1.1146	Wald Test (two-side)	1.57445	-0.707929	0.47899		2.02584	6.33189	1.93283	1.91746	down_FC0_6	down_FC0_8				0.095194	0.27451	0.114068	0.112554	0.596325
NM_001048192	Agbl5	3277	445.5	360.5	424.5	362	1592.5	397.124	-0.136698	Wald Test (two-side)	0.15861	-0.861854	0.388768	0.823349	451.762	379.913	409.76	347.06						3.96654	3.36577	3.62313	3.04869	14.0041
NM_001048204	Zfp455	2706	104.5	70	66	83	323.5	80.6434	-0.323131	Wald Test (two-side)	0.322241	-1.00276	0.315976	0.771653	105.344	73.8721	63.7834	79.5745		down_FC0_8				1.12675	0.791455	0.68218	0.846509	3.4469
NM_001048207	Gypc	2177	502	407	455	480.5	1844.5	459.477	-0.0603265	Wald Test (two-side)	0.144316	-0.418018	0.675934	0.934578	508.486	429.513	439.719	460.19						6.72799	5.71995	5.84569	6.09138	24.385
NM_001048208	Med14	6828	2068.5	1848.5	1947.5	2007.5	7872	1963.16	-0.0873454	Wald Test (two-side)	0.0844926	-1.03376	0.301247	0.761907	2094.72	1950.22	1882.58	1925.13						8.83898	8.28289	7.97749	8.11415	33.2135
NM_001048227	Dbndd2	3571	324.5	309.5	332.5	344	1310.5	326.497	-0.0103353	Wald Test (two-side)	0.158455	-0.0652257	0.947994	0.988051	328.186	327.148	320.85	329.803						2.65134	2.65171	2.60426	2.65858	10.5659
NM_001048228	Dbndd2	3595	325.5	315	333.5	344.5	1318.5	328.805	-0.0220097	Wald Test (two-side)	0.157905	-0.139385	0.889146	0.979763	330.212	332.424	322.783	329.803						2.64175	2.68082	2.59465	2.64467	10.5619
NM_001048229	Dbndd2	3599	327.5	311	336	344.5	1319	328.74	-0.0130319	Wald Test (two-side)	0.157894	-0.0825356	0.934221	0.985544	332.238	328.203	324.715	329.803						2.65503	2.64384	2.6112	2.64173	10.5518
NM_001048250	Smim15	1859	853.5	723.5	797.5	782	3156.5	787.502	-0.0994884	Wald Test (two-side)	0.115602	-0.860614	0.389451	0.823821	865.034	764.048	771.199	749.726						13.3957	11.9073	11.9987	11.6094	48.9111
NM_001048267	Tnpo1	5359	2737	2394.5	2838	2827	10796.5	2687.95	0.0412153	Wald Test (two-side)	0.0802685	0.513467	0.607625	0.922947	2772.36	2526.42	2742.69	2710.33						14.9015	13.6706	14.8119	14.5587	57.9428
NM_001076676	Usp33	4129	1238.5	1171.5	1391	1389.5	5190.5	1291.94	0.103904	Wald Test (two-side)	0.0926696	1.12123	0.262191	0.73202	1254	1236.83	1344.28	1332.63						8.75168	8.68067	9.42247	9.28741	36.1422
NM_001076681	Lyrm9	5047	50	37	68.5	60.5	216	53.2332	0.457112	Wald Test (two-side)	0.380009	1.2029	0.229016		50.646	39.0467	65.7162	57.5237		UP_FC1.25				0.289053	0.224297	0.379612	0.330829	1.22379
NM_001076789	Cbx5	8830	2301	1974.5	2266	2330.5	8872	2209.41	0.00299229	Wald Test (two-side)	0.0858078	0.034872	0.972182	0.993362	2330.73	2083.19	2189.9	2233.84						7.60319	6.84152	7.17764	7.28399	28.9063
NM_001076791	Zfp874b	3766	335	269.5	311	295.5	1211	302.151	-0.0959974	Wald Test (two-side)	0.170724	-0.562297	0.573913	0.9133	339.328	284.935	300.555	283.784						2.5954	2.18945	2.30974	2.1655	9.26009
NM_001077184	Bsg	1395	5049	4587.5	5215.5	5272	20124	5012.81	0.0199606	Wald Test (two-side)	0.0686035	0.290956	0.771085	0.958808	5114.23	4841.79	5040.82	5054.42						105.602	100.614	104.569	104.3	415.084
NM_001077189	Fcgr2b	1536	2	3	1	1.5	7.5	2.01891	-0.845864	Wald Test (two-side)	1.87783	-0.450448	0.652388		2.02584	3.16595	0.966415	1.91746	down_FC0_6	down_FC0_8				0.0379908	0.0597566	0.0182092	0.0269514	0.142908
NM_001077190	Abi1	3407	3751	3377.5	3725.5	3754	14608	3641.06	-0.0326721	Wald Test (two-side)	0.0730736	-0.447112	0.654794	0.930979	3799.46	3564.85	3600.86	3599.07						32.1229	30.3305	30.5841	30.4091	123.447
NM_001077192	Abi1	3304	3629	3280	3635.5	3648.5	14193	3537.16	-0.0257963	Wald Test (two-side)	0.0731861	-0.352475	0.724482	0.946042	3675.89	3461.43	3513.88	3497.44						32.047	30.3731	30.7756	30.4758	123.672
NM_001077193	Abi1	3131	3371.5	3054.5	3386.5	3416	13228.5	3296.45	-0.0200584	Wald Test (two-side)	0.0740085	-0.271028	0.78637	0.963405	3415.57	3222.93	3272.28	3275.02						31.4181	29.8478	30.2518	30.1104	121.628
NM_001077202	Hs6st2	4786	142	121.5	211.5	260	735	181.683	0.736074	Wald Test (two-side)	0.21708	3.39079	0.000696905	0.0170789	143.835	128.748	204.88	249.27	UP_FC1_5	UP_FC1.25	P0_05	P0_05	P0_1	0.865677	0.776711	1.23601	1.49928	4.37767
NM_001077237	Odr4	3131	537	572.5	658.5	684.5	2452.5	609.813	0.171026	Wald Test (two-side)	0.125164	1.36641	0.171809	0.621595	543.938	603.64	635.901	655.771						5.00416	5.59433	5.88241	6.03353	22.5144
NM_001077264	Ap2a1	3352	2216.5	2328.5	2533	2630.5	9708.5	2417.7	0.0801654	Wald Test (two-side)	0.0821892	0.975376	0.329374	0.783927	2244.63	2456.77	2447.93	2521.46						19.2932	21.2534	21.1356	21.6579	83.34
NM_001077265	Hnrnpd	6800	2760	2960	3259	3520	12499	3110.92	0.140559	Wald Test (two-side)	0.0825372	1.70298	0.0885714	0.457053	2795.66	3123.73	3149.55	3374.73						11.8424	13.318	13.4047	14.2861	52.8513
NM_001077266	Hnrnpd	6744	2697.5	2885.5	3185	3445.5	12213.5	3040.08	0.143463	Wald Test (two-side)	0.082682	1.73512	0.0827197	0.44244	2732.86	3045.64	3078.03	3303.78						11.6704	13.0906	13.2091	14.0999	52.07
NM_001077267	Hnrnpd	6598	2507	2680	2944	3198	11329	2819.69	0.13935	Wald Test (two-side)	0.0839557	1.65981	0.0969537	0.47907	2539.39	2828.24	2845.13	3066.02						11.0862	12.4273	12.4798	13.3766	49.37
NM_001077353	Gsta3	1460	5.5	2	14	10	31.5	7.82631	1.49105	Wald Test (two-side)	1.02511	1.45452	0.145802		6.07752	2.11063	13.5298	9.58729	UP_FC1_5	UP_FC1.25				0.109913	0.0419115	0.268199	0.189029	0.609053
NM_001077354	Nexmif	10954	95	81	81.5	100	357.5	89.2067	-0.0536161	Wald Test (two-side)	0.294806	-0.181869	0.855685	0.9755	96.2274	85.4805	79.246	95.8729						0.253041	0.226239	0.208098	0.251946	0.939325
NM_001077359	Git2	4923	2937	2860	3112.5	2957	11866.5	2958.9	-0.0367357	Wald Test (two-side)	0.0758745	-0.484163	0.62827	0.927665	2974.95	3018.2	3007.48	2834.96						17.4066	17.7743	17.6833	16.5769	69.441
NM_001077360	Git2	4920	2937.5	2862	3113.5	2961	11874	2961.12	-0.0360629	Wald Test (two-side)	0.075818	-0.475651	0.634323	0.928337	2975.96	3020.31	3009.42	2838.8						17.4202	17.7976	17.6997	16.6094	69.5269
NM_001077361	Fhl1	2676	450	395	398	438	1681	419.305	-0.117479	Wald Test (two-side)	0.145898	-0.805216	0.420695	0.845585	455.814	416.85	384.633	419.923						4.90644	4.51613	4.15987	4.5172	18.0996
NM_001077362	Fhl1	2321	443.5	389.5	386.5	425	1644.5	410.451	-0.142384	Wald Test (two-side)	0.147154	-0.967583	0.333253	0.786877	449.737	411.573	373.036	407.46						5.57518	5.13438	4.65754	5.05353	20.4206
NM_001077363	Ptbp1	3092	15079	13274	14315.5	14954	57622.5	14363.5	-0.055794	Wald Test (two-side)	0.0662366	-0.842344	0.399596	0.832158	15273.8	14008.3	13835.2	14336.8						142.29	131.346	129.494	133.475	536.605
NM_001077364	Tsc22d3	2142	278	209.5	204.5	213	905	226.141	-0.327027	Wald Test (two-side)	0.197445	-1.6563	0.0976614	0.479669	281.592	221.616	197.149	204.209		down_FC0_8				3.78674	2.99241	2.67028	2.74436	12.1938
NM_001077398	Ldb2	2650	2844	2579	2730.5	2852.5	11006	2743.75	-0.0605176	Wald Test (two-side)	0.0775636	-0.780231	0.435255	0.852951	2880.75	2721.66	2638.31	2734.29						31.3129	29.7757	28.819	29.7071	119.615
NM_001077403	Nrp2	6720	6069	6193	6898.5	7143.5	26304	6549.62	0.0917927	Wald Test (two-side)	0.0672766	1.36441	0.17244	0.622136	6147.41	6535.57	6666.33	6849.16						26.3504	28.196	28.7123	29.3375	112.596
NM_001077404	Nrp2	6705	6063.5	6188	6896.5	7141.5	26289.5	6546.07	0.0925585	Wald Test (two-side)	0.0672828	1.37566	0.168926	0.616275	6142.35	6530.29	6664.4	6847.24						26.3855	28.2363	28.7682	29.3949	112.785
NM_001077405	Nrp2	6655	6025	6158.5	6862	7107.5	26153	6511.91	0.0936787	Wald Test (two-side)	0.0674767	1.38831	0.165042	0.609542	6102.84	6498.63	6631.54	6814.65						26.4149	28.3128	28.8393	29.4747	113.042
NM_001077406	Nrp2	4693	2735.5	2790	3070	3183.5	11779	2933.79	0.0748394	Wald Test (two-side)	0.0764528	0.978897	0.327631	0.782477	2771.35	2944.33	2966.89	3052.59						17.0069	18.189	18.2966	18.7213	72.2138
NM_001077407	Nrp2	4678	2730	2784.5	3066	3181.5	11762	2929.24	0.0765888	Wald Test (two-side)	0.076504	1.00111	0.316775	0.772846	2765.27	2938	2963.03	3050.68						17.0272	18.2114	18.3314	18.7695	72.3394
NM_001077410	Gimap8	3646	389.5	459.5	381	352.5	1582.5	396.54	-0.318736	Wald Test (two-side)	0.157364	-2.02547	0.0428194	0.303709	395.039	485.445	368.204	337.473			P0_05			3.11696	3.85589	2.92274	2.66823	12.5638
NM_001077411	Gba1	1960	1355.5	1108.5	1254.5	1263	4981.5	1241.39	-0.070143	Wald Test (two-side)	0.10408	-0.67393	0.500356	0.88565	1373.52	1169.29	1211.88	1210.87						20.1783	17.3036	17.9018	17.784	73.1676
NM_001077495	Pik3r1	6897	1196.5	1163.5	1164.5	1223.5	4748	1184.56	-0.0860997	Wald Test (two-side)	0.0960688	-0.89623	0.37013	0.808135	1211.45	1228.39	1124.91	1173.48						5.06166	5.16134	4.72239	4.89581	19.8412
NM_001077496	Evi2b	3525	14	10	9.5	5	38.5	9.79796	-0.776339	Wald Test (two-side)	0.881113	-0.881089	0.37827		14.1809	10.5532	9.66415	4.79364	down_FC0_6	down_FC0_8				0.11588	0.0867954	0.0753784	0.0391464	0.3172
NM_001077499	Scn8a	11311	33.5	31.5	26	32.5	123.5	31.0039	-0.289455	Wald Test (two-side)	0.487198	-0.594121	0.552431		34.4393	33.7701	25.1268	30.6793						0.086414	0.0852051	0.0642917	0.0792982	0.315209
NM_001077507	Gnas	3704	16467.5	16703	17888	18188.5	69247	17258.1	0.0174535	Wald Test (two-side)	0.0610385	0.285943	0.774922	0.960106	16680.8	17626.9	17287.2	17437.4						129.717	137.968	135.075	135.521	538.281
NM_001077509	Tnfrsf9	2105	1	0	2	1	4	0.97612	1.48976	Wald Test (two-side)	2.82818	0.526757	0.598362		1.01292	0	1.93283	0.958729	UP_FC1_5	UP_FC1.25				0.0138608	0	0.0265742	0.0131108	0.0535458
NM_001077510	Gnas	1774	17407	17763.5	18970	19295.5	73436	18302.8	0.0179224	Wald Test (two-side)	0.0614936	0.291452	0.770706	0.958808	17631.9	18746.6	18332.9	18499.6						286.293	306.359	299.086	300.181	1191.92
NM_001077514	Slc1a2	11552	136.5	134	155.5	143.5	569.5	141.997	0.0490613	Wald Test (two-side)	0.232964	0.210596	0.833202	0.972638	137.757	141.412	150.761	138.057						0.344759	0.354898	0.376492	0.342828	1.41898
NM_001077515	Slc1a2	10985	133.5	132	154.5	142.5	562.5	140	0.0512339	Wald Test (two-side)	0.234537	0.218447	0.82708	0.970622	135.731	139.302	148.828	136.14						0.354586	0.367646	0.393379	0.358011	1.47362
NM_001077529	Nme2	731	1908	1847.5	2133.5	2181.5	8070.5	2009.29	0.0975004	Wald Test (two-side)	0.0811951	1.20082	0.229822	0.703039	1932.65	1950.22	2062.33	2091.95						76.1555	77.3255	81.6315	82.3605	317.473
NM_001077591	Tsks	1819	0	1	1.5	1	3.5	0.986718	1.47193	Wald Test (two-side)	2.8185	0.52224	0.601504		0	1.05532	1.93283	0.958729	UP_FC1_5	UP_FC1.25				0	0.0168199	0.0230643	0.0151722	0.0550564
NM_001077595	Shroom3	6826	142	158.5	187	182	669.5	166.446	0.194318	Wald Test (two-side)	0.218633	0.888785	0.374119	0.811642	143.835	166.74	180.72	174.489						0.606963	0.710426	0.766228	0.735845	2.81946
NM_001077596	Shroom3	6874	142	161	187	183	673	167.477	0.183649	Wald Test (two-side)	0.218807	0.83932	0.40129	0.833977	143.835	169.906	180.72	175.447						0.602725	0.716593	0.760877	0.734721	2.81492
NM_001077631	Ints14	2881	1479.5	1433	1463.5	1414.5	5790.5	1445.47	-0.120295	Wald Test (two-side)	0.0901548	-1.33432	0.1821	0.636097	1499.12	1512.27	1414.83	1355.64						14.9835	15.218	14.208	13.55	57.9595
NM_001077636	Pigw	2254	189.5	162	183	183.5	718	179.169	-0.0413596	Wald Test (two-side)	0.209997	-0.196953	0.843864	0.97296	192.455	170.961	176.854	176.406						2.45299	2.19896	2.2708	2.24679	9.16954
NM_001077638	Prmt2	2035	702	769	744.5	757	2972.5	741.844	-0.0753052	Wald Test (two-side)	0.118383	-0.636116	0.524701	0.896372	711.07	811.537	719.013	725.758						10.065	11.5616	10.2325	10.2663	42.1254
NM_001077661	Urgcp	5523	367	327.5	429.5	381.5	1505.5	374.919	0.122692	Wald Test (two-side)	0.154044	0.796472	0.425758	0.847151	371.742	346.143	415.558	366.234						1.93879	1.81423	2.17506	1.90634	7.83442
NM_001077684	Cfap210	1720	12	12.5	11	13.5	49	12.2179	-0.0448639	Wald Test (two-side)	0.768288	-0.0583947	0.953434		12.155	12.6638	10.6306	13.4222						0.20356	0.22235	0.178874	0.216614	0.821398
NM_001077687	Lrba	8778	162.5	142	180	163	647.5	161.044	0.072489	Wald Test (two-side)	0.221436	0.327358	0.743397	0.951307	164.093	149.855	173.955	156.273						0.54013	0.494936	0.573534	0.512475	2.12108
NM_001077688	Lrba	9327	198.5	184.5	225	207.5	815.5	202.899	0.0784772	Wald Test (two-side)	0.197709	0.396933	0.691417	0.939715	200.558	194.178	217.443	199.416						0.620953	0.605216	0.674719	0.613984	2.51487
NM_001077694	Dysf	6788	6440	6856.5	6972.5	7006.5	27275.5	6803.29	-0.0321141	Wald Test (two-side)	0.0713401	-0.450154	0.652599	0.930275	6523.21	7235.24	6737.84	6716.85						27.6812	30.9041	28.7296	28.4866	115.801
NM_001077696	Hdac5	3769	852	996.5	1194	1229	4271.5	1061.57	0.285523	Wald Test (two-side)	0.112652	2.53457	0.0112587	0.130703	863.008	1051.09	1153.9	1178.28			P0_05			6.59559	8.08923	8.86055	8.99926	32.5446
NM_001077698	Fmnl1	3746	19.5	28	34.5	39.5	121.5	30.2536	0.517558	Wald Test (two-side)	0.50267	1.02962	0.30319		20.2584	29.5488	32.8581	38.3492		UP_FC1.25				0.151882	0.228689	0.257593	0.291012	0.929176
NM_001077705	Ptpn6	2203	33	36	31.5	47	147.5	36.8508	0.090257	Wald Test (two-side)	0.456402	0.197758	0.843235		33.4264	37.9913	30.9253	45.0603						0.437059	0.49997	0.399925	0.588795	1.92575
NM_001077707	Shprh	6917	557.5	557.5	659.5	610.5	2385	594.183	0.0833726	Wald Test (two-side)	0.125754	0.662983	0.507341	0.888447	565.209	588.866	637.834	584.825						2.35162	2.46594	2.66673	2.43584	9.92014
NM_001077709	Slc39a7	2098	3295	3359.5	3583.5	3776.5	14014.5	3491.81	0.0415068	Wald Test (two-side)	0.0746273	0.556188	0.578082	0.91515	3337.57	3545.86	3463.63	3620.16						45.8237	48.992	47.7732	49.6781	192.267
NM_001077712	Stag2	5931	2873	2749.5	3583	3485.5	12691	3154.26	0.227441	Wald Test (two-side)	0.0734001	3.09865	0.00194406	0.0377083	2910.12	2902.12	3462.66	3342.13			P0_05	P0_05	P0_1	14.1334	14.1834	16.8967	16.2188	61.4323
NM_001077713	Sdhaf3	546	38	43	33	40.5	154.5	38.5276	-0.255028	Wald Test (two-side)	0.439944	-0.579683	0.562128		38.491	45.3786	31.8917	38.3492						2.03063	2.40953	1.69046	2.04712	8.17773
NM_001078167	Srsf1	5555	3491.5	3296	3537.5	3457	13782	3437.23	-0.0592154	Wald Test (two-side)	0.0720332	-0.822057	0.411044	0.84014	3537.12	3478.32	3419.18	3314.33						18.3387	18.1534	17.8113	17.175	71.4784
NM_001078646	Henmt1	1773	0	2	4.5	2.5	9	1.97344	1.4663	Wald Test (two-side)	2.04968	0.715378	0.474376		0	2.11063	3.86566	1.91746	UP_FC1_5	UP_FC1.25				0	0.0345126	0.0709882	0.0389146	0.144415
NM_001078649	Tmem134	1507	742	686.5	832	800	3060.5	761.643	0.0903313	Wald Test (two-side)	0.112845	0.800493	0.423425	0.846505	751.587	723.946	804.057	766.983						14.3658	13.9374	15.4416	14.6507	58.3956
NM_001079513	Zbtb33	4944	787.5	632	719.5	747	2886	719.282	-0.0537965	Wald Test (two-side)	0.124268	-0.432908	0.665082	0.932403	798.181	666.959	695.819	716.171						4.64742	3.91106	4.07038	4.16988	16.7987
NM_001079686	Syne1	10815	1255	1489	1264	1217	5225	1307.73	-0.25083	Wald Test (two-side)	0.110344	-2.27317	0.0230159	0.209079	1271.21	1571.36	1221.55	1166.77			P0_05			3.38577	4.21235	3.26891	3.1056	13.9726
NM_001079694	Srsf5	1521	6595	6940	7730	7776	29041	7232.39	0.0920129	Wald Test (two-side)	0.0693829	1.32616	0.184786	0.639707	6680.21	7323.89	7470.39	7455.08						126.51	139.6	142.145	141.094	549.35
NM_001079695	Srsf5	1647	6775.5	7141.5	7957	7978	29852	7434.78	0.0911125	Wald Test (two-side)	0.069423	1.31242	0.189377	0.646614	6863.55	7537.06	7689.76	7648.74						120.029	132.664	135.126	133.685	521.504
NM_001079814	Glyr1	3334	4048	3869	4531.5	4582	17030.5	4239	0.100327	Wald Test (two-side)	0.0683365	1.46814	0.142067	0.575109	4100.3	4083.01	4379.79	4392.9						35.4254	35.505	38.0153	37.9289	146.875
NM_001079822	Tcf7l1	2867	527.5	455.5	443.5	496	1922.5	480.166	-0.167858	Wald Test (two-side)	0.139836	-1.20039	0.229988	0.703251	534.822	481.224	429.088	475.53						5.36828	4.8609	4.32662	4.77458	19.3304
NM_001079824	Hnrnph3	2156	495	540.5	606.5	569	2211	550.607	0.078876	Wald Test (two-side)	0.132722	0.594294	0.552316	0.907313	501.396	569.87	585.647	545.517						6.69879	7.67013	7.86801	7.28357	29.5205
NM_001079830	Trim33	8798	1743	1574.5	1819	1820	6956.5	1732.35	0.0315809	Wald Test (two-side)	0.0863832	0.36559	0.714671	0.944917	1765.52	1661.07	1757.91	1744.89						5.78034	5.47538	5.78271	5.70911	22.7475
NM_001079844	Gpc6	6768	52.5	26	22.5	27.5	128.5	32.0539	-0.737594	Wald Test (two-side)	0.512554	-1.43906	0.150134		52.6719	27.4382	21.2611	26.8444	down_FC0_6	down_FC0_8				0.226328	0.117535	0.0929833	0.112138	0.548985
NM_001079847	Adgrg2	4643	1	1.5	2	4	8.5	2.22282	0.889242	Wald Test (two-side)	1.80984	0.491338	0.623188		1.01292	2.11063	1.93283	3.83492	UP_FC1_5	UP_FC1.25				0.00628408	0.00988436	0.012048	0.0237762	0.0519926
NM_001079848	Adgrg2	4614	1	1.5	2	4	8.5	2.22282	0.889242	Wald Test (two-side)	1.80984	0.491338	0.623188		1.01292	2.11063	1.93283	3.83492	UP_FC1_5	UP_FC1.25				0.00632357	0.00994648	0.0121237	0.0239256	0.0523194
NM_001079849	Paip1	4445	2250	2113.5	2373.5	2268.5	9005.5	2244.67	-0.013353	Wald Test (two-side)	0.0805606	-0.165751	0.868353	0.977449	2279.07	2230.94	2294.27	2174.4						14.769	14.5474	14.9348	14.0847	58.336
NM_001079857	Adgrg2	4652	1	1.5	2	4	8.5	2.22282	0.889242	Wald Test (two-side)	1.80984	0.491338	0.623188		1.01292	2.11063	1.93283	3.83492	UP_FC1_5	UP_FC1.25				0.00627192	0.00986524	0.0120247	0.0237302	0.051892
NM_001079869	Hoxb3	3384	438.5	404.5	407.5	415.5	1666	415.784	-0.133606	Wald Test (two-side)	0.142981	-0.934434	0.35008	0.797967	443.659	426.347	394.297	398.831						3.78076	3.65716	3.36806	3.38861	14.1946
NM_001079876	Gas2l3	6735	48	73	55.5	40	216.5	54.5316	-0.44123	Wald Test (two-side)	0.396072	-1.11401	0.265273		48.6202	77.038	54.1192	38.3492		down_FC0_8				0.207943	0.33162	0.230483	0.163909	0.933955
NM_001079883	Bcl11b	7917	28	28	42.5	35.5	134	33.2536	0.375133	Wald Test (two-side)	0.471385	0.795809	0.426143		28.3618	29.5488	40.5894	34.5142		UP_FC1.25				0.10319	0.108206	0.150145	0.123751	0.485292
NM_001079901	Repin1	3141	222	211	196	197.5	826.5	206.696	-0.238919	Wald Test (two-side)	0.194634	-1.22753	0.219624	0.692476	224.868	222.672	189.417	189.828						2.06217	2.05528	1.7453	1.73532	7.59808
NM_001079902	Repin1	3138	221.5	210.5	195	197.5	824.5	206.191	-0.239208	Wald Test (two-side)	0.194882	-1.22745	0.219654	0.692476	224.868	221.616	188.451	189.828						2.0595	2.05237	1.73806	1.73698	7.5869
NM_001079903	Repin1	3070	220	209	194	196.5	819.5	204.7	-0.240246	Wald Test (two-side)	0.195509	-1.22882	0.219138	0.692028	222.842	220.561	187.484	187.911						2.09086	2.08288	1.76745	1.76647	7.70765
NM_001079904	Repin1	3067	220.5	209	194	196.5	820	204.7	-0.240246	Wald Test (two-side)	0.195509	-1.22882	0.219138	0.692028	222.842	220.561	187.484	187.911						2.09766	2.08492	1.76917	1.76819	7.71994
NM_001079905	Repin1	2953	211.5	200.5	184	189.5	785.5	196.445	-0.242318	Wald Test (two-side)	0.199384	-1.21533	0.224241	0.697681	214.739	211.063	177.82	182.158						2.08971	2.07734	1.74276	1.77103	7.68084
NM_001079908	Fgfr1	4999	2406.5	2260.5	1592	1740	7999	2007.2	-0.588563	Wald Test (two-side)	0.0848077	-6.93997	3.92174e-12	6.49463e-10	2437.09	2385.01	1538.53	1668.19	down_FC0_6	down_FC0_8	P0_05	P0_05	P0_1	14.0457	13.8349	8.90723	9.6061	46.394
NM_001079909	Fgfr1	4739	2324.5	2183	1535.5	1673	7716	1936.54	-0.592801	Wald Test (two-side)	0.0853084	-6.94892	3.68105e-12	6.18982e-10	2354.03	2303.75	1484.41	1603.95	down_FC0_6	down_FC0_8	P0_05	P0_05	P0_1	14.3114	14.0936	9.06245	9.74295	47.2105
NM_001079929	Ccdc154	2388	2	3	3.5	2	10.5	2.74373	0.15712	Wald Test (two-side)	1.60576	0.0978477	0.922053		2.02584	3.16595	3.86566	1.91746						0.0244363	0.0384364	0.0409936	0.0231141	0.12698
NM_001079932	Trim72	2464	16.5	23	25	27.5	92	22.8709	0.33537	Wald Test (two-side)	0.572959	0.58533	0.558326		16.2067	24.2723	24.1604	26.8444		UP_FC1.25				0.195381	0.28559	0.28378	0.308016	1.07277
NM_001080118	Med1	6499	1109	1127	1272	1240.5	4748.5	1182.69	0.0644651	Wald Test (two-side)	0.0971191	0.663774	0.506835	0.888343	1123.33	1189.34	1229.28	1188.82						4.97881	5.30559	5.47423	5.26782	21.0264
NM_001080126	Casp8	2401	735	821.5	955	854	3365.5	838.412	0.112017	Wald Test (two-side)	0.120024	0.933287	0.350672	0.798343	744.496	867.469	922.926	818.755						8.93172	10.4682	11.1248	9.81628	40.341
NM_001080127	Rnps1	1790	554.5	658	641	683.5	2537	632.699	0.0230732	Wald Test (two-side)	0.133658	0.172629	0.862943	0.976684	561.158	694.397	619.472	655.771						9.03834	11.2468	10.0158	10.5382	40.8392
NM_001080128	Rnps1	1610	334	416	374.5	407.5	1532	382.482	-0.0458058	Wald Test (two-side)	0.164107	-0.279121	0.780152	0.961103	338.315	439.011	361.439	391.161						6.05286	7.90539	6.50592	6.98526	27.4494
NM_001080129	Tmpo	3559	3811.5	3585.5	4536.5	4721	16654.5	4138.86	0.220738	Wald Test (two-side)	0.0697014	3.16692	0.00154065	0.0315047	3861.25	3784.36	4383.66	4526.16			P0_05	P0_05	P0_1	31.247	30.8232	35.6513	36.6089	134.33
NM_001080130	Tmpo	3440	3606	3360	4261.5	4437.5	15665	3893.04	0.218136	Wald Test (two-side)	0.0708297	3.07973	0.00207189	0.0396338	3652.59	3545.86	4118.86	4254.84			P0_05	P0_05	P0_1	30.5849	29.8839	34.6487	35.6009	130.718
NM_001080131	Tmpo	3345	3450.5	3186	4024.5	4217	14878	3697.16	0.210056	Wald Test (two-side)	0.0722214	2.90851	0.00363159	0.0595868	3494.57	3362.23	3888.85	4042.96			P0_05		P0_1	30.0972	29.1411	33.651	34.7927	127.682
NM_001080132	Tmpo	3235	3229	2952	3721	3924	13826	3436.02	0.204341	Wald Test (two-side)	0.0741218	2.75682	0.00583657	0.0840497	3270.72	3115.29	3596.03	3762.05			P0_05		P0_1	29.1229	27.9189	32.1713	33.4762	122.689
NM_001080158	Cenpm	1196	8	6	4	8	26	6.49269	-0.323923	Wald Test (two-side)	1.06187	-0.305049	0.760328		8.10336	6.33189	3.86566	7.66983		down_FC0_8				0.195164	0.153489	0.093543	0.184603	0.626799
NM_001080381	Ripor2	3402	4.5	2	10.5	6.5	23.5	5.39471	1.31874	Wald Test (two-side)	1.20403	1.09527	0.273397		4.05168	2.11063	9.66415	5.75237	UP_FC1_5	UP_FC1.25				0.0385939	0.0179867	0.0863252	0.0527303	0.195636
NM_001080384	Clta	1711	5044	5664	5849.5	5806.5	22364	5576.6	0.0173954	Wald Test (two-side)	0.0806843	0.215598	0.829301	0.971365	5109.17	5977.31	5653.53	5566.38						86.0132	101.281	95.6206	93.6581	376.573
NM_001080385	Clta	1134	5049	5676	5854.5	5806.5	22386	5581.99	0.0155873	Wald Test (two-side)	0.0808651	0.192756	0.84715	0.97296	5114.23	5989.97	5657.39	5566.38						129.907	153.139	144.397	141.313	568.756
NM_001080386	Clta	1040	4988.5	5612.5	5784.5	5749	22134.5	5519.09	0.0166845	Wald Test (two-side)	0.0810416	0.205876	0.836888	0.972891	5052.45	5922.43	5589.74	5511.73						139.951	165.112	155.566	152.56	613.189
NM_001080387	Srsf10	2729	1624.5	1493	1590.5	1518.5	6226.5	1553.13	-0.106361	Wald Test (two-side)	0.0896046	-1.18701	0.235225	0.709342	1644.98	1575.59	1536.6	1455.35						17.3683	16.7383	16.3009	15.3565	65.764
NM_001080388	Mark2	4483	1881.5	1734	1920	1989.5	7525	1874.9	0.0103613	Wald Test (two-side)	0.0838848	0.123519	0.901696	0.98106	1906.32	1829.92	1855.52	1907.87						12.2455	11.8341	11.9788	12.2477	48.3062
NM_001080389	Mark2	4509	1882.5	1735	1921	1992.5	7531	1875.89	0.0110606	Wald Test (two-side)	0.0838631	0.131889	0.895072	0.980596	1906.32	1830.97	1856.48	1909.79						12.1813	11.7727	11.916	12.1955	48.0655
NM_001080390	Mark2	4361	1803.5	1679	1830.5	1928	7241	1804.04	0.00705663	Wald Test (two-side)	0.0850186	0.083001	0.933851	0.985426	1827.31	1771.87	1768.54	1848.43						12.0662	11.7793	11.7399	12.2012	47.7867
NM_001080548	Usp6nl	4807	585.5	563.5	688.5	694.5	2532	629.755	0.162241	Wald Test (two-side)	0.120211	1.34964	0.177133	0.628286	593.571	595.198	664.893	665.358						3.5538	3.58654	4.00601	3.9873	15.1337
NM_001080549	Hdx	4250	37.5	37	28.5	50	153	38.1334	-0.04762	Wald Test (two-side)	0.460379	-0.103436	0.917617		38.491	39.0467	27.0596	47.9364						0.257444	0.26636	0.187559	0.324685	1.03605
NM_001080552	Gsg1	1214	10.5	6.5	8.5	4	29.5	7.00683	-0.511487	Wald Test (two-side)	1.03218	-0.495539	0.620219		10.1292	6.33189	7.73132	3.83492		down_FC0_8				0.252354	0.163814	0.195832	0.0909332	0.702933
NM_001080553	Gsg1	1368	10.5	6.5	8	4	29	7.00683	-0.511487	Wald Test (two-side)	1.03218	-0.495539	0.620219		10.1292	6.33189	7.73132	3.83492		down_FC0_8				0.223946	0.145373	0.163564	0.0806965	0.613579
NM_001080557	Vamp1	3148	50	45	50.5	45	190.5	47.3997	-0.101933	Wald Test (two-side)	0.394542	-0.258358	0.796131		50.646	47.4892	48.3207	43.1428						0.463421	0.437355	0.448683	0.394511	1.74397
NM_001080706	Btaf1	8469	1230.5	1259.5	1380	1357.5	5227.5	1302.8	0.0333997	Wald Test (two-side)	0.0943807	0.353883	0.723427	0.946042	1245.89	1329.7	1333.65	1301.95						4.23926	4.55011	4.55753	4.42373	17.7706
NM_001080708	Ripor3	3558	24	23	19.5	19.5	86	21.7713	-0.335478	Wald Test (two-side)	0.577031	-0.581387	0.56098		24.3101	24.2723	19.3283	19.1746		down_FC0_8				0.196809	0.197778	0.153289	0.151255	0.699131
NM_001080711	Pjvk	1209	1	0.5	0	1	2.5	0.492912	-0.0967968	Wald Test (two-side)	3.95661	-0.0244646	0.980482		1.01292	0	0	0.958729						0.0241331	0.0126532	0	0.0228273	0.0596136
NM_001080742	Vamp5	1532	225	258.5	181	169.5	834	209.521	-0.565298	Wald Test (two-side)	0.200723	-2.81631	0.00485784	0.0738986	227.907	272.271	174.921	162.984		down_FC0_8	P0_05		P0_1	4.28513	5.16247	3.30447	3.05346	15.8055
NM_001080743	Grk4	3232	16	14	24.5	18.5	73	17.8581	0.384137	Wald Test (two-side)	0.642654	0.597735	0.550016		16.2067	14.7744	23.194	17.2571		UP_FC1.25				0.14444	0.13253	0.21202	0.157972	0.646963
NM_001080746	Gtf2i	4420	3649	3733	4311	4509	16202	4031.19	0.152976	Wald Test (two-side)	0.0726844	2.10466	0.0353206	0.269215	3696.15	3939.49	4166.21	4322.91			P0_05			24.0875	25.8399	27.2796	28.1539	105.361
NM_001080747	Gtf2i	4358	3617.5	3705.5	4281	4467	16071	3998.9	0.152521	Wald Test (two-side)	0.0727729	2.09585	0.0360958	0.273029	3664.75	3911	4137.22	4282.64			P0_05			24.2193	26.0145	27.4752	28.2885	105.997
NM_001080748	Gtf2i	4302	3611.5	3699.5	4275.5	4460	16046.5	3992.91	0.152907	Wald Test (two-side)	0.072776	2.10106	0.0356356	0.270754	3658.67	3904.67	4132.39	4275.93			P0_05			24.4939	26.3105	27.7971	28.6118	107.213
NM_001080749	Gtf2i	4314	3616	3707	4283.5	4471	16077.5	4000.34	0.15386	Wald Test (two-side)	0.0728462	2.11212	0.034676	0.267002	3662.72	3912.05	4140.12	4286.48			P0_05			24.4562	26.2905	27.7716	28.6026	107.121
NM_001080754	Ambra1	4996	965.5	832.5	1021	937	3756	935.385	0.0216592	Wald Test (two-side)	0.110776	0.195523	0.844984	0.97296	978.481	878.022	986.71	898.329						5.63858	5.09821	5.71592	5.17605	21.6288
NM_001080755	Zzz3	7591	1925	1950	1762	1748	7385	1846.6	-0.246214	Wald Test (two-side)	0.0846578	-2.90835	0.00363342	0.0595868	1949.87	2057.86	1702.82	1675.86			P0_05		P0_1	7.39898	7.85944	6.49216	6.35512	28.1057
NM_001080769	Bltp3a	8544	706	755.5	845.5	804.5	3111.5	775.336	0.0705302	Wald Test (two-side)	0.115926	0.60841	0.542916	0.903342	715.122	797.818	817.587	770.818						2.41092	2.70539	2.7678	2.59864	10.4827
NM_001080773	Pdpk1	1752	163.5	148.5	163	207	682	169.572	0.14329	Wald Test (two-side)	0.222318	0.644529	0.519232	0.894156	166.119	156.187	157.526	198.457						2.72285	2.59327	2.60217	3.26075	11.179
NM_001080774	Myo1c	5275	7191	7143	7986.5	8224.5	30545	7606.1	0.0740629	Wald Test (two-side)	0.0639063	1.15893	0.246485	0.720495	7283.91	7538.12	7717.79	7884.59						39.7747	41.4299	42.3464	43.0297	166.581
NM_001080775	Myo1c	5268	7213.5	7164	8020.5	8252.5	30650.5	7632.39	0.0751545	Wald Test (two-side)	0.0638363	1.1773	0.239076	0.713626	7307.21	7560.28	7750.65	7911.43						39.9522	41.6069	42.5832	43.2335	167.376
NM_001080776	Gm1123	1327	2	6.5	9.5	3	21	5.22452	0.589512	Wald Test (two-side)	1.24144	0.474863	0.634885		2.02584	6.33189	9.66415	2.87619	UP_FC1_5	UP_FC1.25				0.0439743	0.149864	0.200233	0.0623924	0.456464
NM_001080780	Ret	7320	41	30	27.5	34.5	133	33.2114	-0.295851	Wald Test (two-side)	0.475965	-0.621581	0.534217		41.5297	31.6595	27.0596	32.5968						0.163423	0.125391	0.105076	0.130074	0.523964
NM_001080781	1700029H14Rik	1421	0.5	0.5	1	3	5	0.96065	3.33706	Wald Test (two-side)	2.95631	1.12879	0.258986		0	0	0.966415	2.87619	UP_FC1_5	UP_FC1.25				0.0102663	0.0107654	0.0196829	0.0582651	0.0989797
NM_001080793	Ash2l	3194	1806.5	1678	1855.5	1793	7133	1778.2	-0.0355892	Wald Test (two-side)	0.0853321	-0.417067	0.67663	0.934578	1829.33	1770.82	1793.67	1719						16.5023	16.0736	16.2483	15.4927	64.3168
NM_001080794	G3bp2	4359	3203.5	3055.5	3252.5	3220.5	12732	3175.08	-0.0546754	Wald Test (two-side)	0.0726309	-0.752784	0.451579	0.862745	3245.4	3225.04	3142.78	3087.11						21.4426	21.4462	20.8695	20.39	84.1484
NM_001080795	G3bp2	4213	3241	3081.5	3281.5	3255.5	12859.5	3207.19	-0.0544501	Wald Test (two-side)	0.072461	-0.75144	0.452388	0.86317	3282.87	3252.48	3171.77	3121.62						22.4454	22.3783	21.7853	21.3259	87.9349
NM_001080796	G3bp2	4261	3200	3043	3250	3215	12708	3168.96	-0.0522721	Wald Test (two-side)	0.0727155	-0.718859	0.472228	0.875045	3241.34	3211.32	3140.85	3082.31						21.9118	21.8497	21.3331	20.8233	85.918
NM_001080797	G3bp2	4263	3183	3035	3224.5	3199	12641.5	3152.43	-0.055929	Wald Test (two-side)	0.072699	-0.769323	0.441702	0.856912	3224.13	3202.88	3115.72	3066.97						21.7852	21.7821	21.1558	20.71	85.4331
NM_001080798	Aff1	8290	1018.5	1000.5	935	921.5	3875.5	968.504	-0.223028	Wald Test (two-side)	0.102544	-2.17494	0.0296343	0.242805	1031.15	1055.32	903.598	883.948			P0_05			3.58465	3.69248	3.15457	3.06776	13.4995
NM_001080808	Bicdl1	3015	36.5	26.5	50	48	161	39.5608	0.560565	Wald Test (two-side)	0.43783	1.28033	0.200431		36.4651	27.4382	48.3207	46.019		UP_FC1.25				0.35322	0.268915	0.463837	0.439375	1.52535
NM_001080813	Rab11fip1	7957	65	44	69	66	244	60.5581	0.209529	Wald Test (two-side)	0.35988	0.582218	0.56042	0.91065	65.8398	46.4339	66.6826	63.2761						0.238344	0.169184	0.242539	0.228916	0.878983
NM_001080814	Fat3	18648	16	9	8	11	44	10.9955	-0.493663	Wald Test (two-side)	0.824855	-0.598484	0.549517		16.2067	9.49784	7.73132	10.546		down_FC0_8				0.0250339	0.0147661	0.0119989	0.0162795	0.0680784
NM_001080815	Gipr	1776	3.5	1.5	3.5	2.5	11	2.98636	-0.0948982	Wald Test (two-side)	1.54578	-0.061392	0.951047		4.05168	2.11063	3.86566	1.91746						0.0574997	0.0258407	0.0551198	0.0388488	0.177309
NM_001080816	Chil5	1577	10	14	8	6.5	38.5	9.59683	-0.884105	Wald Test (two-side)	0.882649	-1.00165	0.316513		10.1292	14.7744	7.73132	5.75237	down_FC0_6	down_FC0_8				0.185016	0.271614	0.141886	0.113753	0.712269
NM_001080818	Cdc14a	4467	218	216	216.5	206.5	857	213.752	-0.143533	Wald Test (two-side)	0.192261	-0.746556	0.455332	0.865094	220.817	227.948	208.746	197.498						1.4239	1.47943	1.35558	1.27581	5.53472
NM_001080819	Arid1a	8527	6424.5	5771	5980.5	6247.5	24423.5	6091.63	-0.0981406	Wald Test (two-side)	0.0687421	-1.42766	0.153388	0.592551	6507	6090.22	5779.16	5990.14						21.9828	20.7067	19.6166	20.2205	82.5266
NM_001080820	Cass4	3696	7	13.5	7.5	6	34	8.83714	-0.695145	Wald Test (two-side)	0.928323	-0.748817	0.453967		7.09044	14.7744	7.73132	5.75237	down_FC0_6	down_FC0_8				0.0552594	0.111753	0.056756	0.0448023	0.26857
NM_001080924	Znrf3	6295	126.5	127.5	137.5	134	525.5	131.136	-0.00459845	Wald Test (two-side)	0.241212	-0.0190639	0.98479	0.995792	127.628	135.08	133.365	128.47						0.58632	0.619684	0.610927	0.587476	2.40441
NM_001080925	Rapgefl1	4146	10	6.5	9	7	32.5	7.96748	-0.0974644	Wald Test (two-side)	0.954787	-0.10208	0.918693		10.1292	6.33189	8.69773	6.7111						0.0703738	0.0479667	0.060715	0.0465961	0.225652
NM_001080926	Lrp8	7275	203.5	224.5	143.5	202	773.5	193.963	-0.411982	Wald Test (two-side)	0.22003	-1.87239	0.0611529	0.376564	206.636	236.391	139.164	193.663		down_FC0_8				0.816153	0.944146	0.551698	0.766301	3.0783
NM_001080927	Rbpj	5495	1037.5	823	997.5	1006.5	3864.5	962.225	0.0062933	Wald Test (two-side)	0.114981	0.0547336	0.956351	0.99014	1051.41	868.524	964.482	964.481						5.50884	4.58235	5.07724	5.05507	20.2235
NM_001080928	Rbpj	5381	1027.5	817.5	990	999	3834	954.763	0.00707816	Wald Test (two-side)	0.114795	0.0616589	0.950835	0.98855	1041.28	863.248	956.751	957.77						5.57133	4.64816	5.14582	5.1237	20.489
NM_001080929	Cdr2l	3693	693	742	780	771.5	2986.5	744.735	0.00899561	Wald Test (two-side)	0.116518	0.0772038	0.938461	0.986089	701.954	783.044	753.804	740.139						5.47513	6.14725	5.90742	5.76551	23.2953
NM_001080930	Atxn1l	7561	2532	2258	2419.5	2509	9718.5	2422.95	-0.0607107	Wald Test (two-side)	0.0806674	-0.752605	0.451687	0.86277	2564.71	2382.9	2338.72	2405.45						9.77068	9.13694	8.95012	9.15804	37.0158
NM_001080931	Med13	10508	2256.5	1992	2180	2155	8583.5	2140.05	-0.0724942	Wald Test (two-side)	0.0836117	-0.867035	0.385923	0.822211	2285.15	2102.19	2106.78	2066.06						6.2655	5.79996	5.80255	5.65989	23.5279
NM_001080932	Foxk2	5025	2117	2034.5	1841	1929.5	7922	1980.09	-0.24147	Wald Test (two-side)	0.0822007	-2.93756	0.00330802	0.0560568	2144.35	2146.51	1779.17	1850.35			P0_05		P0_1	12.2921	12.3873	10.2471	10.5972	45.5236
NM_001080934	Slc16a5	3014	0	1	3	2	6	1.468	2.21088	Wald Test (two-side)	2.45291	0.901329	0.367414		0	1.05532	2.89924	1.91746	UP_FC1_5	UP_FC1.25				0	0.0101511	0.0278394	0.0183133	0.0563039
NM_001080940	Angptl8	859	5.5	9	10	7.5	32	8.22733	0.156147	Wald Test (two-side)	0.939564	0.166191	0.868007		6.07752	9.49784	9.66415	7.66983						0.186814	0.320557	0.325604	0.240962	1.07394
NM_001080941	Zfp429	2026	4.5	9.5	6.5	14	34.5	8.45638	0.400671	Wald Test (two-side)	0.973655	0.411512	0.680697		4.05168	10.5532	5.79849	13.4222		UP_FC1.25				0.0648057	0.143463	0.0897339	0.190708	0.488711
NM_001080944	Atp8b4	5499	6	0	3	1	10	2.48387	-0.6627	Wald Test (two-side)	1.87067	-0.354258	0.723146		6.07752	0	2.89924	0.958729	down_FC0_6	down_FC0_8				0.0318352	0	0.0152588	0.00501877	0.0521128
NM_001080948	Larp4	6525	2579	2134	2329.5	2394	9436.5	2352.83	-0.0975915	Wald Test (two-side)	0.0891818	-1.0943	0.273824	0.744225	2612.32	2252.04	2251.75	2295.2						11.5322	10.0062	9.98538	10.1257	41.6495
NM_001080949	Ttc5	1837	442	481	431.5	470.5	1825	455.853	-0.137667	Wald Test (two-side)	0.142615	-0.965306	0.334392	0.788459	447.711	507.607	417.491	450.603						7.02026	8.01109	6.56983	7.06857	28.6698
NM_001080964	Sp2	3029	692	577.5	519	571	2359.5	589.979	-0.321895	Wald Test (two-side)	0.131238	-2.45276	0.0141766	0.152722	700.941	609.972	501.569	547.434		down_FC0_8	P0_05			6.66572	5.83322	4.79237	5.20257	22.4939
NM_001080967	Tmsb15b2	676	9.5	9.5	10	13.5	42.5	10.9422	0.159079	Wald Test (two-side)	0.813725	0.195495	0.845006		10.1292	10.5532	9.66415	13.4222						0.410031	0.429965	0.413748	0.551148	1.80489
NM_001080968	Golga2	4252	1042.5	1105.5	1242	1269	4659	1159.89	0.121181	Wald Test (two-side)	0.100037	1.21137	0.225755	0.698913	1055.46	1167.18	1200.29	1216.63						7.15357	7.95466	8.16979	8.23663	31.5146
NM_001080969	Thg1l	3788	545.5	498	519	512	2074.5	517.76	-0.120303	Wald Test (two-side)	0.130884	-0.919157	0.358013	0.803521	553.054	525.547	501.569	490.869						4.2017	4.02231	3.83213	3.73028	15.7864
NM_001080971	Tubb1	1998	114	43.5	105	43.5	306	76.3911	-0.173078	Wald Test (two-side)	0.852955	-0.202916	0.839201	0.97296	115.473	46.4339	101.474	42.1841						1.66475	0.666116	1.46986	0.600862	4.40159
NM_001080974	Sri	2389	2389.5	2236.5	2536	2502.5	9664.5	2407.53	0.0206111	Wald Test (two-side)	0.0779188	0.26452	0.791379	0.964121	2420.88	2359.68	2450.83	2398.74						29.1831	28.6424	29.6904	28.9094	116.425
NM_001080977	Rsbn1l	5544	877	828	891	891	3487	869.359	-0.0389157	Wald Test (two-side)	0.106308	-0.366065	0.714316	0.944902	888.331	873.801	861.076	854.227						4.61548	4.56944	4.49508	4.43543	18.1154
NM_001080979	Tead4	2934	602	564.5	489.5	554	2210	552.414	-0.262269	Wald Test (two-side)	0.130512	-2.00954	0.0444804	0.31054	609.778	595.198	473.543	531.136			P0_05			5.98655	5.88654	4.66633	5.21112	21.7505
NM_001080981	Ddx23	2796	1546	1644.5	1802	1867	6859.5	1708.08	0.0976373	Wald Test (two-side)	0.0902062	1.08238	0.279084	0.749495	1565.97	1734.94	1741.48	1789.95						16.1329	17.995	18.026	18.4284	70.5824
NM_001080995	Ddias	3456	296	282	354.5	406	1338.5	332.195	0.291869	Wald Test (two-side)	0.161256	1.80997	0.0703	0.406013	299.824	297.599	342.111	389.244						2.49895	2.4965	2.86896	3.24215	11.1066
NM_001080999	Trmt2a	3623	850.5	876.5	1009	976	3712	924.068	0.0981215	Wald Test (two-side)	0.106356	0.922575	0.356229	0.8028	860.982	924.456	975.113	935.719						6.8493	7.40184	7.78943	7.43468	29.4752
NM_001081000	Trmt2a	3670	856	884.5	1015.5	983.5	3739.5	931.306	0.0972999	Wald Test (two-side)	0.10614	0.916709	0.359295	0.804156	867.06	932.899	981.878	943.389						6.80531	7.37374	7.73921	7.39587	29.3141
NM_001081001	Brca2	11104	154.5	131.5	173	149.5	608.5	151.573	0.0742112	Wald Test (two-side)	0.229957	0.322717	0.746909	0.952426	155.99	139.302	167.19	143.809						0.405966	0.362328	0.435762	0.371572	1.57563
NM_001081006	Etl4	7389	1044.5	1032.5	1235.5	1272.5	4585	1140.14	0.169487	Wald Test (two-side)	0.0970576	1.74625	0.0807676	0.437783	1057.49	1089.09	1194.49	1219.5						4.12442	4.27524	4.6767	4.75284	17.8292
NM_001081007	Zfp382	7925	120	141.5	171.5	183.5	616.5	153.509	0.337128	Wald Test (two-side)	0.230361	1.46348	0.143337	0.577788	121.55	149.855	166.223	176.406		UP_FC1.25				0.441796	0.546277	0.605268	0.639025	2.23237
NM_001081009	Parp8	7054	330.5	331	451.5	450.5	1563.5	387.955	0.345184	Wald Test (two-side)	0.147674	2.33747	0.0194148	0.188533	334.264	349.309	436.82	431.428		UP_FC1.25	P0_05			1.36702	1.43565	1.79021	1.76255	6.35543
NM_001081011	Srgap2	8015	3190	3075	3505.5	3479	13249.5	3299.99	0.0540795	Wald Test (two-side)	0.0719791	0.751321	0.452459	0.863219	3231.22	3245.09	3388.25	3335.42						11.6125	11.7381	12.2329	11.9793	47.5628
NM_001081016	Zc3h7b	5933	3448.5	3232.5	3582	3732.5	13995.5	3485.75	0.0281854	Wald Test (two-side)	0.0721081	0.390877	0.695888	0.941172	3492.55	3410.78	3461.7	3577.98						16.9588	16.6694	16.8863	17.3623	67.8768
NM_001081017	Unc79	8819	24	34	34.5	25.5	118	29.494	-0.0575021	Wald Test (two-side)	0.510617	-0.112613	0.910337		24.3101	35.8807	32.8581	24.927						0.0794021	0.117955	0.109416	0.0797998	0.386573
NM_001081019	H3f5	974	22	24.5	30.5	18	95	23.4653	-0.0417484	Wald Test (two-side)	0.571459	-0.0730559	0.941762		22.2842	25.3276	28.9924	17.2571						0.659028	0.769596	0.875837	0.510029	2.81449
NM_001081020	Adamts6	6765	21.5	21	21.5	18	82	20.741	-0.206705	Wald Test (two-side)	0.592664	-0.348772	0.72726		22.2842	22.1616	21.2611	17.2571						0.092728	0.0949746	0.0888901	0.0734321	0.350025
NM_001081021	Zfp780b	5503	115.5	115.5	119	116.5	466.5	116.533	-0.0846836	Wald Test (two-side)	0.254819	-0.332329	0.739641	0.949831	117.499	122.417	115.003	111.213						0.612382	0.642153	0.604825	0.584262	2.44362
NM_001081022	Katnip	6165	268.5	304.5	418	405.5	1396.5	346.371	0.422062	Wald Test (two-side)	0.160708	2.62626	0.00863286	0.10921	271.463	320.816	403.961	389.244		UP_FC1.25	P0_05			1.27072	1.51116	1.89638	1.81526	6.49353
NM_001081023	Cacna1s	6295	3.5	5	1.5	2.5	12.5	3.29464	-1.27573	Wald Test (two-side)	1.50052	-0.850193	0.395218		4.05168	5.27658	1.93283	1.91746	down_FC0_6	down_FC0_8				0.0162223	0.0243013	0.00666466	0.0109604	0.0581487
NM_001081025	Cfap91	2746	2.5	1.5	2	1	7	1.75701	-0.517035	Wald Test (two-side)	1.98581	-0.260365	0.794582		2.02584	2.11063	1.93283	0.958729		down_FC0_8				0.0265632	0.0167127	0.020371	0.0100503	0.0736972
NM_001081028	Sipa1l3	7688	715.5	623	627	722	2687.5	670.214	-0.0912611	Wald Test (two-side)	0.125543	-0.726932	0.467268	0.872075	725.251	657.461	605.942	692.202						2.71542	2.47931	2.28106	2.59182	10.0676
NM_001081029	Tmem243	981	80	66	80.5	75.5	302	75.2153	-0.00554588	Wald Test (two-side)	0.316693	-0.0175118	0.986028	0.996283	81.0336	69.6508	77.3132	72.8634						2.37937	2.05841	2.29514	2.12402	8.85693
NM_001081030	Sbf1	6148	1320	1319.5	1525	1563	5727.5	1425.59	0.122753	Wald Test (two-side)	0.0905745	1.35527	0.175332	0.626284	1337.05	1393.02	1473.78	1498.49						6.26441	6.56646	6.93775	7.01627	26.7849
NM_001081032	H2-T26	1347	1	0.5	2	0.5	4	0.736437	0.908739	Wald Test (two-side)	3.34779	0.271445	0.786049		1.01292	0	1.93283	0	UP_FC1_5	UP_FC1.25				0.0216607	0.0113569	0.0415284	0.0102443	0.0847903
NM_001081034	Fbxo11	3994	2064	1877.5	2155.5	2151.5	8248.5	2054.83	0.0259306	Wald Test (two-side)	0.0821274	0.315737	0.752202	0.955001	2090.67	1981.88	2083.59	2063.18						15.0779	14.3823	15.0946	14.8667	59.4215
NM_001081035	Nav3	10091	1063.5	1052	1329	1341	4785.5	1189.49	0.232301	Wald Test (two-side)	0.0955481	2.43124	0.0150471	0.15842	1077.75	1110.19	1284.37	1285.66			P0_05			3.07499	3.18961	3.68361	3.66755	13.6158
NM_001081037	Srgap1	7763	4646	4779	4386.5	4436	18247.5	4560.25	-0.19918	Wald Test (two-side)	0.0709094	-2.80893	0.00497058	0.0751951	4706.03	5043.35	4238.7	4252.92			P0_05		P0_1	17.4618	18.8349	15.8041	15.7704	67.8713
NM_001081039	Dock9	7854	1553.5	1723.5	1738.5	1583.5	6599	1647.92	-0.0852261	Wald Test (two-side)	0.0993672	-0.857689	0.391064	0.824603	1574.08	1819.36	1679.63	1518.63						5.77113	6.71392	6.19108	5.56427	24.2404
NM_001081040	Coq10a	2500	102	98	93.5	112	405.5	101.24	-0.0605689	Wald Test (two-side)	0.275493	-0.219857	0.825983	0.970506	103.318	103.421	90.843	107.378						1.19042	1.19934	1.04605	1.2364	4.67221
NM_001081041	Vps51	2619	562.5	583	713.5	646.5	2505.5	623.467	0.144768	Wald Test (two-side)	0.126017	1.1488	0.250639	0.723584	569.261	615.249	690.02	619.339						6.26653	6.81066	7.61976	6.81262	27.5096
NM_001081043	Ptpn23	5309	2686	2516	2688.5	2724	10614.5	2646.29	-0.0454583	Wald Test (two-side)	0.0758598	-0.599241	0.549012	0.905927	2720.7	2655.17	2597.72	2611.58						14.7616	14.4995	14.1638	14.1604	57.5853
NM_001081044	Mylk2	2934	2.5	2	4.5	2	11	2.4799	0.483153	Wald Test (two-side)	1.68885	0.286084	0.774814		2.02584	2.11063	3.86566	1.91746		UP_FC1.25				0.0248611	0.0208558	0.0428978	0.0188127	0.107427
NM_001081045	Kansl1	5222	2415.5	2261	2593.5	2737	10007	2491.05	0.0861774	Wald Test (two-side)	0.07825	1.10131	0.270762	0.7419	2447.22	2386.07	2506.88	2624.04						13.4962	13.2471	13.891	14.465	55.0992
NM_001081046	Efcab3	1732	3.5	0	3	0.5	7	1.73773	-0.490408	Wald Test (two-side)	2.29723	-0.213478	0.830954		4.05168	0	2.89924	0		down_FC0_8				0.0589604	0	0.0484458	0.00796715	0.115373
NM_001081047	Cnksr1	2444	10	5	13	10	38	9.38912	0.520631	Wald Test (two-side)	0.89338	0.582765	0.560051		10.1292	5.27658	12.5634	9.58729		UP_FC1.25				0.119382	0.0625929	0.148773	0.112922	0.44367
NM_001081048	Slc25a18	1355	3	12.5	10.5	8.5	34.5	8.25913	0.147447	Wald Test (two-side)	0.988337	0.149187	0.881406		3.03876	12.6638	9.66415	7.66983						0.0645984	0.282245	0.216737	0.173125	0.736706
NM_001081050	Pard3b	8367	163	173.5	245.5	252.5	834.5	207.017	0.459414	Wald Test (two-side)	0.197017	2.33185	0.0197087	0.189543	165.106	183.625	237.738	241.6		UP_FC1.25	P0_05			0.568405	0.634433	0.820662	0.832861	2.85636
NM_001081052	Nhs	5309	57.5	57.5	68.5	80.5	264	65.593	0.247868	Wald Test (two-side)	0.338692	0.731839	0.464267	0.870999	58.7494	61.2083	65.7162	76.6983						0.316006	0.331368	0.360878	0.41847	1.42672
NM_001081054	Qrsl1	1957	228	226	237	230	921	229.749	-0.0623895	Wald Test (two-side)	0.185752	-0.335876	0.736964	0.948867	230.946	238.501	229.04	220.508						3.39926	3.53324	3.38719	3.24353	13.5632
NM_001081055	Trappc10	6328	850.5	778.5	1031	968	3628	901.61	0.194044	Wald Test (two-side)	0.10758	1.80372	0.071276	0.408948	860.982	821.035	996.374	928.05						3.92146	3.76399	4.55696	4.22172	16.4641
NM_001081056	Xpot	5978	1572	1481.5	1784	1828.5	6666	1658.23	0.139424	Wald Test (two-side)	0.0859226	1.62267	0.104659	0.498007	1592.31	1563.98	1724.08	1752.56						7.6725	7.58231	8.34683	8.44151	32.0431
NM_001081057	Tecpr2	7807	298.5	333	315	298.5	1245	310.848	-0.146181	Wald Test (two-side)	0.167476	-0.872851	0.382744	0.819546	301.85	351.42	304.421	285.701						1.11558	1.30502	1.12852	1.05522	4.60433
NM_001081058	Cdk13	7065	2065	1943	2129	2035.5	8172.5	2037.91	-0.0470383	Wald Test (two-side)	0.0824415	-0.570566	0.568294	0.912373	2091.68	2050.48	2057.5	1951.97						8.52802	8.41427	8.42842	7.95133	33.322
NM_001081059	Mcur1	4345	793.5	680	667	706	2846.5	710.834	-0.20402	Wald Test (two-side)	0.119557	-1.70646	0.0879224	0.455796	804.259	717.614	644.599	676.863						5.32841	4.78823	4.29357	4.48431	18.8945
NM_001081061	Bdp1	9880	1064.5	1165	1199	1190	4618.5	1151.7	-0.00440928	Wald Test (two-side)	0.103061	-0.0427831	0.965874	0.992433	1077.75	1229.44	1158.73	1140.89						3.14361	3.60765	3.39426	3.32408	13.4696
NM_001081062	Ccno	1871	135	139	203.5	185.5	663	164.726	0.405944	Wald Test (two-side)	0.219236	1.85163	0.0640791	0.386565	136.744	146.689	197.149	178.324		UP_FC1.25				2.10523	2.27299	3.0421	2.73622	10.1565
NM_001081064	Pdzd2	11454	510	509	562	583	2164	538.952	0.0648419	Wald Test (two-side)	0.128587	0.504266	0.614074	0.924608	516.589	537.155	543.125	558.939						1.29913	1.35962	1.37234	1.40473	5.43582
NM_001081065	Zfp707	1875	108	129	119	109.5	465.5	116.499	-0.154601	Wald Test (two-side)	0.261607	-0.590968	0.554542	0.908319	109.395	136.136	115.003	105.46						1.68059	2.10496	1.77512	1.61174	7.17241
NM_001081066	Dennd3	5274	812.5	947.5	603.5	612	2975.5	748.347	-0.638736	Wald Test (two-side)	0.125491	-5.0899	3.58245e-07	2.61914e-05	822.491	1000.44	583.715	586.742	down_FC0_6	down_FC0_8	P0_05	P0_05	P0_1	4.49493	5.49661	3.20051	3.20252	16.3946
NM_001081068	Ltn1	7705	1329.5	1223.5	1465.5	1457	5475.5	1363.13	0.092377	Wald Test (two-side)	0.0918363	1.00589	0.31447	0.771008	1347.18	1291.71	1416.76	1396.87						5.03449	4.85833	5.31981	5.21877	20.4314
NM_001081069	Rgs11	2008	0	3	2.5	3.5	9	2.23342	0.875971	Wald Test (two-side)	1.90911	0.458838	0.64635		0	3.16595	1.93283	3.83492	UP_FC1_5	UP_FC1.25				0	0.0457102	0.0348224	0.0481045	0.128637
NM_001081071	Lclat1	4466	740	609	571	611	2531	632.464	-0.291811	Wald Test (two-side)	0.128212	-2.276	0.0228461	0.208232	749.561	642.687	551.823	585.783			P0_05			4.83452	4.1721	3.57602	3.77575	16.3584
NM_001081072	Slc27a6	2586	7.5	14	9.5	2	33	8.61485	-0.981577	Wald Test (two-side)	0.99763	-0.983909	0.32516		8.10336	14.7744	9.66415	1.91746	down_FC0_6	down_FC0_8				0.08462	0.165636	0.102749	0.0213443	0.37435
NM_001081073	Cep76	4417	241.5	199.5	228	229.5	898.5	224.26	-0.049911	Wald Test (two-side)	0.191302	-0.260902	0.794168	0.964121	245.127	211.063	220.343	220.508						1.59525	1.38188	1.44374	1.43396	5.85484
NM_001081075	Fra10ac1	1403	174	205.5	227	220.5	827	205.985	0.129228	Wald Test (two-side)	0.202305	0.638775	0.522969	0.895172	176.248	217.395	219.376	210.92						3.61853	4.48136	4.52534	4.33742	16.9626
NM_001081077	Cwf19l1	3565	541.5	429	470	456	1896.5	473.282	-0.168968	Wald Test (two-side)	0.144884	-1.16623	0.243523	0.71776	549.003	452.73	454.215	437.18						4.43179	3.68174	3.68741	3.53009	15.331
NM_001081078	Lct	6155	5.5	2.5	3	3	14	3.4909	-0.507352	Wald Test (two-side)	1.44612	-0.350836	0.725711		6.07752	2.11063	2.89924	2.87619		down_FC0_8				0.026072	0.012427	0.0136325	0.0134516	0.0655832
NM_001081079	Ogfrl1	4835	94	83	90	113	380	94.5298	0.0952974	Wald Test (two-side)	0.28782	0.331101	0.740568	0.950139	95.2145	87.5912	86.9773	108.336						0.567246	0.525216	0.520629	0.645005	2.2581
NM_001081080	Phf3	7544	1849	2014	2253.5	2381	8497.5	2114.83	0.15826	Wald Test (two-side)	0.0889976	1.77825	0.0753633	0.420802	1872.89	2125.4	2178.3	2282.73						7.15114	8.16796	8.35485	8.71041	32.3844
NM_001081081	Gls	4953	2891	2693	3277	3220	12081	3006.09	0.116072	Wald Test (two-side)	0.0742896	1.56243	0.118187	0.529312	2928.35	2841.96	3166.94	3087.11						17.0302	16.635	18.5051	17.9419	70.1122
NM_001081084	Cubn	11256	105.5	68	89.5	119	382	95.0493	0.165352	Wald Test (two-side)	0.306221	0.539976	0.589214	0.917756	107.37	71.7614	86.9773	114.089						0.273469	0.184834	0.222393	0.291772	0.972468
NM_001081085	Sapcd2	3398	2.5	5	6	2	15.5	3.75459	0.0825259	Wald Test (two-side)	1.41558	0.0582984	0.953511		2.02584	5.27658	5.79849	1.91746						0.0214663	0.0450197	0.0493868	0.0162438	0.132117
NM_001081086	Ppig	6281	1652.5	1871.5	1998.5	1997.5	7520	1873.83	0.0763769	Wald Test (two-side)	0.0952586	0.801785	0.422677	0.84628	1673.34	1975.55	1930.9	1915.54						7.67632	9.11627	8.89934	8.77686	34.4688
NM_001081087	Klhl41	2530	1.5	4	3	3.5	12	3.24532	0.111746	Wald Test (two-side)	1.47977	0.0755162	0.939804		2.02584	4.22126	2.89924	3.83492						0.0172986	0.0483722	0.0331653	0.0381794	0.137015
NM_001081088	Lrp2	15348	54.5	27.5	54.5	63.5	200	49.4479	0.428184	Wald Test (two-side)	0.415521	1.03048	0.302787		54.6977	29.5488	52.1864	61.3587		UP_FC1.25				0.103606	0.0548197	0.0993178	0.114183	0.371927
NM_001081089	Gpat2	2604	8.5	10	8	2.5	29	7.07632	-0.951575	Wald Test (two-side)	1.06344	-0.894809	0.370889		8.10336	10.5532	7.73132	1.91746	down_FC0_6	down_FC0_8				0.0952397	0.117494	0.0859274	0.026496	0.325157
NM_001081090	Esf1	3376	1037	1202	1236	1268.5	4743.5	1182.26	0.0561348	Wald Test (two-side)	0.108767	0.5161	0.605784	0.922749	1050.4	1268.49	1194.49	1215.67						8.96224	10.8933	10.24	10.3698	40.4652
NM_001081091	Cep152	5738	141.5	140.5	149.5	140.5	572	142.691	-0.0626189	Wald Test (two-side)	0.232118	-0.269772	0.787335	0.963731	143.835	147.744	144.962	134.222						0.719509	0.749155	0.728724	0.675767	2.87315
NM_001081092	Taf4	4406	664	611.5	695.5	671	2642	658.591	-0.00290271	Wald Test (two-side)	0.119171	-0.0243576	0.980567	0.994488	672.579	645.853	672.625	643.307						4.39707	4.24627	4.41505	4.203	17.2614
NM_001081093	Arfip1	2975	868	763.5	823	764.5	3219	803.326	-0.141972	Wald Test (two-side)	0.114218	-1.24299	0.213871	0.684621	879.215	806.261	795.359	732.469						8.51281	7.85196	7.73741	7.09205	31.1942
NM_001081094	Znhit6	2801	739	847	989.5	1002.5	3578	889.949	0.223848	Wald Test (two-side)	0.115761	1.9337	0.0531498	0.346615	748.548	893.852	956.751	960.646						7.69789	9.2518	9.88064	9.87762	36.708
NM_001081097	Grik3	8959	37	38	34.5	26.5	136	33.8413	-0.424969	Wald Test (two-side)	0.470165	-0.903873	0.366063		37.478	40.102	32.8581	24.927		down_FC0_8				0.120499	0.129772	0.107707	0.0816333	0.43961
NM_001081098	Zfp362	2871	1455	1294	1340	1462	5551	1384.01	-0.0745508	Wald Test (two-side)	0.0958112	-0.778101	0.436509	0.853931	1473.8	1365.58	1295	1401.66						14.7867	13.7898	13.0543	14.0538	55.6846
NM_001081099	Aunip	1265	9.5	9	11.5	7	37	9.48378	-0.101067	Wald Test (two-side)	0.878596	-0.115032	0.90842		10.1292	9.49784	11.597	6.7111						0.219116	0.217675	0.254267	0.152717	0.843775
NM_001081100	Morn1	1645	22.5	28	26	40	116.5	28.8273	0.293861	Wald Test (two-side)	0.519403	0.565767	0.571552		22.2842	29.5488	25.1268	38.3492						0.399077	0.520773	0.442069	0.671081	2.033
NM_001081101	Uvssa	7310	135.5	167	170	147.5	620	155.044	-0.0355482	Wald Test (two-side)	0.234141	-0.151824	0.879326	0.979489	137.757	176.238	164.291	141.892						0.540832	0.698964	0.65045	0.556872	2.44712
NM_001081102	Nsd2	6896	1222.5	1259.5	1319.5	1332.5	5134	1280.05	-0.00813929	Wald Test (two-side)	0.0950255	-0.0856537	0.931742	0.98524	1237.79	1329.7	1275.67	1277.03						5.1724	5.58801	5.35174	5.33275	21.4449
NM_001081103	Stim2	4896	1465	1362.5	1277.5	1216	5321	1330.54	-0.283135	Wald Test (two-side)	0.0936224	-3.02422	0.00249272	0.0456046	1483.93	1437.34	1235.08	1165.81			P0_05	P0_05	P0_1	8.73044	8.51434	7.29797	6.85446	31.3972
NM_001081107	Helq	3668	77	98.5	113	107.5	396	98.5408	0.230983	Wald Test (two-side)	0.28509	0.810209	0.41782	0.84359	77.9949	103.421	109.205	103.543						0.612494	0.821605	0.861652	0.808835	3.10459
NM_001081108	Lamtor4	871	205	209.5	204.5	172.5	791.5	197.829	-0.245579	Wald Test (two-side)	0.204482	-1.20098	0.229757	0.703029	207.649	221.616	197.149	164.901						6.86714	7.35905	6.56686	5.46578	26.2588
NM_001081109	Lmtk2	8177	924	809	941	988.5	3662.5	911.577	0.0527157	Wald Test (two-side)	0.10801	0.488063	0.625505	0.92755	935.938	853.75	909.396	947.224						3.29699	3.02699	3.21868	3.33629	12.879
NM_001081110	Cd8a	3123	4	3	0.5	1	8.5	2.04409	-2.90816	Wald Test (two-side)	2.22607	-1.30641	0.191414		4.05168	3.16595	0	0.958729	down_FC0_6	down_FC0_8				0.0373704	0.0293904	0.00447796	0.00883709	0.0800759
NM_001081111	Tmf1	6762	735.5	843.5	1028	994.5	3601.5	895.662	0.250984	Wald Test (two-side)	0.116161	2.16066	0.0307217	0.247997	745.509	890.686	993.475	952.977			P0_05			3.17357	3.81651	4.25207	4.05892	15.3011
NM_001081112	Ankrd26	6947	128	164	191.5	178.5	662	164.733	0.235764	Wald Test (two-side)	0.229149	1.02887	0.303541	0.763397	129.654	173.072	185.552	170.654						0.537592	0.722275	0.770999	0.709124	2.73999
NM_001081113	Ipo8	5332	772.5	685.5	753	699	2910	725.946	-0.107708	Wald Test (two-side)	0.117775	-0.914519	0.360444	0.80475	781.974	723.946	727.71	670.152						4.22716	3.93345	3.94991	3.618	15.7285
NM_001081114	Clip3	3342	256	199.5	193	209.5	858	214.555	-0.278944	Wald Test (two-side)	0.199787	-1.39621	0.162652	0.606174	259.308	211.063	186.518	201.333						2.23498	1.82639	1.61523	1.73005	7.40664
NM_001081115	Nccrp1	1348	4	4	0	2.5	10.5	2.5476	-2.10626	Wald Test (two-side)	1.86256	-1.13084	0.258123		4.05168	4.22126	0	1.91746	down_FC0_6	down_FC0_8				0.0865785	0.0907875	0	0.0511836	0.22855
NM_001081116	Arhgef17	10227	1820	1698	2153	2168.5	7839.5	1948.66	0.194109	Wald Test (two-side)	0.0821818	2.36194	0.0181794	0.180146	1843.51	1791.93	2080.69	2078.52			P0_05			5.19234	5.07979	5.88814	5.85184	22.0121
NM_001081117	Mki67	10059	150.5	186.5	102.5	114.5	554	139.024	-0.743451	Wald Test (two-side)	0.247067	-3.00911	0.00262015	0.0472578	151.938	196.289	98.5743	109.295	down_FC0_6	down_FC0_8	P0_05	P0_05	P0_1	0.436538	0.567257	0.285004	0.314146	1.60295
NM_001081118	Phrf1	5354	1991	2212.5	2509	2613	9325.5	2320.24	0.180457	Wald Test (two-side)	0.0892726	2.02142	0.0432365	0.305398	2016.72	2334.36	2424.73	2505.16			P0_05			10.8501	12.6433	13.107	13.4692	50.0697
NM_001081119	Abhd13	5069	1301	1048.5	1178	1153	4680.5	1166.91	-0.111689	Wald Test (two-side)	0.107826	-1.03583	0.300283	0.761835	1317.81	1105.97	1138.44	1105.41						7.48851	6.32852	6.49988	6.27752	26.5944
NM_001081120	Fam89a	1368	257	275.5	236.5	226	995	249.084	-0.310246	Wald Test (two-side)	0.181763	-1.70687	0.0878465	0.455701	260.32	291.267	228.074	216.673						5.48135	6.16157	4.83535	4.55935	21.0376
NM_001081122	Cep63	2677	373	447	507	480.5	1807.5	449.927	0.162167	Wald Test (two-side)	0.150534	1.07728	0.281357	0.751585	377.819	471.726	489.972	460.19						4.06537	5.10876	5.29715	4.95366	19.4249
NM_001081125	Gli2	6692	39	26	11	5.5	81.5	20.8313	-2.03254	Wald Test (two-side)	0.654442	-3.10576	0.00189789		39.5039	27.4382	10.6306	5.75237	down_FC0_6	down_FC0_8	P0_05			0.170039	0.11887	0.0459747	0.0226823	0.357566
NM_001081126	Gpr161	6828	90.5	83.5	113.5	133	420.5	104.373	0.402539	Wald Test (two-side)	0.272083	1.47947	0.139014	0.569924	91.1628	88.6465	110.171	127.511		UP_FC1.25				0.386719	0.374153	0.464927	0.537575	1.76337
NM_001081127	Adamts14	5145	6	5	11.5	11.5	34	8.61396	1.02397	Wald Test (two-side)	0.930566	1.10037	0.271171		6.07752	5.27658	11.597	11.5047	UP_FC1_5	UP_FC1.25				0.0340256	0.0297331	0.0625166	0.061687	0.187962
NM_001081128	Mtr	4449	410.5	357	400.5	438	1606	399.634	0.0257782	Wald Test (two-side)	0.148895	0.17313	0.862549	0.976504	415.297	376.748	386.566	419.923						2.6921	2.45506	2.51781	2.71702	10.382
NM_001081130	Ogdhl	3697	259	245.5	216.5	239	960	239.959	-0.253347	Wald Test (two-side)	0.183383	-1.38152	0.167119	0.613015	262.346	259.608	208.746	229.136						2.04404	2.03169	1.63791	1.78414	7.49779
NM_001081131	Dhtkd1	3516	49	54	68	55.5	226.5	56.5063	0.163834	Wald Test (two-side)	0.366527	0.44699	0.654882		49.6331	56.987	65.7162	53.6888						0.406619	0.469895	0.540932	0.435637	1.85308
NM_001081132	Upf2	5150	816.5	930	943.5	934.5	3624.5	903.934	0.000255597	Wald Test (two-side)	0.114914	0.00222425	0.998225	0.999551	826.543	981.443	912.296	895.453						4.62582	5.52499	5.1241	5.00787	20.2828
NM_001081133	Kif16b	5417	375.5	377.5	397.5	376	1526.5	381.221	-0.0654562	Wald Test (two-side)	0.149449	-0.437984	0.661398	0.93228	380.858	398.909	384.633	360.482						2.02251	2.13213	2.05239	1.91562	8.12266
NM_001081134	Kcng1	2312	1.5	1.5	1	2	6	1.75509	-0.519582	Wald Test (two-side)	1.98646	-0.261561	0.79366		2.02584	2.11063	0.966415	1.91746		down_FC0_8				0.0189297	0.0198499	0.0120975	0.0238739	0.074751
NM_001081135	Prrg3	5925	1214	1049	969	1042.5	4274.5	1068.04	-0.272038	Wald Test (two-side)	0.104657	-2.59933	0.00934049	0.115543	1229.69	1107.03	936.456	998.996			P0_05			5.9782	5.4168	4.57423	4.85589	20.8251
NM_001081142	Kcnq4	4054	23	27.5	21.5	22	94	23.7998	-0.318386	Wald Test (two-side)	0.555575	-0.573075	0.566594		23.2972	29.5488	21.2611	21.092						0.165533	0.207541	0.148333	0.149768	0.671175
NM_001081144	Zfp518b	6876	935.5	837.5	849.5	914	3536.5	882.545	-0.110331	Wald Test (two-side)	0.108863	-1.01348	0.31083	0.768384	948.093	884.354	821.453	876.278						3.96961	3.72653	3.45549	3.66852	14.8202
NM_001081145	Tigd2	3003	151	154.5	162.5	125	593	147.967	-0.190718	Wald Test (two-side)	0.23779	-0.802043	0.422528	0.84628	152.951	162.519	156.559	119.841						1.46711	1.57409	1.51349	1.14878	5.70347
NM_001081146	Prickle2	7788	254.5	240.5	204	173	872	218.392	-0.492261	Wald Test (two-side)	0.195158	-2.52238	0.0116565	0.133956	257.282	253.276	197.149	165.86		down_FC0_8	P0_05			0.953459	0.944811	0.732634	0.613057	3.24396
NM_001081149	Kat6a	9096	1992	1921.5	2082	2135.5	8131	2026.49	0.00495654	Wald Test (two-side)	0.0810199	0.0611769	0.951218	0.988579	2017.74	2028.32	2012.08	2047.84						6.38968	6.46317	6.40196	6.47933	25.7341
NM_001081150	Lonrf1	3761	734	636.5	512	496	2378.5	596.249	-0.54423	Wald Test (two-side)	0.126922	-4.28791	1.80358e-05	0.000782268	743.483	671.18	494.804	475.53		down_FC0_8	P0_05	P0_05	P0_1	5.6942	5.17787	3.80758	3.63965	18.3193
NM_001081151	Gan	3441	95.5	97.5	112	92.5	397.5	99.2757	-0.0305681	Wald Test (two-side)	0.280136	-0.109119	0.913108	0.982587	97.2403	103.421	108.238	88.2031						0.809765	0.866914	0.910366	0.741888	3.32893
NM_001081152	Npat	7327	783.5	774	888	825.5	3271	815.257	0.034679	Wald Test (two-side)	0.111325	0.311512	0.755411	0.955973	794.129	816.814	858.176	791.91						3.11999	3.232	3.38976	3.10937	12.8511
NM_001081153	Unc13c	8831	9	6.5	2.5	7.5	25.5	6.26271	-0.686096	Wald Test (two-side)	1.11988	-0.612651	0.540107		9.11628	6.33189	1.93283	7.66983	down_FC0_6	down_FC0_8				0.0297353	0.0225195	0.00791795	0.0234386	0.0836115
NM_001081154	Marf1	7736	1276	1247	1530	1469	5522	1373.86	0.146392	Wald Test (two-side)	0.0920061	1.59111	0.111584	0.514824	1292.49	1315.98	1478.61	1408.37						4.81254	4.93181	5.53169	5.24066	20.5167
NM_001081155	Rap1gap	3261	9.5	10.5	22	14	56	13.8414	0.745755	Wald Test (two-side)	0.739383	1.00862	0.313158		10.1292	10.5532	21.2611	13.4222	UP_FC1_5	UP_FC1.25				0.0849988	0.0985132	0.188692	0.118484	0.490688
NM_001081156	Trnp1	1650	3	5	17	15.5	40.5	10.021	1.93769	Wald Test (two-side)	0.920193	2.10574	0.0352269		3.03876	5.27658	16.4291	15.3397	UP_FC1_5	UP_FC1.25	P0_05			0.053049	0.0927133	0.288169	0.259256	0.693188
NM_001081157	Lmod3	2210	3	2	0	2	7	1.76671	-1.42401	Wald Test (two-side)	2.13433	-0.667194	0.504648		3.03876	2.11063	0	1.91746	down_FC0_6	down_FC0_8				0.0396067	0.0276881	0	0.0249758	0.0922706
NM_001081158	Cluh	5369	1846.5	1816	2108	2242.5	8013	1993.24	0.145095	Wald Test (two-side)	0.0831385	1.74522	0.0809465	0.438535	1869.85	1916.45	2037.2	2149.47						10.0345	10.3485	10.9815	11.5271	42.8916
NM_001081160	Mdga1	7548	79	75.5	56.5	72	283	70.8431	-0.379494	Wald Test (two-side)	0.329413	-1.15203	0.249309	0.722414	80.0207	80.204	54.1192	69.0285		down_FC0_8				0.305376	0.306035	0.209363	0.263258	1.08403
NM_001081161	Fam171a1	4134	2351.5	2148	2032	2147.5	8679	2168.08	-0.208756	Wald Test (two-side)	0.0820083	-2.54555	0.0109105	0.128159	2382.39	2266.82	1963.76	2059.35			P0_05			16.5964	15.8972	13.7479	14.3365	60.578
NM_001081162	Slc4a11	3178	107.5	114	103	80	404.5	101.485	-0.382093	Wald Test (two-side)	0.28104	-1.35957	0.173966	0.624143	109.395	120.306	99.5407	76.6983		down_FC0_8				0.986949	1.09751	0.906496	0.694732	3.68568
NM_001081163	Chsy1	4194	695	674	678.5	734.5	2782	693.55	-0.0585135	Wald Test (two-side)	0.11735	-0.498623	0.618045	0.925184	703.98	711.282	655.229	703.707						4.835	4.91685	4.52485	4.83331	19.11
NM_001081164	Otud4	7301	3434	3293	3419.5	3359	13505.5	3369.76	-0.0916637	Wald Test (two-side)	0.0719351	-1.27426	0.202573	0.668184	3478.37	3475.15	3305.14	3220.37						13.7233	13.7996	13.0997	12.6972	53.3198
NM_001081166	Phf21b	3712	22	29	43.5	30.5	125	31.0431	0.4318	Wald Test (two-side)	0.502554	0.859211	0.390224		22.2842	30.6041	42.5223	28.7619		UP_FC1.25				0.172924	0.239026	0.327766	0.226763	0.96648
NM_001081168	Sap30l	1543	356.5	356	455	437.5	1605	398.983	0.22359	Wald Test (two-side)	0.146177	1.52958	0.126121	0.543275	360.6	375.692	439.719	419.923						6.74115	7.05895	8.24761	7.82516	29.8729
NM_001081169	Aspg	2715	1	0	2	3	6	1.45548	2.2234	Wald Test (two-side)	2.4593	0.904077	0.365954		1.01292	0	1.93283	2.87619	UP_FC1_5	UP_FC1.25				0.0107466	0	0.0206036	0.0304953	0.0618454
NM_001081170	Pacs2	5454	1739	1786	2028	2030	7583	1888.09	0.0994739	Wald Test (two-side)	0.0848141	1.17285	0.240857	0.715125	1761.47	1884.79	1959.89	1946.22						9.30303	10.019	10.4	10.2722	39.9942
NM_001081171	Lama5	11307	1484	1483	1550.5	1645	6162.5	1535.81	0.00334316	Wald Test (two-side)	0.0896507	0.037291	0.970253	0.993172	1503.17	1565.03	1497.94	1577.11						3.82936	4.01282	3.83537	4.01513	15.6927
NM_001081172	Frmpd1	4794	6.5	12	16	19	53.5	13.1049	0.849401	Wald Test (two-side)	0.770504	1.1024	0.270289		6.07752	12.6638	15.4626	18.2158	UP_FC1_5	UP_FC1.25				0.0395599	0.0765842	0.0933479	0.10938	0.318872
NM_001081173	Lrch2	4909	198	171.5	212	219.5	801	199.468	0.121657	Wald Test (two-side)	0.199568	0.609601	0.542126	0.903342	200.558	181.514	204.88	210.92						1.17683	1.06888	1.20788	1.23402	4.68761
NM_001081174	Cplane2	943	0.5	1	1	6.5	9	1.94353	2.69301	Wald Test (two-side)	2.30764	1.167	0.24321		0	1.05532	0.966415	5.75237	UP_FC1_5	UP_FC1.25				0.0154703	0.0324447	0.02966	0.190232	0.267807
NM_001081175	Itpkb	5091	1476	1456.5	1886	1932.5	6751	1676.63	0.277713	Wald Test (two-side)	0.0859139	3.23246	0.0012273	0.0263543	1495.07	1536.54	1822.66	1852.26			P0_05	P0_05	P0_1	8.45909	8.75313	10.3615	10.476	38.0497
NM_001081176	Polr3g	3050	197.5	208	210.5	210	826	206.086	-0.0549048	Wald Test (two-side)	0.196161	-0.279896	0.779557	0.960983	200.558	219.506	202.947	201.333						1.88933	2.0865	1.93034	1.90021	7.80638
NM_001081177	Kif13b	8872	286	250.5	275.5	292.5	1104.5	275.051	-0.0182728	Wald Test (two-side)	0.173	-0.105623	0.915882	0.983406	289.695	263.829	266.731	279.949						0.940556	0.863858	0.868526	0.909883	3.58282
NM_001081178	Adgrf5	8512	10958	10735.5	14210.5	14524	50428	12521.7	0.302286	Wald Test (two-side)	0.0600265	5.03588	4.75661e-07	3.36503e-05	11099.6	11329.9	13732.8	13924.6			P0_05	P0_05	P0_1	37.5612	38.5875	46.6939	47.0908	169.933
NM_001081179	Heatr5b	6399	438	416.5	529.5	510	1894	470.955	0.181644	Wald Test (two-side)	0.135973	1.33588	0.181588	0.635039	443.659	439.011	512.2	488.952						1.99711	1.9914	2.31439	2.19958	8.50248
NM_001081181	Maip1	3594	962.5	759.5	881.5	801.5	3405	849.437	-0.13239	Wald Test (two-side)	0.122851	-1.07765	0.281192	0.751585	974.429	802.04	852.378	768.901						7.81381	6.46555	6.86004	6.15469	27.2941
NM_001081182	Atp8b2	5426	2334.5	2352.5	2526.5	2613.5	9827	2448.38	0.0298775	Wald Test (two-side)	0.0787253	0.379516	0.704305	0.943038	2364.16	2482.1	2441.16	2506.12						12.5532	13.265	13.0233	13.293	52.1345
NM_001081183	Virma	7088	1347	1306.5	1499.5	1565	5718	1423.17	0.105208	Wald Test (two-side)	0.0903365	1.16463	0.24417	0.718477	1364.4	1378.24	1449.62	1500.41						5.54478	5.63951	5.91705	6.09357	23.1949
NM_001081184	Focad	5750	156	156.5	168.5	150	631	157.203	-0.0755573	Wald Test (two-side)	0.223332	-0.338318	0.735123	0.948183	158.016	164.629	162.358	143.809						0.791584	0.832727	0.819624	0.719954	3.16389
NM_001081185	Flnc	9117	1416	1372.5	1839.5	1903.5	6531.5	1621.45	0.322323	Wald Test (two-side)	0.0867066	3.71739	0.000201288	0.00599476	1434.3	1447.89	1778.2	1825.42		UP_FC1.25	P0_05	P0_05	P0_1	4.5316	4.60592	5.64326	5.76212	20.5429
NM_001081186	Tmem52b	2868	6.5	2	4	1	13.5	3.25314	-0.76772	Wald Test (two-side)	1.53897	-0.498853	0.617883		6.07752	2.11063	3.86566	0.958729	down_FC0_6	down_FC0_8				0.0661263	0.0213357	0.0390089	0.00962281	0.136094
NM_001081188	Exosc7	1027	351.5	361.5	400.5	433	1546.5	385.067	0.118623	Wald Test (two-side)	0.149707	0.792367	0.428147	0.848071	356.548	382.024	386.566	415.13						9.98608	10.7695	10.9072	11.6359	43.2986
NM_001081189	Uprt	7047	514	410	552.5	517	1993.5	495.611	0.109746	Wald Test (two-side)	0.14251	0.770088	0.441248	0.856912	520.641	432.679	533.461	495.663						2.12813	1.78006	2.19286	2.02473	8.12579
NM_001081191	Eml5	10090	363	341	401	412	1517	377.52	0.105022	Wald Test (two-side)	0.14882	0.705695	0.480378	0.877233	367.69	359.862	387.532	394.996						1.04968	1.034	1.11157	1.1269	4.32215
NM_001081192	Hcn4	6570	31.5	17.5	17.5	16	82.5	21.0361	-0.653146	Wald Test (two-side)	0.606924	-1.07616	0.281857		32.4134	18.9957	17.3955	15.3397	down_FC0_6	down_FC0_8				0.13989	0.0814946	0.0744998	0.0672103	0.363094
NM_001081193	Lemd3	4728	985.5	814.5	940.5	887	3627.5	904.147	-0.0793872	Wald Test (two-side)	0.114096	-0.695793	0.486559	0.879217	998.739	859.027	908.43	850.393						6.08162	5.27072	5.5637	5.17758	22.0936
NM_001081195	Arid4a	5754	440	442	617.5	620.5	2120	525.948	0.385828	Wald Test (two-side)	0.13011	2.9654	0.00302286	0.0524644	445.685	466.449	597.244	594.412		UP_FC1.25	P0_05		P0_1	2.23112	2.35022	3.00158	2.97614	10.5591
NM_001081196	Hnrnpul2	5710	5363	5489.5	5775	5800	22427.5	5591.91	-0.0107973	Wald Test (two-side)	0.0683855	-0.157888	0.874545	0.97853	5432.29	5793.68	5581.05	5560.63						27.4039	29.4139	28.2878	28.0332	113.139
NM_001081199	Mamdc4	3959	69	71.5	62.5	63.5	266.5	66.7876	-0.266073	Wald Test (two-side)	0.333673	-0.797407	0.425215	0.847151	69.8915	75.9827	59.9177	61.3587						0.508515	0.552556	0.441547	0.442659	1.94528
NM_001081201	Dpy19l4	2963	288.5	247.5	287	287	1110	276.489	-0.00282749	Wald Test (two-side)	0.172737	-0.0163687	0.98694	0.996375	291.721	261.718	277.361	275.155						2.84089	2.55564	2.70915	2.6732	10.7789
NM_001081202	L1td1	2935	63	39	83.5	63.5	249	61.8772	0.439349	Wald Test (two-side)	0.369702	1.18839	0.234682	0.708583	63.814	41.1573	81.1789	61.3587		UP_FC1.25				0.626286	0.406549	0.795721	0.597099	2.42566
NM_001081203	Sbno1	10081	2311.5	2218.5	2398.5	2387	9315.5	2322.13	-0.0238056	Wald Test (two-side)	0.0780598	-0.304966	0.760392	0.956933	2341.87	2340.69	2317.46	2288.49						6.69007	6.73305	6.65455	6.53476	26.6124
NM_001081204	B3glct	4553	362	304.5	352	319.5	1338	333.616	-0.0881769	Wald Test (two-side)	0.162956	-0.541108	0.588433	0.917756	366.677	320.816	340.178	306.793						2.3198	2.04619	2.16236	1.93666	8.46501
NM_001081205	Nipal1	4197	10	6	8	12	36	8.92429	0.222959	Wald Test (two-side)	0.908391	0.245444	0.806113		10.1292	6.33189	7.73132	11.5047						0.0695186	0.0437389	0.0533131	0.0789084	0.245479
NM_001081206	Dgki	13202	21.5	19.5	22	20	83	20.9566	-0.102066	Wald Test (two-side)	0.587847	-0.173627	0.862159		22.2842	21.1063	21.2611	19.1746						0.0475159	0.0451909	0.0466085	0.0418091	0.181124
NM_001081208	Hs3st5	2925	1	2	7.5	3	13.5	3.43276	1.76822	Wald Test (two-side)	1.5583	1.13471	0.256496		1.01292	2.11063	7.73132	2.87619	UP_FC1_5	UP_FC1.25				0.00997503	0.0209199	0.0717163	0.0283059	0.130917
NM_001081209	Prdm14	2583	5	4.5	3	3.5	16	4.00501	-0.464006	Wald Test (two-side)	1.32969	-0.348958	0.727121		5.0646	4.22126	2.89924	3.83492		down_FC0_8				0.0564788	0.0533021	0.0324847	0.037396	0.179662
NM_001081210	Mrpl44	1418	717.5	623	684	748	2772.5	690.724	-0.00713972	Wald Test (two-side)	0.121121	-0.0589472	0.952994	0.989533	727.277	657.461	661.028	717.129						14.7634	13.4421	13.4916	14.5582	56.2552
NM_001081211	Ptafr	3636	2	3	1	1.5	7.5	2.01891	-0.845864	Wald Test (two-side)	1.87783	-0.450448	0.652388		2.02584	3.16595	0.966415	1.91746	down_FC0_6	down_FC0_8				0.0160489	0.0252437	0.00769234	0.0113854	0.0603704
NM_001081212	Irs2	6790	626	463	610	597	2296	571.143	0.048756	Wald Test (two-side)	0.142893	0.341206	0.732948	0.947603	634.088	488.611	589.513	572.361						2.68995	2.08625	2.51271	2.42653	9.71545
NM_001081213	Ermp1	5379	2347	2134	2127	2280	8888	2217.71	-0.126336	Wald Test (two-side)	0.0826019	-1.52946	0.12615	0.543275	2377.32	2252.04	2055.56	2185.9						12.7307	12.138	11.0598	11.6981	47.6266
NM_001081214	Pprc1	5228	2674.5	2388.5	2278.5	2378	9719.5	2427.5	-0.222624	Wald Test (two-side)	0.08081	-2.75491	0.00587091	0.0844329	2708.55	2520.09	2201.49	2279.86			P0_05		P0_1	14.9261	13.978	12.1898	12.5533	53.6472
NM_001081216	Phip	10687	1156.5	1157	1344.5	1309.5	4967.5	1236.68	0.0951345	Wald Test (two-side)	0.0951321	1.00002	0.317298	0.773433	1170.94	1221	1298.86	1255.93						3.1574	3.31233	3.51874	3.38167	13.3701
NM_001081217	Zfp174	5937	16	12	13	23	64	15.8712	0.261072	Wald Test (two-side)	0.692553	0.376971	0.706195		16.2067	12.6638	12.5634	22.0508						0.0786309	0.0618401	0.0612433	0.106916	0.30863
NM_001081218	Hcfc2	2369	366	356	359	403.5	1484.5	370.173	-0.0235571	Wald Test (two-side)	0.152724	-0.154246	0.877415	0.979486	370.729	375.692	346.943	387.326						4.50771	4.5977	4.2385	4.70067	18.0446
NM_001081219	Myo1a	3324	4.5	5	4.5	8	22	5.21594	0.308128	Wald Test (two-side)	1.18149	0.260797	0.794249		4.05168	5.27658	3.86566	7.66983						0.0394995	0.0460219	0.0378647	0.0664217	0.189808
NM_001081221	Ercc6	8400	1679	1828	2008	1847	7362	1835.29	0.032258	Wald Test (two-side)	0.0944152	0.341661	0.732606	0.947603	1700.69	1929.12	1940.56	1770.77						5.83192	6.65814	6.68601	6.06832	25.2444
NM_001081222	Esco1	4527	374.5	447	502.5	500.5	1824.5	453.766	0.182095	Wald Test (two-side)	0.148883	1.22307	0.221302	0.694543	378.832	471.726	485.14	479.364						2.41369	3.02102	3.10462	3.05123	11.5906
NM_001081223	Rbbp8	3597	759.5	835	704	756	3054.5	764.041	-0.232209	Wald Test (two-side)	0.118829	-1.95414	0.0506848	0.336462	769.819	881.188	680.356	724.799						6.16066	7.10235	5.47413	5.80046	24.5376
NM_001081224	Prr16	2220	2	1	2	3	8	1.97254	0.639191	Wald Test (two-side)	1.89074	0.338063	0.735316		2.02584	1.05532	1.93283	2.87619	UP_FC1_5	UP_FC1.25				0.0262856	0.0137817	0.0251976	0.0372949	0.10256
NM_001081225	Slf2	6856	1412.5	1311	1414	1430.5	5568	1387.81	-0.0397336	Wald Test (two-side)	0.090924	-0.436998	0.662113	0.93228	1430.24	1383.52	1366.51	1370.98						6.01115	5.85043	5.76848	5.75835	23.3884
NM_001081226	2310009B15Rik	566	67.5	73	66.5	61.5	268.5	67.2853	-0.243467	Wald Test (two-side)	0.333389	-0.730279	0.46522	0.871843	68.8786	77.038	63.7834	59.4412						3.47959	3.94605	3.28615	2.99875	13.7105
NM_001081228	Ift70a2	2005	0	1	1	2.5	4.5	0.984797	1.46889	Wald Test (two-side)	2.82006	0.520871	0.602456		0	1.05532	0.966415	1.91746	UP_FC1_5	UP_FC1.25				0	0.0152595	0.0139498	0.0344117	0.0636211
NM_001081229	Tsc22d2	9792	1802	1524	1544	1671.5	6541.5	1632.18	-0.149938	Wald Test (two-side)	0.0956242	-1.56799	0.116883	0.526574	1825.28	1608.3	1492.14	1602.99						5.36937	4.76178	4.4102	4.71103	19.2524
NM_001081230	Map9	6202	110.5	87	111	105	413.5	102.793	0.032183	Wald Test (two-side)	0.275049	0.117008	0.906854	0.98204	111.421	91.8124	107.272	100.667						0.519841	0.429184	0.50058	0.467238	1.91684
NM_001081232	D5Ertd579e	6749	887	890.5	959	986.5	3723	927.447	0.0269129	Wald Test (two-side)	0.104597	0.257302	0.796946	0.964662	898.46	939.231	926.792	945.307						3.83464	4.03692	3.97431	4.03403	15.8799
NM_001081234	Pigg	4334	217.5	190	240.5	241	889	221.08	0.135656	Wald Test (two-side)	0.19028	0.71293	0.475889	0.876333	220.817	200.51	231.94	231.054						1.46423	1.34128	1.55206	1.53465	5.89223
NM_001081235	Mn1	6839	93	92	86	91	362	90.4116	-0.167051	Wald Test (two-side)	0.28777	-0.580503	0.561576	0.911345	94.2016	97.089	83.1117	87.2443						0.396762	0.411577	0.351713	0.367223	1.52728
NM_001081236	Spring1	2663	255.5	230	251.5	263.5	1000.5	249.668	-0.0158002	Wald Test (two-side)	0.179534	-0.0880067	0.929871	0.984963	259.308	242.723	243.537	253.104						2.79937	2.64249	2.64149	2.7308	10.8141
NM_001081237	Klhl42	6566	189.5	201	210.5	221	822	204.85	0.036526	Wald Test (two-side)	0.197231	0.185194	0.853077	0.974337	192.455	212.118	202.947	211.879						0.842071	0.936593	0.896672	0.928907	3.60424
NM_001081238	Palb2	3735	98	76.5	111	101	386.5	95.8935	0.184588	Wald Test (two-side)	0.285801	0.645862	0.518369	0.893855	99.2662	80.204	107.272	96.8316						0.765554	0.626652	0.831218	0.746297	2.96972
NM_001081240	Prmt9	2767	319	265.5	342.5	302.5	1229.5	305.971	0.0376411	Wald Test (two-side)	0.170582	0.220662	0.825356	0.970372	323.122	280.714	330.514	289.536						3.36373	2.9357	3.46206	3.01715	12.7786
NM_001081241	Ripor1	4109	3753.5	3215.5	3298.5	3542	13809.5	3444.86	-0.128653	Wald Test (two-side)	0.0812404	-1.58361	0.113283	0.519321	3802.5	3393.89	3187.24	3395.82						26.6527	23.9424	22.4524	23.7899	96.8374
NM_001081242	Tln2	12074	49.5	79	87	84	299.5	74.6568	0.298593	Wald Test (two-side)	0.338567	0.881931	0.377814	0.814711	50.646	83.3699	84.0781	80.5332						0.119617	0.200185	0.201535	0.192004	0.713341
NM_001081243	Filip1	4710	103.5	119.5	87.5	80.5	391	98.4311	-0.519739	Wald Test (two-side)	0.282309	-1.84103	0.0656177	0.392215	105.344	126.638	85.0445	76.6983		down_FC0_8				0.64115	0.776252	0.519601	0.471689	2.40869
NM_001081247	Polr3a	4662	738.5	792.5	910.5	900.5	3342	831.41	0.138352	Wald Test (two-side)	0.112313	1.23184	0.218007	0.690543	747.535	835.81	879.438	862.856						4.62188	5.20095	5.46249	5.3308	20.6161
NM_001081249	Vcan	12415	281.5	232	212.5	241	967	241.603	-0.283621	Wald Test (two-side)	0.188298	-1.50623	0.132007	0.555422	285.644	244.833	204.88	231.054						0.661564	0.571738	0.478735	0.535737	2.24777
NM_001081251	Pbrm1	8082	2367	2197.5	2675	2710.5	9950	2475.12	0.135883	Wald Test (two-side)	0.0774026	1.75554	0.079167	0.433081	2397.58	2319.58	2585.16	2598.16						8.54515	8.3189	9.25737	9.25575	35.3772
NM_001081252	Uggt2	6473	175.5	167	201	210.5	754	187.524	0.158123	Wald Test (two-side)	0.203833	0.775748	0.437898	0.855082	178.274	176.238	194.249	201.333						0.791064	0.789345	0.868506	0.897486	3.3464
NM_001081253	Fbxo43	4005	3.5	6.5	4	2	16	4.04167	-0.843463	Wald Test (two-side)	1.34924	-0.625141	0.531878		4.05168	6.33189	3.86566	1.91746	down_FC0_6	down_FC0_8				0.025498	0.0496554	0.0279344	0.0137819	0.11687
NM_001081254	Fam186b	3177	3.5	7.5	4	4	19	5.04869	-0.695604	Wald Test (two-side)	1.2071	-0.576263	0.564438		4.05168	8.44252	3.86566	3.83492	down_FC0_6	down_FC0_8				0.0321433	0.0722271	0.0352148	0.0347475	0.174333
NM_001081255	Lrch3	5895	2749	2786.5	2860.5	2974.5	11370.5	2834.96	-0.027729	Wald Test (two-side)	0.0766785	-0.361626	0.717631	0.945343	2784.52	2940.11	2763.95	2851.26						13.606	14.4621	13.5719	13.9255	55.5655
NM_001081256	Kdm3b	7086	1736	1606.5	1743	1895.5	6981	1738.87	0.0202503	Wald Test (two-side)	0.0879876	0.230149	0.817976	0.969908	1758.43	1694.84	1684.46	1817.75						7.14807	6.93642	6.87985	7.3825	28.3468
NM_001081257	Hpse2	2161	6.5	8.5	11.5	13.5	40	9.88481	0.786837	Wald Test (two-side)	0.865748	0.908852	0.363428		6.07752	8.44252	11.597	13.4222	UP_FC1_5	UP_FC1.25				0.0877604	0.120343	0.148842	0.172409	0.529354
NM_001081259	Flvcr1	4075	284.5	251.5	270	319.5	1125.5	280.334	0.0361453	Wald Test (two-side)	0.175875	0.205517	0.837168	0.97296	287.669	265.939	260.932	306.793						2.03702	1.88828	1.85318	2.16384	7.94232
NM_001081260	Tnks1bp1	5733	3659	3759	3417.5	3798.5	14634	3654.42	-0.143851	Wald Test (two-side)	0.0790191	-1.82046	0.0686896	0.400521	3706.28	3966.93	3303.21	3641.25						18.6218	20.0607	16.6728	18.2857	73.641
NM_001081262	Erich6	2179	4.5	2.5	3	4.5	14.5	3.22412	0.125363	Wald Test (two-side)	1.48171	0.0846068	0.932574		4.05168	2.11063	2.89924	3.83492						0.0602553	0.0351026	0.0385076	0.0569949	0.19086
NM_001081263	Slc44a5	4072	125.5	96.5	77	94	393	98.3682	-0.477212	Wald Test (two-side)	0.28724	-1.66137	0.0966391	0.47834	127.628	101.31	74.4139	90.1205		down_FC0_8				0.899241	0.725063	0.52889	0.637091	2.79028
NM_001081264	Alg6	3097	90.5	79	84.5	84	338	84.0612	-0.110442	Wald Test (two-side)	0.298483	-0.370011	0.711375	0.944157	91.1628	83.3699	81.1789	80.5332						0.852604	0.780444	0.763129	0.748547	3.14472
NM_001081265	Dnaaf5	3423	525.5	446	537	572	2080.5	517.706	0.0886597	Wald Test (two-side)	0.13497	0.656883	0.511256	0.889977	532.796	470.671	518.965	548.393						4.47926	3.98643	4.38783	4.6118	17.4653
NM_001081266	Ccdc142	3118	135.5	151	143	166.5	596	148.614	0.00182051	Wald Test (two-side)	0.232711	0.00782304	0.993758	0.998208	137.757	159.353	138.197	159.149						1.26795	1.48169	1.28275	1.47373	5.50613
NM_001081267	Rsf1	11111	1061	1105.5	1217	1172.5	4556	1135.41	0.0369764	Wald Test (two-side)	0.100191	0.369057	0.712085	0.944252	1074.71	1167.18	1176.13	1123.63						2.78614	3.04412	3.06351	2.91233	11.8061
NM_001081268	Prss53	2518	168.5	165.5	189	180.5	703.5	175.144	0.0407331	Wald Test (two-side)	0.210681	0.19334	0.846692	0.97296	170.171	175.182	182.652	172.571						1.95247	2.01094	2.09937	1.97835	8.04112
NM_001081269	Nsd3	9627	1202.5	1213.5	1462	1474	5352	1331.19	0.177775	Wald Test (two-side)	0.092814	1.91539	0.0554428	0.356859	1217.53	1281.15	1412.9	1413.17						3.64447	3.8566	4.24755	4.22559	15.9742
NM_001081272	Ldlrad1	3534	1	2	1.5	5	9.5	2.46251	1.11138	Wald Test (two-side)	1.74799	0.635804	0.524904		1.01292	2.11063	1.93283	4.79364	UP_FC1_5	UP_FC1.25				0.00825607	0.0173149	0.0118715	0.0390467	0.0764892
NM_001081274	Pgd	2201	2725.5	2550.5	3027	2935.5	11238.5	2798.11	0.0741689	Wald Test (two-side)	0.0758482	0.97786	0.328144	0.783276	2761.22	2691.05	2925.34	2814.83						36.1299	35.4537	38.4658	36.8081	146.857
NM_001081275	Cfap126	1026	3.5	2	5	3	13.5	3.46764	0.319546	Wald Test (two-side)	1.4386	0.222122	0.824219		4.05168	2.11063	4.83207	2.87619						0.0995316	0.0596401	0.136303	0.0806965	0.376171
NM_001081277	Ak5	3307	23.5	16	9	13.5	62	15.8288	-0.897942	Wald Test (two-side)	0.697516	-1.28734	0.197975		24.3101	16.885	8.69773	13.4222	down_FC0_6	down_FC0_8				0.207336	0.148027	0.0761186	0.112663	0.544144
NM_001081278	Tbc1d4	6620	77.5	81.5	70.5	85.5	315	78.9108	-0.140773	Wald Test (two-side)	0.311802	-0.451483	0.651642	0.930275	79.0078	86.5358	67.649	82.4507						0.341573	0.376665	0.297861	0.356442	1.37254
NM_001081279	Mfhas1	6412	1251.5	1120.5	1228	1225.5	4825.5	1203.07	-0.0529508	Wald Test (two-side)	0.0968603	-0.546672	0.584604	0.916583	1268.18	1181.95	1186.76	1175.4						5.69479	5.34656	5.35658	5.27474	21.6727
NM_001081280	Nlrc3	5986	35	55	32	28	150	37.8161	-0.693063	Wald Test (two-side)	0.46232	-1.4991	0.133848		35.4522	58.0423	30.9253	26.8444	down_FC0_6	down_FC0_8				0.170597	0.281114	0.149519	0.129093	0.730322
NM_001081281	Trim55	2760	10.5	9	7	12	38.5	9.47417	-0.103238	Wald Test (two-side)	0.87838	-0.117532	0.906438		10.1292	9.49784	6.7649	11.5047						0.110999	0.0997676	0.0709368	0.119992	0.401696
NM_001081282	Ibtk	5619	812.5	853.5	964	871.5	3501.5	872.842	0.0364926	Wald Test (two-side)	0.113074	0.322733	0.746898	0.952426	822.491	901.239	931.624	836.012						4.21895	4.6473	4.79845	4.28045	17.9451
NM_001081283	Nalf2	4760	8	5	4	5	22	5.50981	-0.629153	Wald Test (two-side)	1.14637	-0.548823	0.583127		8.10336	5.27658	3.86566	4.79364	down_FC0_6	down_FC0_8				0.0490369	0.032138	0.0235037	0.0289897	0.133668
NM_001081285	Mup6	873	1.5	0.5	1	3	6	1.46711	0.913627	Wald Test (two-side)	2.31478	0.394693	0.69307		2.02584	0	0.966415	2.87619	UP_FC1_5	UP_FC1.25				0.0501322	0.0175231	0.0320382	0.0948392	0.194533
NM_001081286	Fat1	14599	2489	2365.5	3172	3319	11345.5	2816.38	0.316145	Wald Test (two-side)	0.0754308	4.1912	2.77486e-05	0.001113	2521.16	2496.88	3065.47	3182.02			P0_05	P0_05	P0_1	4.97441	4.95742	6.07705	6.2743	22.2832
NM_001081287	Mpp7	4956	462	366.5	237	242.5	1308	328.817	-0.890194	Wald Test (two-side)	0.168228	-5.2916	1.21251e-07	1.00399e-05	467.969	386.245	229.04	232.012	down_FC0_6	down_FC0_8	P0_05	P0_05	P0_1	2.71989	2.26255	1.33752	1.3504	7.67035
NM_001081288	Taf2	5005	1314	1223.5	1423	1377.5	5338	1329.75	0.0398536	Wald Test (two-side)	0.092804	0.429438	0.667604	0.933465	1330.98	1291.71	1375.21	1321.13						7.66005	7.47921	7.95213	7.59571	30.6871
NM_001081289	Fam217b	2258	35.5	35	25	25	120.5	30.3824	-0.608867	Wald Test (two-side)	0.491864	-1.23788	0.215761		36.4651	36.936	24.1604	23.9682	down_FC0_6	down_FC0_8				0.458717	0.474242	0.30967	0.30556	1.54819
NM_001081290	Prrc2c	10407	5837	5749.5	6626	6544	24756.5	6164.47	0.0815999	Wald Test (two-side)	0.065175	1.25201	0.210565	0.679404	5912.42	6068.06	6403.47	6273.92						16.3646	16.9029	17.8077	17.354	68.4291
NM_001081291	Ccdc88b	4930	4	8.5	3	4.5	20	4.80709	-0.88888	Wald Test (two-side)	1.24459	-0.714194	0.475107		4.05168	8.44252	2.89924	3.83492	down_FC0_6	down_FC0_8				0.023673	0.0527507	0.0170199	0.0251911	0.118635
NM_001081293	Rprd2	8406	788.5	717.5	791	780.5	3077.5	767.035	-0.0412383	Wald Test (two-side)	0.112354	-0.367038	0.713591	0.944902	798.181	757.716	764.434	747.809						2.73686	2.61149	2.6319	2.5625	10.5428
NM_001081294	Prr19	1288	3.5	1	2.5	2	9	2.23932	-0.412194	Wald Test (two-side)	1.79136	-0.230101	0.818013		4.05168	1.05532	1.93283	1.91746		down_FC0_8				0.0792852	0.0237542	0.0542884	0.0428544	0.200182
NM_001081295	Arhgef26	5189	31.5	37.5	38	42.5	149.5	37.3765	0.0873827	Wald Test (two-side)	0.445619	0.196093	0.844537		32.4134	40.102	36.7238	40.2666						0.17712	0.221108	0.204825	0.226041	0.829093
NM_001081298	Adgrl2	6027	12981.5	12510	14291.5	14451.5	54234.5	13504.8	0.0703008	Wald Test (two-side)	0.0590744	1.19004	0.234032	0.707676	13149.7	13202	13812	13855.6						62.844	63.5056	66.3222	66.1748	258.847
NM_001081300	Tshz1	5713	572.5	614.5	548	614.5	2349.5	586.402	-0.133897	Wald Test (two-side)	0.130417	-1.02668	0.304569	0.764085	579.39	647.964	529.595	588.66						2.92383	3.29089	2.68287	2.96851	11.8661
NM_001081302	Trio	11438	4209.5	4433.5	5062	4850.5	18555.5	4621.37	0.0935062	Wald Test (two-side)	0.0748295	1.24959	0.211449	0.68071	4264.39	4679.27	4891.99	4649.84						10.7379	11.8591	12.3781	11.7035	46.6787
NM_001081304	Atf6	7445	2253	2065.5	2076.5	2100	8495	2120.5	-0.15086	Wald Test (two-side)	0.0810285	-1.86181	0.0626298	0.381232	2282.11	2180.28	2006.28	2013.33						8.82951	8.48822	7.80099	7.78459	32.9033
NM_001081307	Ppp1r12b	8986	142	128	128	163	561	139.722	0.00538991	Wald Test (two-side)	0.241701	0.0222999	0.982209	0.995045	143.835	135.08	123.701	156.273						0.461065	0.435812	0.398406	0.500613	1.7959
NM_001081308	Taok3	4218	126	156	173.5	187.5	643	160.164	0.254561	Wald Test (two-side)	0.229006	1.11159	0.266313	0.737525	127.628	164.629	168.156	180.241						0.871574	1.13155	1.15047	1.22681	4.3804
NM_001081309	Pik3r4	4862	826.5	792	831.5	904	3354	835.807	-0.0014561	Wald Test (two-side)	0.109769	-0.0132652	0.989416	0.996836	836.672	835.81	804.057	866.691						4.95984	4.98386	4.78332	5.13138	19.8584
NM_001081310	Tmem236	3652	6	5.5	14.5	3	29	7.20385	0.402124	Wald Test (two-side)	1.06613	0.377182	0.706039		6.07752	6.33189	13.5298	2.87619		UP_FC1.25				0.0479359	0.0460774	0.11105	0.022671	0.227735
NM_001081312	Tmco2	706	0	0	0	2	2	0.479364	2.33445	Wald Test (two-side)	4.19718	0.556196	0.578077		0	0	0	1.91746	UP_FC1_5	UP_FC1.25				0	0	0	0.0781819	0.0781819
NM_001081315	Brpf3	5958	1022	956	906	899	3783	945.389	-0.234554	Wald Test (two-side)	0.103395	-2.26852	0.0232973	0.210795	1035.2	1008.88	875.572	861.897			P0_05			5.00484	4.90923	4.25315	4.16428	18.3315
NM_001081316	Dsel	5759	336.5	267.5	294	291	1189	296.57	-0.146833	Wald Test (two-side)	0.172245	-0.852468	0.393954	0.826472	340.341	282.824	284.126	278.99						1.70482	1.42113	1.42785	1.39453	5.94832
NM_001081319	Ric1	6254	965.5	924.5	1098	1134	4122	1025.48	0.137083	Wald Test (two-side)	0.100356	1.36597	0.171948	0.621595	978.481	975.111	1061.12	1087.2						4.50437	4.52277	4.91052	5.00422	18.9419
NM_001081320	Cyb561d1	4186	334.5	322	355.5	390	1402	349.019	0.0823974	Wald Test (two-side)	0.155381	0.530294	0.595908	0.918851	338.315	339.812	344.044	373.904						2.33151	2.35349	2.37532	2.57126	9.63159
NM_001081321	Pds5a	8962	2257	2359.5	2612.5	2627	9856	2454.89	0.0783971	Wald Test (two-side)	0.081012	0.967721	0.333184	0.786877	2286.16	2490.54	2524.28	2518.58						7.34796	8.0551	8.15331	8.08977	31.6461
NM_001081323	Mphosph9	7723	191.5	225.5	244	226	887	221.365	0.0642456	Wald Test (two-side)	0.196861	0.32635	0.744159	0.951546	194.481	238.501	235.805	216.673						0.723474	0.893339	0.883662	0.807613	3.30809
NM_001081324	Neto2	5505	101.5	73.5	112.5	103.5	391	97.3394	0.195738	Wald Test (two-side)	0.286906	0.682237	0.495089	0.882367	103.318	78.0933	108.238	99.7078						0.537959	0.408494	0.571581	0.518877	2.03691
NM_001081325	Sult2a6	961	0	2	0	0	2	0.527658	-2.57141	Wald Test (two-side)	4.04106	-0.63632	0.524568		0	2.11063	0	0	down_FC0_6	down_FC0_8				0	0.0636741	0	0	0.0636741
NM_001081326	Agl	9589	309.5	309.5	316	366.5	1301.5	324.359	0.0338903	Wald Test (two-side)	0.163354	0.207466	0.835646	0.972851	314.005	327.148	305.387	350.895						0.941732	0.987514	0.921714	1.05483	3.90579
NM_001081328	Chsy3	3877	45.5	47.5	67.5	60.5	221	55.1224	0.341998	Wald Test (two-side)	0.368485	0.928119	0.353346		46.5943	50.6551	65.7162	57.5237		UP_FC1.25				0.342417	0.374847	0.486957	0.430666	1.63489
NM_001081329	Zkscan2	5636	37.5	47	62.5	66	213	52.8212	0.485101	Wald Test (two-side)	0.379976	1.27666	0.201721		38.491	49.5998	59.9177	63.2761		UP_FC1.25				0.194133	0.255142	0.310164	0.323187	1.08263
NM_001081330	Dnah2	13616	18	23	10.5	9	60.5	15.1994	-1.21553	Wald Test (two-side)	0.710822	-1.71003	0.0872601		18.2326	24.2723	9.66415	8.62856	down_FC0_6	down_FC0_8				0.0385712	0.0516814	0.0215686	0.0182421	0.130063
NM_001081331	D7Ertd443e	2418	5.5	5.5	3	0	14	3.82716	-2.10031	Wald Test (two-side)	1.54484	-1.35957	0.173966		6.07752	6.33189	2.89924	0	down_FC0_6	down_FC0_8				0.0663661	0.0695925	0.0347014	0	0.17066
NM_001081332	Slc9a5	5204	197.5	176	222.5	217	813	202.22	0.129216	Wald Test (two-side)	0.197702	0.65359	0.513376	0.89065	200.558	185.735	214.544	208.044						1.10731	1.03474	1.19585	1.15081	4.48871
NM_001081333	Plekhg4	4296	34	26.5	37	29.5	127	31.5992	0.0591802	Wald Test (two-side)	0.486284	0.121699	0.903138		34.4393	27.4382	35.7574	28.7619						0.230916	0.188729	0.240891	0.189513	0.850049
NM_001081335	Cul9	7801	46	57	76.5	63.5	243	60.3884	0.337694	Wald Test (two-side)	0.358898	0.940918	0.346747	0.797464	46.5943	60.153	73.4475	61.3587		UP_FC1.25				0.172047	0.223553	0.27428	0.224649	0.894529
NM_001081336	Dgkh	14578	2381.5	2178	2496	2271.5	9327	2325.41	-0.0376161	Wald Test (two-side)	0.0848571	-0.443287	0.657558	0.931647	2412.78	2298.48	2412.17	2178.23						4.76643	4.57105	4.78883	4.30027	18.4266
NM_001081337	Sipa1l2	6460	6107.5	5907	5911	5915.5	23841	5951.25	-0.125687	Wald Test (two-side)	0.0646828	-1.94312	0.0520011	0.342428	6186.92	6233.75	5712.48	5671.84						27.5849	27.9763	25.5924	25.272	106.426
NM_001081338	L3mbtl1	5313	6	2.5	4.5	2	15	3.49282	-0.50598	Wald Test (two-side)	1.45663	-0.347364	0.728318		6.07752	2.11063	3.86566	1.91746		down_FC0_8				0.0329497	0.0143965	0.0236895	0.0103889	0.0814246
NM_001081340	Setd2	8327	3064.5	3108	3590.5	3690	13453	3347.66	0.134582	Wald Test (two-side)	0.0738265	1.82295	0.0683104	0.399376	3103.59	3279.92	3469.43	3537.71						10.7377	11.4195	12.06	12.2298	46.4471
NM_001081341	Scaper	5232	213	181	236	251.5	881.5	219.109	0.207007	Wald Test (two-side)	0.192656	1.07449	0.282604	0.752279	215.752	191.012	228.074	241.6						1.18782	1.05844	1.26162	1.32663	4.83451
NM_001081343	C9orf72	3138	442	407	490.5	516	1855.5	461.368	0.142302	Wald Test (two-side)	0.137434	1.03542	0.300472	0.761835	447.711	429.513	473.543	494.704						4.10969	3.96824	4.37188	4.53814	16.988
NM_001081344	Stxbp5	9046	1034.5	1245.5	1474.5	1352	5106.5	1270.74	0.204221	Wald Test (two-side)	0.114816	1.77868	0.0752924	0.420514	1047.36	1314.92	1424.5	1296.2						3.33668	4.21253	4.55901	4.12478	16.233
NM_001081345	Chd2	9030	1763.5	1949.5	2616	2482.5	8811.5	2188.09	0.352455	Wald Test (two-side)	0.090762	3.88329	0.000103052	0.00346571	1786.79	2057.86	2528.14	2379.57		UP_FC1.25	P0_05	P0_05	P0_1	5.69807	6.60528	8.10275	7.58722	27.9933
NM_001081347	Rhobtb1	4309	882.5	858	885.5	876	3502	873.737	-0.0848365	Wald Test (two-side)	0.106195	-0.798876	0.424362	0.846842	893.396	905.46	856.244	839.847						5.97556	6.0921	5.74771	5.61059	23.426
NM_001081349	Slc43a1	2522	509.5	533	607	700	2349.5	584.199	0.221382	Wald Test (two-side)	0.131294	1.68615	0.0917662	0.465539	516.589	562.483	586.614	671.11						5.8944	6.46604	6.73172	7.66009	26.7522
NM_001081351	Cped1	4874	47	23	57.5	42.5	170	42.0495	0.4194	Wald Test (two-side)	0.456361	0.919011	0.35809		47.6073	24.2723	56.0521	40.2666		UP_FC1.25				0.281354	0.144377	0.329963	0.240649	0.996343
NM_001081352	Skic3	5046	378	358	426.5	404	1566.5	389.926	0.0708362	Wald Test (two-side)	0.147506	0.480227	0.631066	0.928066	382.884	377.803	411.693	387.326						2.18567	2.17066	2.36404	2.20961	8.92998
NM_001081353	2210408I21Rik	1742	13	12	10	7	42	10.5517	-0.65812	Wald Test (two-side)	0.833548	-0.78954	0.429796		13.168	12.6638	9.66415	6.7111	down_FC0_6	down_FC0_8				0.217739	0.21076	0.160559	0.1109	0.699958
NM_001081354	Mamld1	3448	1080.5	976	796.5	790	3643	912.651	-0.476538	Wald Test (two-side)	0.106077	-4.49239	7.04275e-06	0.000346745	1093.95	1029.99	769.266	757.396		down_FC0_8	P0_05	P0_05	P0_1	9.14319	8.66041	6.46102	6.32326	30.5879
NM_001081355	Prdm2	7296	1051	1108	1224	1343	4726	1176.08	0.14553	Wald Test (two-side)	0.101937	1.42765	0.153392	0.592551	1064.58	1169.29	1182.89	1287.57						4.20299	4.64634	4.69223	5.0801	18.6217
NM_001081356	Vma21	4190	485	443.5	527	501.5	1957	487.602	0.0452966	Wald Test (two-side)	0.134775	0.33609	0.736803	0.948867	491.266	468.56	509.301	481.282						3.37729	3.23844	3.51787	3.30322	13.4368
NM_001081358	Lrrc7	22681	27.5	25.5	30.5	24	107.5	26.9505	-0.102024	Wald Test (two-side)	0.522055	-0.195428	0.845058		28.3618	27.4382	28.9924	23.0095						0.0353762	0.0343981	0.0376115	0.0292032	0.136589
NM_001081359	Ubr5	9730	4562.5	4859	5707	5883	21011.5	5226.06	0.194603	Wald Test (two-side)	0.0737113	2.64007	0.00828888	0.106024	4620.94	5127.78	5515.33	5640.2			P0_05			13.6814	15.2788	16.4051	16.6866	62.0518
NM_001081362	Trrap	12406	2193	2200.5	2522	2353.5	9269	2309.29	0.0472712	Wald Test (two-side)	0.0824857	0.573083	0.566588	0.912255	2221.33	2321.69	2437.3	2256.85						5.15759	5.42682	5.68586	5.23556	21.5058
NM_001081363	Cenpf	11102	64.5	44	35.5	29	173	43.4637	-0.831168	Wald Test (two-side)	0.427484	-1.94432	0.0518565		64.8269	46.4339	34.7909	27.8031	down_FC0_6	down_FC0_8				0.169511	0.121257	0.0894355	0.0720905	0.452294
NM_001081364	Arhgap21	6916	2027	2095.5	2270.5	2214	8607	2145.38	0.0173816	Wald Test (two-side)	0.0831801	0.208963	0.834477	0.972851	2053.19	2211.94	2193.76	2122.63						8.55143	9.27019	9.18225	8.83494	35.8388
NM_001081365	Cystm1	590	33.5	30	45.5	33.5	142.5	35.7877	0.22061	Wald Test (two-side)	0.45941	0.480203	0.631083		34.4393	31.6595	44.4551	32.5968						1.65666	1.5557	2.15696	1.56702	6.93633
NM_001081366	Vps8	4983	553.5	533	552.5	551.5	2190.5	546.58	-0.0804716	Wald Test (two-side)	0.127188	-0.632696	0.526932	0.897835	561.158	562.483	533.461	529.218						3.24091	3.27259	3.10116	3.05447	12.6691
NM_001081368	Tbccd1	2793	184	154.5	181.5	185.5	705.5	175.777	0.0212774	Wald Test (two-side)	0.21258	0.100091	0.920272	0.98426	186.377	162.519	175.888	178.324						1.92215	1.69244	1.81756	1.83296	7.26511
NM_001081370	Shank2	7710	4	2	8	3.5	17.5	4.43214	0.904482	Wald Test (two-side)	1.30472	0.693238	0.48816		4.05168	2.11063	7.73132	3.83492	UP_FC1_5	UP_FC1.25				0.0151372	0.00793655	0.0290214	0.0125284	0.0646235
NM_001081371	Dmxl1	12166	1039.5	1043	1204	1297.5	4584	1140.53	0.160889	Wald Test (two-side)	0.099192	1.62199	0.104805	0.498377	1053.44	1100.69	1163.56	1244.43						2.49297	2.62296	2.76797	2.94334	10.8272
NM_001081373	Cep164	5481	216.5	200	220	237	873.5	217.421	0.0330045	Wald Test (two-side)	0.191075	0.172731	0.862863	0.976657	218.791	211.063	212.611	227.219						1.15249	1.11642	1.12265	1.19335	4.58492
NM_001081375	Cnfn	524	0	1.5	0	0	1.5	0.527658	-2.57141	Wald Test (two-side)	4.04106	-0.63632	0.524568		0	2.11063	0	0	down_FC0_6	down_FC0_8				0	0.0875822	0	0	0.0875822
NM_001081376	Chd5	9442	46.5	67	67.5	70	251	62.5319	0.18105	Wald Test (two-side)	0.35882	0.50457	0.613861	0.924555	46.5943	70.7061	65.7162	67.111						0.143691	0.217103	0.19995	0.204604	0.765349
NM_001081377	Pcdh9	6224	5	1	3	11	20	4.89129	1.12919	Wald Test (two-side)	1.31995	0.855474	0.392289		5.0646	1.05532	2.89924	10.546	UP_FC1_5	UP_FC1.25				0.0234391	0.00491571	0.0134814	0.0487758	0.0906119
NM_001081378	Kidins220	7368	2497	2643.5	2860.5	2719	10720	2672.56	0.0139762	Wald Test (two-side)	0.0826652	0.169069	0.865742	0.977254	2529.26	2790.25	2763.95	2606.78						9.88801	10.977	10.8586	10.1845	41.9082
NM_001081379	Ankrd11	8704	6164	7244	8460.5	8287.5	30156	7502.54	0.21526	Wald Test (two-side)	0.0865639	2.48671	0.0128929	0.144384	6243.64	7644.7	8175.87	7945.95			P0_05			20.6625	25.4633	27.1869	26.2776	99.5904
NM_001081381	Elp6	2055	234.5	218.5	214	238.5	905.5	225.518	-0.102734	Wald Test (two-side)	0.188782	-0.544191	0.58631	0.917024	237.023	230.059	206.813	228.177						3.32944	3.25309	2.91262	3.203	12.6982
NM_001081382	Zfp777	3103	637	691.5	735.5	784.5	2848.5	709.608	0.0893109	Wald Test (two-side)	0.120406	0.741745	0.458242	0.866987	645.23	730.278	711.281	751.643						5.9896	6.81815	6.62954	6.97738	26.4147
NM_001081383	Kmt2c	16758	957.5	958	1092.5	1042.5	4050.5	1008.92	0.0522578	Wald Test (two-side)	0.102492	0.509872	0.610141	0.923901	970.378	1010.99	1055.33	998.996						1.66708	1.74904	1.8234	1.71686	6.95638
NM_001081390	Palld	3878	644.5	627	985	1051.5	3308	818.626	0.577337	Wald Test (two-side)	0.110538	5.22295	1.76093e-07	1.41003e-05	652.321	661.683	951.919	1008.58		UP_FC1.25	P0_05	P0_05	P0_1	4.84903	4.9467	7.10413	7.48312	24.383
NM_001081392	Mdn1	17855	2049.5	2381	2830.5	2690	9951	2475.78	0.211813	Wald Test (two-side)	0.095453	2.21903	0.0264849	0.228317	2076.49	2512.71	2734.95	2578.98			P0_05			3.3491	4.07996	4.4339	4.15789	16.0209
NM_001081394	Tmem248	3598	1819	1586	1923	2109.5	7437.5	1849.39	0.142345	Wald Test (two-side)	0.090896	1.56602	0.117343	0.527475	1842.5	1673.73	1858.42	2022.92						14.7507	13.4865	14.9486	16.1808	59.3665
NM_001081395	Amotl1	8935	4295	4474	4592.5	4728.5	18090	4510.66	-0.0160901	Wald Test (two-side)	0.072532	-0.221835	0.824442	0.970372	4350.49	4721.48	4437.78	4532.87						14.0252	15.32	14.376	14.6053	58.3264
NM_001081396	Tbc1d31	3295	62.5	49.5	58	51	221	55.1285	-0.139874	Wald Test (two-side)	0.369527	-0.378523	0.705042		62.8011	52.7658	56.0521	48.8952						0.553433	0.459627	0.492329	0.427165	1.93255
NM_001081400	Hapstr1	4068	965.5	818.5	872	877.5	3533.5	881.552	-0.12911	Wald Test (two-side)	0.111227	-1.16078	0.245731	0.719282	978.481	863.248	842.714	841.764						6.92487	6.15593	5.9954	5.95316	25.0294
NM_001081401	Adamts3	7555	12	11	9.5	10	42.5	10.7537	-0.303976	Wald Test (two-side)	0.816662	-0.372217	0.709731		12.155	11.6085	9.66415	9.58729						0.0463433	0.0445466	0.0351699	0.0365297	0.16259
NM_001081402	Wdr70	2131	352	394.5	438.5	466	1651	410.6	0.172457	Wald Test (two-side)	0.149577	1.15297	0.248925	0.721969	356.548	415.794	423.29	446.768						4.81947	5.66395	5.75531	6.03509	22.2738
NM_001081406	Lrr1	1497	2.5	5.5	3	7	18	4.49202	0.20658	Wald Test (two-side)	1.30139	0.158737	0.873876		2.02584	6.33189	2.89924	6.7111						0.0487257	0.112408	0.0560508	0.12905	0.346234
NM_001081407	Plb1	4792	3.5	2	9.5	3.5	18.5	4.91534	1.12718	Wald Test (two-side)	1.26404	0.891727	0.372539		4.05168	2.11063	9.66415	3.83492	UP_FC1_5	UP_FC1.25				0.0213104	0.0127694	0.0554484	0.0201573	0.109685
NM_001081408	Agmat	1395	1	1.5	0.5	0.5	3.5	0.780888	-3.13926	Wald Test (two-side)	3.19232	-0.98338	0.32542		1.01292	2.11063	0	0	down_FC0_6	down_FC0_8				0.0209154	0.0328983	0.0100249	0.00989183	0.0737303
NM_001081409	Phf20l1	6647	1618	1698.5	1920.5	1817	7054	1757.09	0.0686254	Wald Test (two-side)	0.0899495	0.762933	0.445504	0.859029	1638.9	1791.93	1855.52	1742.01						7.1022	7.818	8.08111	7.54415	30.5455
NM_001081411	Sclt1	2997	65.5	68	67.5	64	265	66.4223	-0.12516	Wald Test (two-side)	0.3345	-0.37417	0.708278	0.943268	66.8527	71.7614	65.7162	61.3587						0.637668	0.69419	0.629941	0.589351	2.55115
NM_001081412	Bcr	6512	2840	2922.5	2712.5	2868.5	11343.5	2832.72	-0.150184	Wald Test (two-side)	0.0785797	-1.91123	0.0559756	0.35894	2876.69	3083.63	2620.92	2749.63						12.7246	13.7308	11.6503	12.1569	50.2626
NM_001081413	Unc13b	6363	1013	1133.5	1203	1197.5	4547	1133.49	0.0566096	Wald Test (two-side)	0.105752	0.535304	0.592439	0.917756	1026.09	1196.73	1162.6	1148.56						4.64502	5.45024	5.28794	5.19391	20.5771
NM_001081415	Samd1	2241	192	154.5	221	230	797.5	197.771	0.281338	Wald Test (two-side)	0.204026	1.37893	0.167915	0.614126	194.481	162.519	213.578	220.508						2.49977	2.10932	2.75825	2.83248	10.1998
NM_001081416	Fndc1	6154	6	6	10	17	39	9.59299	1.06555	Wald Test (two-side)	0.895203	1.19029	0.233932		6.07752	6.33189	9.66415	16.2984	UP_FC1_5	UP_FC1.25				0.0284468	0.0298298	0.0454491	0.0762382	0.179964
NM_001081418	Bicra	5344	482	436	457.5	444.5	1820	454.16	-0.127463	Wald Test (two-side)	0.138628	-0.919462	0.357854	0.803521	488.228	460.117	442.618	425.676						2.63161	2.49618	2.39446	2.29555	9.81779
NM_001081419	Dip2a	6315	1154.5	1134.5	1346	1324.5	4959.5	1233.95	0.119682	Wald Test (two-side)	0.0944699	1.26688	0.205198	0.671704	1168.91	1196.73	1300.79	1269.36						5.33409	5.49651	5.96148	5.78841	22.5805
NM_001081420	Abitram	4291	438	382.5	461	442	1723.5	429.016	0.0374324	Wald Test (two-side)	0.14355	0.260762	0.794276	0.964121	443.659	403.13	445.517	423.758						2.97821	2.72727	3.00487	2.84279	11.5531
NM_001081421	Galnt16	3905	24.5	16.5	5	11	57	14.1433	-1.42185	Wald Test (two-side)	0.763166	-1.8631	0.0624482		24.3101	16.885	4.83207	10.546	down_FC0_6	down_FC0_8				0.183057	0.129276	0.0358122	0.0777415	0.425886
NM_001081422	Bod1l	10509	1199	1368.5	1548.5	1457	5573	1387.76	0.122427	Wald Test (two-side)	0.10429	1.17391	0.240431	0.714927	1214.49	1443.67	1496.01	1396.87						3.32888	3.98418	4.12128	3.8263	15.2606
NM_001081423	Ttll5	4836	166	169.5	155	169.5	660	165.082	-0.151756	Wald Test (two-side)	0.217644	-0.69727	0.485634	0.879083	168.145	179.404	149.794	162.984						1.00153	1.07236	0.896454	0.967307	3.93764
NM_001081425	Rbm24	3218	52	38.5	73.5	66	230	56.8912	0.537566	Wald Test (two-side)	0.369062	1.45657	0.145234		52.6719	40.102	71.5147	63.2761		UP_FC1.25				0.471474	0.366042	0.638828	0.566029	2.04237
NM_001081426	Dip2c	7985	415	352	438.5	442	1647.5	409.72	0.0967971	Wald Test (two-side)	0.147078	0.658132	0.510453	0.889365	420.362	371.471	423.29	423.758						1.5164	1.34873	1.53595	1.52767	5.92874
NM_001081427	Flnb	9051	23261.5	23145.5	29336	29931.5	105674	26259.1	0.249476	Wald Test (two-side)	0.0582817	4.28053	1.8645e-05	0.000800745	23562.6	24426.3	28350.7	28696.7			P0_05	P0_05	P0_1	74.9862	78.2395	90.654	91.2668	335.146
NM_001081428	Fam184a	3930	2	1.5	2	3	8.5	2.23637	0.217854	Wald Test (two-side)	1.75907	0.123846	0.901437		2.02584	2.11063	1.93283	2.87619						0.0148483	0.0116776	0.0142338	0.0210673	0.0618271
NM_001081429	Ccdc15	11843	48.5	50	57.5	64	220	54.6992	0.212142	Wald Test (two-side)	0.368356	0.575915	0.564673		48.6202	52.7658	56.0521	61.3587						0.119487	0.129171	0.135797	0.149142	0.533596
NM_001081431	Zscan25	1989	365.5	395	403.5	392	1556	388.458	-0.0392105	Wald Test (two-side)	0.150323	-0.260842	0.794214	0.964121	370.729	416.85	390.432	375.822						5.36158	6.07601	5.67403	5.43917	22.5508
NM_001081433	Ankrd44	6110	52.5	37.5	71	66.5	227.5	56.1663	0.506228	Wald Test (two-side)	0.370272	1.36718	0.17157		52.6719	40.102	68.6155	63.2761		UP_FC1.25				0.250702	0.187779	0.325012	0.300373	1.06387
NM_001081435	Fbxo47	1668	0	0	2	2	4	0.962572	3.33952	Wald Test (two-side)	2.92754	1.14073	0.253984		0	0	1.93283	1.91746	UP_FC1_5	UP_FC1.25				0	0	0.0335364	0.0330914	0.0666278
NM_001081436	Ino80d	13424	1688.5	1591	1605	1548	6432.5	1606.01	-0.159052	Wald Test (two-side)	0.0875431	-1.81684	0.069241	0.402456	1709.81	1679.01	1551.1	1484.11						3.66994	3.62614	3.34407	3.18251	13.8227
NM_001081437	Fbln2	4317	128	127.5	57	51.5	364	92.4184	-1.33497	Wald Test (two-side)	0.294226	-4.53722	5.70009e-06	0.000288435	129.654	135.08	55.0856	49.8539	down_FC0_6	down_FC0_8	P0_05	P0_05	P0_1	0.865103	0.903616	0.369297	0.329235	2.46725
NM_001081441	Wdr86	1778	2.5	2	1	0	5.5	1.27572	-2.10142	Wald Test (two-side)	2.57423	-0.816331	0.414311		2.02584	2.11063	0.966415	0	down_FC0_6	down_FC0_8				0.041025	0.0344155	0.0157308	0	0.0911713
NM_001081445	Ncam1	6164	139.5	164	138.5	153.5	595.5	148.973	-0.163371	Wald Test (two-side)	0.233805	-0.698748	0.48471	0.878917	141.809	173.072	133.365	147.644						0.660316	0.814024	0.628449	0.687269	2.79006
NM_001081446	Iqck	1506	41	34	28.5	34.5	138	34.2667	-0.376258	Wald Test (two-side)	0.465617	-0.808083	0.419043		41.5297	35.8807	27.0596	32.5968		down_FC0_8				0.794326	0.690732	0.529301	0.63223	2.64659
NM_001081453	Nin	9644	840.5	911	936	941	3628.5	904.743	-0.00404768	Wald Test (two-side)	0.109945	-0.0368155	0.970632	0.993172	850.853	961.392	904.564	902.164						2.54285	2.89013	2.71457	2.69286	10.8404
NM_001081454	Furin	4153	5564	5414	4086.5	4340.5	19405	4864.75	-0.484867	Wald Test (two-side)	0.0689032	-7.03693	1.96521e-12	3.38263e-10	5635.89	5713.48	3948.77	4160.88		down_FC0_8	P0_05	P0_05	P0_1	39.09	39.8852	27.5215	28.8442	135.341
NM_001081456	Plcd4	2716	8	10.5	11.5	9.5	39.5	9.9602	0.18437	Wald Test (two-side)	0.851693	0.216475	0.828617		8.10336	10.5532	11.597	9.58729						0.085941	0.118281	0.118427	0.0965328	0.419182
NM_001081457	Ppp2r5c	4047	1881.5	1717.5	1841.5	1894	7334.5	1828.83	-0.0487794	Wald Test (two-side)	0.0846912	-0.575967	0.564637	0.911923	1906.32	1813.03	1780.14	1815.83						13.5647	12.9843	12.7269	12.916	52.1919
NM_001081458	Ppp2r5c	2296	1128.5	1083.5	1086.5	1198.5	4497	1121.15	-0.0568665	Wald Test (two-side)	0.100327	-0.566813	0.570841	0.913103	1142.57	1143.96	1049.53	1148.56						14.3407	14.4382	13.2355	14.4061	56.4205
NM_001081459	Sh2b1	3358	1540	1426	1428	1568	5962	1487.03	-0.0880943	Wald Test (two-side)	0.0924426	-0.952962	0.340609	0.793124	1559.9	1504.88	1380.04	1503.29						13.3807	12.9926	11.8941	12.8868	51.1542
NM_001081462	Gtf2ird1	4659	939.5	982.5	1061	1021	4004	998.173	0.0116136	Wald Test (two-side)	0.104559	0.111072	0.911559	0.982587	952.145	1036.32	1025.37	978.862						5.88361	6.45202	6.3695	6.04803	24.7532
NM_001081463	Gtf2ird1	4579	931	974	1054	1013	3972	990.175	0.0139853	Wald Test (two-side)	0.104968	0.133234	0.894008	0.980538	943.029	1027.88	1018.6	971.192						5.93225	6.50795	6.43802	6.10548	24.9837
NM_001081464	Gtf2ird1	3487	801.5	828	926.5	878.5	3434.5	855.707	0.0427659	Wald Test (two-side)	0.110034	0.388662	0.697527	0.942047	812.362	873.801	894.9	841.764						6.70643	7.26498	7.43149	6.95298	28.3559
NM_001081465	Gtf2ird1	3430	784.5	810	909.5	860.5	3364.5	838.22	0.0475364	Wald Test (two-side)	0.111003	0.428244	0.668473	0.933618	794.129	854.805	879.438	824.507						6.67327	7.22515	7.41637	6.92369	28.2385
NM_001081466	Gtf2ird1	3431	788	810.5	910	860	3368.5	839.233	0.0439805	Wald Test (two-side)	0.110712	0.397253	0.691181	0.939658	798.181	854.805	879.438	824.507						6.70109	7.2275	7.41828	6.91765	28.2645
NM_001081467	Gtf2ird1	4353	877	908.5	981.5	963	3730	929.708	0.0201697	Wald Test (two-side)	0.106018	0.190249	0.849114	0.974108	888.331	958.226	949.019	923.256						5.87829	6.38546	6.30644	6.10546	24.6757
NM_001081468	Gtf2ird1	3276	729	765	846.5	797	3137.5	781.857	0.0334162	Wald Test (two-side)	0.11468	0.291386	0.770756	0.958808	738.419	807.316	817.587	764.107						6.49268	7.14453	7.22713	6.71422	27.5785
NM_001081469	Gtf2ird1	3261	747	762.5	853.5	828.5	3191.5	794.987	0.0531205	Wald Test (two-side)	0.111584	0.476058	0.634033	0.928337	756.651	804.15	825.318	793.828						6.68359	7.15393	7.32041	7.01169	28.1696
NM_001081470	Gtf2ird1	3181	738.5	754	846.5	820.5	3159.5	786.747	0.0556595	Wald Test (two-side)	0.112079	0.496608	0.619465	0.925852	747.535	795.708	817.587	786.158						6.77372	7.2521	7.44296	7.11862	28.5874
NM_001081473	Zxdb	5620	159	153	165	147	624	155.727	-0.102617	Wald Test (two-side)	0.224128	-0.457851	0.647059	0.929608	161.054	161.463	159.458	140.933						0.825469	0.832935	0.821165	0.721875	3.20144
NM_001081475	Nasp	2102	867.5	958.5	902.5	936	3664.5	914.821	-0.0951545	Wald Test (two-side)	0.111475	-0.853597	0.393329	0.826115	879.215	1010.99	871.706	897.37						12.0414	13.9513	12.0087	12.2892	50.2907
NM_001081477	Brwd3	12745	295	264.5	270.5	265	1095	273.102	-0.165329	Wald Test (two-side)	0.172519	-0.958323	0.3379	0.791121	298.811	278.603	260.932	254.063						0.67534	0.634953	0.593622	0.573835	2.47775
NM_001081490	Fbxo9	1837	420.5	379	445.5	443	1688	420.282	0.0518517	Wald Test (two-side)	0.142889	0.362882	0.716693	0.945177	425.426	399.964	431.021	424.717						6.67878	6.31228	6.78299	6.65542	26.4295
NM_001081493	Cartpt	831	2.5	1	1	3	7.5	1.73094	0.316325	Wald Test (two-side)	2.01846	0.156716	0.875469		2.02584	1.05532	0.966415	2.87619						0.0877767	0.0368176	0.0336575	0.0996326	0.257884
NM_001081499	Tbc1d8b	5884	149.5	147.5	141	134	572	143.215	-0.21891	Wald Test (two-side)	0.231478	-0.945702	0.3443	0.795351	151.938	156.187	136.264	128.47						0.741325	0.766965	0.670238	0.628511	2.80704
NM_001081549	Rcan1	2343	976	848.5	872.5	924	3621	903.024	-0.124097	Wald Test (two-side)	0.109213	-1.13628	0.255838	0.72808	988.61	894.907	842.714	885.866						12.154	11.0799	10.4154	10.8838	44.533
NM_001081557	Camta1	8422	137	158.5	158	162	615.5	153.379	0.0124843	Wald Test (two-side)	0.228338	0.0546747	0.956398	0.990142	138.77	166.74	152.694	155.314						0.474619	0.575798	0.524716	0.530861	2.10599
NM_001081566	Pik3r6	3212	131	127	103	81	442	110.979	-0.590131	Wald Test (two-side)	0.268662	-2.19656	0.028052	0.23563	132.693	134.025	99.5407	77.657	down_FC0_6	down_FC0_8	P0_05			1.18997	1.20972	0.896901	0.69597	3.99256
NM_001081633	Ess2	2806	570.5	563.5	551.5	517.5	2203	550.661	-0.186852	Wald Test (two-side)	0.128531	-1.45375	0.146017	0.580456	577.365	595.198	533.461	496.622						5.9321	6.14416	5.49719	5.08984	22.6633
NM_001081635	Ccnd3	2064	2044	1786.5	1922.5	1957.5	7710.5	1922.46	-0.0829787	Wald Test (two-side)	0.0865916	-0.958277	0.337923	0.791121	2070.41	1884.79	1857.45	1877.19						28.8942	26.4819	26.0519	26.1742	107.602
NM_001081636	Ccnd3	2109	2065.5	1808	1939	1976	7788.5	1942.26	-0.0865222	Wald Test (two-side)	0.0862417	-1.00325	0.315739	0.771653	2092.69	1908.01	1873.88	1894.45						28.5752	26.2288	25.7148	25.8578	106.377
NM_001081641	Pitpnm3	6597	28	28.5	42.5	39	138	33.9726	0.429413	Wald Test (two-side)	0.465467	0.922542	0.356246		28.3618	29.5488	40.5894	37.3904		UP_FC1.25				0.123837	0.132177	0.180188	0.163155	0.599356
NM_001081642	Xlr4a	1180	5.5	1	2.5	3	12	2.98546	-0.573516	Wald Test (two-side)	1.59625	-0.359289	0.719379		6.07752	1.05532	1.93283	2.87619		down_FC0_8				0.135994	0.0259283	0.0592571	0.070165	0.291345
NM_001081643	Xlr3b	1606	7.5	6	9.5	6	29	7.46294	0.0933971	Wald Test (two-side)	0.987322	0.0945964	0.924635		8.10336	6.33189	9.66415	5.75237						0.136256	0.114304	0.165448	0.103107	0.519114
NM_001081650	Rgs3	3988	4928	4631.5	3833	3965	17357.5	4346.38	-0.396543	Wald Test (two-side)	0.0688777	-5.7572	8.55199e-09	8.98781e-07	4991.67	4888.22	3704.27	3801.36		down_FC0_8	P0_05	P0_05	P0_1	36.0542	35.5322	26.8823	27.4391	125.908
NM_001081651	Rab42	731	2.5	1.5	2.5	6	12.5	2.95542	0.894568	Wald Test (two-side)	1.58831	0.563218	0.573286		2.02584	2.11063	1.93283	5.75237	UP_FC1_5	UP_FC1.25				0.0997844	0.0627812	0.0956545	0.226524	0.484744
NM_001081652	Nacad	4883	18.5	25	30.5	22.5	96.5	23.675	0.168173	Wald Test (two-side)	0.56683	0.29669	0.766703		18.2326	26.3829	28.9924	21.092						0.110541	0.156642	0.174701	0.127168	0.569053
NM_001081653	Cntnap5c	5540	5	8.5	5	4.5	23	5.54353	-0.638434	Wald Test (two-side)	1.146	-0.5571	0.577459		5.0646	8.44252	4.83207	3.83492	down_FC0_6	down_FC0_8				0.026333	0.0469424	0.0252431	0.0224173	0.120936
NM_001081654	Tex264	1426	1043	875.5	1078.5	1159.5	4156.5	1033.71	0.120454	Wald Test (two-side)	0.107942	1.11591	0.264459	0.735318	1056.48	924.456	1041.8	1112.13						21.3405	18.7842	21.1535	22.4405	83.7187
NM_001081655	Dact3	2822	52	34	32	33.5	151.5	38.0187	-0.480619	Wald Test (two-side)	0.450839	-1.06605	0.286399		52.6719	35.8807	30.9253	32.5968		down_FC0_8				0.537634	0.368619	0.317158	0.327619	1.55103
NM_001081656	Neurl1b	6265	4.5	11.5	5.5	13	34.5	8.74436	0.132321	Wald Test (two-side)	0.963922	0.137273	0.890815		4.05168	12.6638	5.79849	12.4635						0.0209571	0.0561607	0.0245541	0.0572669	0.158939
NM_001081667	Klhl34	2623	3	3	6	1.5	13.5	3.48016	0.313926	Wald Test (two-side)	1.44897	0.216654	0.828478		3.03876	3.16595	5.79849	1.91746						0.0333705	0.0349928	0.0639787	0.0157824	0.148124
NM_001081668	Nup62cl	1117	27	17	24	38.5	106.5	26.2287	0.395222	Wald Test (two-side)	0.550026	0.718552	0.472417		27.3488	17.9404	23.194	36.4317		UP_FC1.25				0.705262	0.465641	0.600953	0.951237	2.72309
NM_001081671	Cldn34b2	1115	0	0	2	1	3	0.72289	2.92611	Wald Test (two-side)	3.27942	0.892266	0.37225		0	0	1.93283	0.958729	UP_FC1_5	UP_FC1.25				0	0	0.0501693	0.0247518	0.074921
NM_001081678	Zfp800	4210	339	311	364	364	1378	343.084	0.0611586	Wald Test (two-side)	0.155368	0.393638	0.693848	0.940738	343.38	328.203	351.775	348.977						2.3494	2.26013	2.41825	2.38616	9.41396
NM_001081679	Tomt	1343	86.5	82	88.5	83	340	84.5665	-0.0771064	Wald Test (two-side)	0.297225	-0.259421	0.79531	0.964253	87.1111	86.5358	85.0445	79.5745						1.87923	1.86807	1.8431	1.70562	7.29603
NM_001081680	Zfp72	1624	14.5	12.5	13.5	17	57.5	14.1682	0.151675	Wald Test (two-side)	0.714731	0.212213	0.831941		14.1809	12.6638	13.5298	16.2984						0.260509	0.235494	0.232504	0.288898	1.0174
NM_001081682	Gnb1l	3615	90	70	70.5	84	314.5	78.3043	-0.156076	Wald Test (two-side)	0.315772	-0.49427	0.621116	0.926409	91.1628	73.8721	67.649	80.5332						0.726397	0.592442	0.545461	0.641286	2.50559
NM_001081684	Zbtb21	5864	1136	1312.5	1277.5	1303.5	5029.5	1255.13	-0.0283214	Wald Test (two-side)	0.106776	-0.26524	0.790824	0.964121	1150.68	1384.57	1235.08	1250.18						5.65229	6.84796	6.09326	6.13477	24.7283
NM_001081685	Zbtb21	5405	1038	1197	1150.5	1186	4571.5	1140.76	-0.0414297	Wald Test (two-side)	0.109278	-0.379121	0.704598	0.943038	1051.41	1263.21	1111.38	1137.05						5.60327	6.7757	5.95352	6.05578	24.3883
NM_001081688	Tmprss9	3434	4	7.5	7.5	5	24	6.25479	0.00618645	Wald Test (two-side)	1.08712	0.00569067	0.99546		4.05168	8.44252	7.73132	4.79364						0.033986	0.0668216	0.0610863	0.0401838	0.202078
NM_001081695	Dnmt3l	1806	45.5	41	79.5	64.5	230.5	57.1335	0.625373	Wald Test (two-side)	0.367631	1.70109	0.0889266		46.5943	43.2679	77.3132	61.3587	UP_FC1_5	UP_FC1.25				0.735079	0.69458	1.23121	0.985651	3.64652
NM_001081750	Zfp664	4072	5309	4714.5	4945	4878.5	19847	4951.99	-0.130817	Wald Test (two-side)	0.071208	-1.83711	0.066194	0.393742	5377.59	4974.76	4778.92	4676.68						38.0404	35.4229	33.9657	33.0643	140.493
NM_001081756	Nckap5	7194	1	2.5	7	6.5	17	3.91021	2.00793	Wald Test (two-side)	1.46805	1.36775	0.171391		1.01292	2.11063	6.7649	5.75237	UP_FC1_5	UP_FC1.25				0.00405574	0.0106323	0.0272151	0.0249358	0.0668389
NM_001081956	Akap17b	6144	21	15.5	29.5	26	92	23.0189	0.497653	Wald Test (two-side)	0.567789	0.876475	0.380772		21.2713	16.885	28.9924	24.927		UP_FC1.25				0.099726	0.0771856	0.134293	0.116789	0.427994
NM_001081959	Klc1	2462	1224.5	1483.5	1569	1722	5999	1493.28	0.175204	Wald Test (two-side)	0.111651	1.5692	0.116601	0.525869	1239.81	1566.09	1516.3	1650.93						14.5115	18.4355	17.8245	19.3031	70.0745
NM_001081960	Clasp2	5590	800.5	804.5	864	899	3368	838.922	0.0329024	Wald Test (two-side)	0.108711	0.302659	0.762149	0.957155	810.336	848.473	834.982	861.897						4.1782	4.40322	4.32299	4.43843	17.3428
NM_001081962	Sap25	1058	92	101.5	108.5	108.5	410.5	102.187	0.050613	Wald Test (two-side)	0.273411	0.185117	0.853137	0.974337	93.1887	107.642	104.373	103.543						2.53713	2.93519	2.86831	2.83025	11.1709
NM_001081963	Jcad	6725	5024	4474.5	4022.5	4543	18064	4513.2	-0.251294	Wald Test (two-side)	0.0792165	-3.17225	0.00151265	0.0310484	5088.91	4721.48	3886.92	4355.51			P0_05	P0_05	P0_1	21.797	20.3567	16.7296	18.6437	77.5271
NM_001081970	Apol8	2690	114.5	227.5	174.5	162	678.5	169.889	-0.138126	Wald Test (two-side)	0.516405	-0.267476	0.789103	0.963772	115.473	240.612	168.156	155.314						1.24192	2.58753	1.81437	1.66205	7.30587
NM_001081975	Mfap1b	1878	64.5	49.5	64.5	54.5	233	57.8036	-0.0505292	Wald Test (two-side)	0.363449	-0.139027	0.889429	0.979763	64.8269	52.7658	61.8506	51.7714						1.00208	0.806428	0.960609	0.800907	3.57003
NM_001081977	Rnf144a	5160	3331	2722	2452.5	2654	11159.5	2790.18	-0.346321	Wald Test (two-side)	0.0906178	-3.82178	0.000132493	0.00428448	3374.04	2872.57	2369.65	2544.47		down_FC0_8	P0_05	P0_05	P0_1	18.835	16.1397	13.2936	14.1949	62.4631
NM_001081979	Mecp2	10430	889	863	967	968.5	3687.5	918.449	0.0403649	Wald Test (two-side)	0.104155	0.387547	0.698351	0.942284	900.486	910.737	934.523	928.05						2.4869	2.53153	2.59313	2.56269	10.1742
NM_001081981	Nfix	5477	87.5	78	71.5	75	312	78.2345	-0.277423	Wald Test (two-side)	0.309176	-0.897297	0.369561	0.807951	89.137	82.3146	69.5819	71.9047						0.466128	0.43572	0.365129	0.37792	1.6449
NM_001081982	Nfix	5644	87.5	78	71.5	75	312	78.2345	-0.277423	Wald Test (two-side)	0.309176	-0.897297	0.369561	0.807951	89.137	82.3146	69.5819	71.9047						0.452336	0.422828	0.354325	0.366737	1.59623
NM_001081983	Tmsb15b1	434	8.5	20.5	14.5	18	61.5	14.9991	0.0796123	Wald Test (two-side)	0.732827	0.108637	0.91349		8.10336	21.1063	13.5298	17.2571						0.571438	1.44517	0.93446	1.14463	4.0957
NM_001081984	Popdc2	2182	85	89.5	54.5	69	298	74.8538	-0.613119	Wald Test (two-side)	0.322718	-1.89986	0.0574518	0.362871	86.0982	94.9784	52.1864	66.1523	down_FC0_6	down_FC0_8				1.13659	1.25494	0.698593	0.872721	3.96285
NM_001082412	Slc25a53	3182	66	63	83.5	66	278.5	69.4481	0.115331	Wald Test (two-side)	0.33287	0.346474	0.728987	0.946751	66.8527	66.4849	81.1789	63.2761						0.605179	0.605754	0.733954	0.572433	2.51732
NM_001082414	Sh3d19	6396	637.5	586	681.5	656	2561	638.17	0.0262299	Wald Test (two-side)	0.120788	0.217157	0.828086	0.971031	646.243	618.415	659.095	628.926						2.90812	2.80314	2.98016	2.83059	11.522
NM_001082476	Ndor1	4741	892	994.5	1080	1083	4049.5	1008.63	0.0930668	Wald Test (two-side)	0.10877	0.85563	0.392203	0.825766	903.525	1048.98	1043.73	1038.3						5.48953	6.41787	6.37142	6.30434	24.5832
NM_001082483	Efr3b	6522	60.5	61.5	76	64	262	65.2527	0.095301	Wald Test (two-side)	0.340245	0.280095	0.779404	0.960943	60.7752	65.4295	73.4475	61.3587						0.270654	0.288503	0.325923	0.27082	1.1559
NM_001082484	Snx27	5455	1004	843.5	995.5	1036.5	3879.5	965.863	0.0355976	Wald Test (two-side)	0.108925	0.326808	0.743813	0.95142	1016.97	890.686	962.549	993.243						5.37006	4.73093	5.10422	5.24391	20.4491
[truncated: 29,864 more rows]
