# Supplementary material for: Endothelial RNF20 suppresses endothelial-to-mesenchymal transition and safeguards physiological angiocrine signaling to prevent congenital heart disease
Source: Nat Commun. 2025 Oct 27;16:9480. doi: 10.1038/s41467-025-65291-0 (PMC12559710; doi:10.1038/s41467-025-65291-0)
Supplement: Supplementary file 13 — Source Data [file 41467_2025_65291_MOESM13_ESM.xlsx]

## Sheet: Fig1.a
gene	p_val	avg_log2FC	pct.1	pct.2	p_val_adj	METH	Differential expression
RNF20	1.47728e-09	0.551444	0.074	0.05	3.9854e-05	wilcox	CM1_TOF_v_CM1_Donor
RNF20	0.254345	-0.173153	0.06	0.068	1	wilcox	CM2_TOF_v_CM2_Donor
RNF20	0.454949	-0.136931	0.032	0.036	1	wilcox	EC1_TOF_v_EC1_Donor
RNF20	1.58082e-10	-2.45937	0.023	0.133	4.26473e-06	wilcox	EC2_TOF_v_EC2_Donor
RNF20	1.49857e-06	-0.859662	0.031	0.059	0.0404283	wilcox	CF_TOF_v_CF_Donor
RNF20	4.02435e-05	-1.65464	0.009	0.036	1	wilcox	SMC_TOF_v_SMC_Donor
RNF20	0.0486664	1.01216	0.087	0.046	1	wilcox	NeurC_TOF_v_NeurC_Donor
RNF20	0.522866	-0.118665	0.049	0.057	1	wilcox	Macro_TOF_v_Maro_Donor

## Sheet: Fig.1d
sample	RNF20	SpO2
10	436.558131921002	90
13	497.871737061217	92
15	433.767473263849	95
16	387.215410183828	NA
17	506.42625297103	96
18	415.768497623463	95
2	412.421868678913	95
20	374.651219389609	87
22	384.052443713232	84
23	427.228330519802	95
27	364.136947884804	95
28	321.378006169022	75
29	345.973430567367	87
32	343.303219622734	78
37	381.029393095578	NA
38	371.013880025059	88
40	296.119439429583	82
44	350.631059306466	NA
48	428.642281735839	88
49	394.236898017324	99
5	446.158550856049	94
6	435.272674227107	70
7	330.329013258335	72.5
8	527.209461954119	92
9	391.280810718737	NA

## Sheet: Fig1.e
		Relative mRNA expression)		RNF20	GLUT1	PDK1	LOX
			Normoxia	1.04189	1.02336	1.11907	1.14989
				0.813402	1.19612	0.969125	0.995819
				1.14471	1.16398	0.911807	0.936921
			Hypoxia	0.227539	6.20771	2.20143	1.62319
				0.272092	5.77226	2.45662	1.97909
				0.253168	5.81736	2.2382	1.34213
			p value	0.0016	<0.0001	0.0002	0.0334
		Raw qPCR Ct value
				RNF20	GLUT1	PDK1	TUBULIN	LOX	ACTIN
			Normoxia	23.1759	24.1541	20.1506	20.9521	27.0074	27.8088
				23.3505	24.0024	20.1756	20.7695	27.2115	27.8055
				23.0567	24.2408	20.4627	20.9687	26.901	27.407
			Hypoxia	24.5192	20.9575	18.3228	20.1004	25.9713	27.2701
				24.9996	21.8008	18.9029	20.8388	26.1925	27.7773
				24.6361	21.3221	18.5697	20.3713	25.9896	27.0141

## Sheet: Fig2.b
		Rnf20 expression
		RV	Control	Isl1cre/+Rnf20fl/fl
			0.76411	0.061216
			0.809696	0.146527
			1.02894	0.256151
			1.10492	0.210564
			1.27641	0.203835
			1.01592	0.214255		p value	<0.0001
		LV	Control	Isl1cre/+Rnf20fl/fl
			0.844864	0.612159
			0.710692	0.907757
			0.779874	0.408805
			1.19707	1.04193
			1.44235	0.828092
			1.02516	1.04193		p value	0.2373
	Raw qPCR Ct value
		RV	Control		Isl1cre/+Rnf20fl/fl
			Rnf20	m18s	Rnf20	m18s
			25.7773	7.65964	30.1997	8.4411
			30.0377	12.0046	28.8975	8.39834
			25.6006	7.91376	27.8905	8.20313
			25.7726	8.18857	28.9204	8.94559
			29.8027	12.4276	28.9405	8.91799
			26.0903	8.38468	28.8628	8.9129
		LV	Control		Isl1cre/+Rnf20fl/fl
			Rnf20	m18s	Rnf20	m18s
			27.7931	9.87137	28.8166	10.431
			29.904	11.7348	33.3587	15.5409
			28.7976	10.7603	27.912	8.94285
			27.5787	10.1618	31.5425	13.9245
			29.4789	12.3288	31.3959	13.448
			28.6872	11.0444	31.1734	13.5538

## Sheet: Fig2.e
		Ventricle Size (µm2)
		E10.5	RV		LV
			Control	Isl1cre/+Rnf20fl/fl	Control	Isl1cre/+Rnf20fl/fl
			20685.2	18679.3	33178.5	32530.1
			27020.4	11167.6	36551.3	33176.1
			20647.1	17047.7	34680.5	35633.6
			25839.6	18770	39416.6	31649.4
			26139.7	17629.5	35080.7	37008.5
			18831	11606.3	33477.9	34455.9
			p value	0.0045	p value	0.6006
		E11.5	RV		LV
			Control	Isl1cre/+Rnf20fl/fl	Control	Isl1cre/+Rnf20fl/fl
			60415.8	31715.8	87262.1	84690.7
			74950.9	40109.5	98266.9	81279.3
			63470.9	40432.1	125560	90610.1
			66384.7	48660.6	116287	96166.3
			67942.6	40058.4	100519	104346
			62214.5	68848	110808	108871
			p value	0.0042	p value	0.1219

## Sheet: Fig2.g
Control	Time [sec]	Amplitude [a.u.]	Isl1cre/+Rnf20fl/fl	Time [sec]	Amplitude [a.u.]
	0	15.0947		0	6.9486
	0.1	10.7772		0.1	7.3312
	0.2	3.8826		0.2	8.8007
	0.3	2.7214		0.3	2.397
	0.4	2.3561		0.4	5.5471
	0.5	15.042		0.5	6.702
	0.6	4.4115		0.6	7.1752
	0.7	2.7565		0.7	12.7466
	0.8	2.2875		0.8	2.3152
	0.9	15.3151		0.9	5.1485
	1	4.2094		1	6.572
	1.1	2.6154		1.1	7.1424
	1.2	5.6768		1.2	11.5259
	1.3	16.1103		1.3	2.3152
	1.4	4.0247		1.4	4.8666
	1.5	2.4979		1.5	6.4406
	1.6	7.5938		1.6	7.0554
	1.7	16.1544		1.7	6.4678
	1.8	3.7453		1.8	3.6066
	1.9	2.3861		1.9	4.366
	2	5.1998		2	6.1914
	2.1	16.6231		2.1	6.9158
	2.2	3.5332		2.2	5.2128
	2.3	2.2987		2.3	4.5369
	2.4	2.2399		2.4	3.8429
	2.5	16.2599		2.5	5.9911
	2.6	3.7165		2.6	6.7893
	2.7	2.3162		2.7	4.901
	2.8	2.1923		2.8	4.8846
	2.9	15.1236		2.9	3.2088
	3	4.1215		3	5.6714
	3.1	2.5536		3.1	6.6023
	3.2	2.1923		3.2	4.8982
	3.3	15.206		3.3	4.9212
	3.4	4.1011		3.4	3.3393
	3.5	2.3398		3.5	5.6906
	3.6	2.2386		3.6	6.5755
	3.7	16.0315		3.7	4.8417
	3.8	3.9673		3.8	4.9642

## Sheet: Fig2.h
Frequency [1/sec]	Control	Isl1cre/+Rnf20fl/fl	Amplitude [a.u.]	Control	Isl1cre/+Rnf20fl/fl
	1.0909	1.2123		2.2831	1.471
	0.7601	1.7381		4.2942	2.6722
	3.5724	0.6175		5.5286	2.8285
	3.3611	2.1515		3.0351	0.5539
	2.2812	2.7279		4.3337	0.2056
	4.1944	2.2292		2.6074	3.3122
	3.1344			3.0722
	2.5119			6.3616
	3.543			2.5365
	3.1944			2.5365
	2.5119			2.0433
	2.8175			3.5733
	3.2639			2.1519
	p value	0.0399		p value	0.029

## Sheet: Fig2.i
Control	RRn (s)	RRn+1 (s)	Isl1cre/+Rnf20fl/fl	RRn (s)	RRn+1 (s)
	0.5	0.45		0.2	0.33
	0.51	0.5		0.7	0.2
	0.41	0.51		0.71	0.7
	0.4	0.41		0.72	0.71
	0.42	0.4		0.5	0.72
	0.43	0.42		0.31	0.5
	0.44	0.43		0.32	0.31
	0.45	0.44		0.33	0.32

## Sheet: Fig2.k
Trabecular layer thickness (µm)
	E10.5	RV		LV
		Control	Isl1cre/+Rnf20fl/fl	Control	Isl1cre/+Rnf20fl/fl
		22.479	17.954	38.484	21.65
		26.4	18.956	32.88	22.948
		26.001	19.8	35.468	19.975
		26.728	16.743	30.9	20.468
		24.906	16.5	30.389	19.811
		24.268	15.05	27.751	16.832
		p value	<0.0001	p value	<0.0001
	E11.5	RV		LV
		Control	Isl1cre/+Rnf20fl/fl	Control	Isl1cre/+Rnf20fl/fl
		28.829	11.526	34.439	15.198
		27.109	9.071	30.548	19.897
		31.336	16.743	35.664	27.132
		23.797	12.225	25.045	18.772
		30.8	14	33.312	27.562
		32.856	18.668	44.141	32.572
		p value	<0.0001	p value	0.0194

## Sheet: Fig2.l
Compact myocardium thickness (µm)
	E10.5	RV		LV
		Control	Isl1cre/+Rnf20fl/fl	Control	Isl1cre/+Rnf20fl/fl
		100	85	146	108
		121	99	150	113
		129	85	135	104
		120	78	134	90
		126	63	150	89
		106	66	139	92
		p value	0.0004	p value	<0.0001
	E11.5	RV		LV
		Control	Isl1cre/+Rnf20fl/fl	Control	Isl1cre/+Rnf20fl/fl
		95.501	65.959	100.725	81.208
		112.695	60.822	125.64	75.915
		137.032	55.125	170.326	110.211
		118.572	75	137.686	103
		136.001	64	157.468	82
		97.152	74	154.502	134
		p value	<0.0001	p value	0.0103

[truncated: 49 more sheets: Fig2.n, Fig3.c, Fig4.b, Fig4.c, Fig4.d, Fig4.e, Fig4.g, Fig4.h, Fig4.j, Fig4.n, Fig.5c, Fig.5g, Fig.5i, Fig6.a, Fig6.b, Fig6.c, Fig6.d, Fig6.e, Fig6.h, Fig7.b …]
